# Supplementary material for: Characterization of Differentially Expressed miRNAs and Their Predicted Target Transcripts during Smoltification and Adaptation to Seawater in Head Kidney of Atlantic Salmon
Source: Genes (Basel). 2020 Sep 8;11(9):1059. doi: 10.3390/genes11091059 (PMC7565298; doi:10.3390/genes11091059)
Supplement: Supplementary file 1 [file genes-11-01059-s001.zip]

Archive with 9 entries (9 files):
- Supplemental file S1.docx
- Supplemental file S3.docx
- Supplemental Table S2.xlsx
- Supplemental Table S4.xlsx
- Supplemental Table S5.xlsx
- Supplemental Table S6.xlsx
- Supplemental Table S7.xlsx
- Supplemental Table S8.xlsx
- Supplemental Table S9.xlsx
