# Supplementary material for: Characterization of Differentially Expressed miRNAs and Their Predicted Target Transcripts during Smoltification and Adaptation to Seawater in Head Kidney of Atlantic Salmon
Source: Genes (Basel). 2020 Sep 8;11(9):1059. doi: 10.3390/genes11091059 (PMC7565298; doi:10.3390/genes11091059)
Supplement: Supplementary file 1 [file genes-11-01059-s001.zip › Supplemental Table S2.xlsx]

## Sheet: Sheet1
Supplemental Table S2. Overview of all headkidney samples from six time-points (1. before light treatment, 2.half way through light treatment, 3. three quaters into light treatment, 4. one day prior seawater transfer, 5. one week after seawater transfer, 6. one month after seawater transfer) used for small-RNA sequencing
Sample ID1	Sample information2	A260/280	A260/230	RIN	RNA concentration (ng/ul)	Total # reads3	Total # trimmed and size filtered reads4	uniquely mapped reads number5	NCBI SRA Acc#7
1	Before light treatment, headkidney, biological replicate 1	2.01	2.11	8.8	184.33	5,646,175	1,351,490	490363	SRR9899751
2	Before light treatment, headkidney, biological replicate 2	2.07	2.1	10	166.84	5,953,093	1,955,302	1111930	SRR9899752
3	Before light treatment, headkidney, biological replicate 3	2.04	2.05	9.7	170.17	5,160,813	1,686,648	996016	SRR9899749
4	Before light treatment, headkidney, biological replicate 4	2.03	2.04	9.9	155.92	7,408,464	3,559,701	2342470	SRR9899750
5	Before light treatment, headkidney, biological replicate 5	2.03	2.05	9.7	176.96	5,363,208	1,505,825	922455	SRR9899755
6	Before light treatment, headkidney, biological replicate 6	2.07	1.99	10	164.44	5,679,878	1,737,067	1069783	SRR9899756
7	Before light treatment, headkidney, biological replicate 7	2.1	2.14	10	162.79	7,521,472	3,243,339	2165903	SRR9899753
8	Before light treatment, headkidney, biological replicate 8	2.07	1.93	10	145.77	1,880,105	796.727	527251	SRR9899754
9	1/2 through light treatment, headkidney, biological replicate 1	2.01	1.85	9.6	189.8	6,909,154	2,692,869	1638124	SRR9899758
10	1/2 through light treatment, headkidney, biological replicate 2	2.08	1.9	9.9	162.4	7,853,611	4,143,063	2734599	SRR9899759
11	1/2 through light treatment, headkidney, biological replicate 3	2.04	1.56	8.3	174.9	7,292,935	3,435,640	2202810	SRR9899763
12	1/2 through light treatment, headkidney, biological replicate 4	2.06	1.81	9.3	166.8	8,822,618	4,200,700	2348458	SRR9899764
13	1/2 through light treatment, headkidney, biological replicate 5	2.06	1.86	9.3	196.9	6,337,041	2,027,739	1132542	SRR9899761
14	1/2 through light treatment, headkidney, biological replicate 6	2.07	1.56	9.9	188	5,404,571	1,663,969	1072841	SRR9899762
15	1/2 through light treatment, headkidney, biological replicate 7	2.02	2.01	9.1	180.4	5,884,155	1,977,799	1293809	SRR9899767
16	1/2 through light treatment, headkidney, biological replicate 8	2.03	2.19	9.4	166	3,560,360	895.89	537627	SRR9899768
17	3/4 throught light treatment, headkidney, biological replicate 1	2.09	1.64	10	182	3,672,553	893.778	566411	SRR9899765
18	3/4 throught light treatment, headkidney, biological replicate 2	2.06	1.7	9.6	191.8	4,515,401	1,492,023	1004485	SRR9899766
19	3/4 throught light treatment, headkidney, biological replicate 3	2.02	1.27	9.2	201.5	3,904,817	1,225,307	771629	SRR9899769
20	3/4 throught light treatment, headkidney, biological replicate 4	2.04	1.53	9.6	198.6	5,185,057	1,544,366	913934	SRR9899770
21	3/4 throught light treatment, headkidney, biological replicate 5	2.01	1.25	9.6	191.8	3,378,556	1,184,650	738197	SRR9899786
22	3/4 throught light treatment, headkidney, biological replicate 6	2.1	2.12	9.9	191.3	4,786,534	1,191,198	683284	SRR9899785
23	3/4 throught light treatment, headkidney, biological replicate 7	2.06	2.02	9.8	192.3	5,995,084	1,912,903	1115942	SRR9899784
24	3/4 throught light treatment, headkidney, biological replicate 8	2.08	1.78	9.6	155.8	5,626,588	1,733,174	1065059	SRR9899783
25	one day prior seawater transfer, headkidney, biological replicate 1	2.08	2.07	9.9	174.4	1,801,646	475.918	255972	SRR9899790
26	one day prior seawater transfer, headkidney, biological replicate 2	2.09	2.06	9.7	233.1	3,139,056	1,269,529	825309	SRR9899789
27	one day prior seawater transfer, headkidney, biological replicate 3	2.11	2.17	9.9	232.9	4,713,806	1,250,306	722420	SRR9899788
28	one day prior seawater transfer, headkidney, biological replicate 4	2.1	2.13	9.7	215.1	6,758,162	2,153,766	1360064	SRR9899787
29	one day prior seawater transfer, headkidney, biological replicate 5	2.11	2.13	9.8	223.8	5,104,962	1,519,710	915763	SRR9899782
30	one day prior seawater transfer, headkidney, biological replicate 6	2.08	2.21	9.7	242.5	3,348,938	1,015,303	638512	SRR9899781
31	one day prior seawater transfer, headkidney, biological replicate 7	2.06	2.05	9.9	177.3	3,855,553	1,280,592	835686	SRR9899795
32	one day prior seawater transfer, headkidney, biological replicate 8	2.06	2.06	9.7	187.5	4,292,122	1,602,857	1060129	SRR9899796
33	one week after seawater transfer, headkidney, biological replicate 1	2.07	1.52	9.6	145	5,270,226	1,780,925	1146524	SRR9899757
34	one week after seawater transfer, headkidney, biological replicate 2	2.09	1.7	9.8	134.7	1,256,923	521.154	339128	SRR9899760
35	one week after seawater transfer, headkidney, biological replicate 3	2.05	2.05	10	201.1	2,425,820	984.519	685201	SRR9899791
36	one week after seawater transfer, headkidney, biological replicate 4	2.05	2.18	9.8	187	3,516,200	1,377,825	964040	SRR9899792
37	one week after seawater transfer, headkidney, biological replicate 5	2.07	1.86	9.8	180	6,127,272	1,434,490	883358	SRR9899793
38	one week after seawater transfer, headkidney, biological replicate 6	2.09	1.79	9.8	205.5	8,981,232	2,927,840	1737701	SRR9899794
39	one week after seawater transfer, headkidney, biological replicate 7	2.09	1.76	9.8	199.8	6,111,996	2,432,989	1735058	SRR9899771
40	one week after seawater transfer, headkidney, biological replicate 8	2.11	2.14	10	233.9	7,028,247	2,246,693	1597264	SRR9899772
41	one month after seawater transfer, headkidney, biological replicate 1	2.12	2.15	9.9	206.1	5,812,873	1,729,294	997888	SRR9899777
42	one month after seawater transfer, headkidney, biological replicate 2	2.12	1.98	10	208.3	6,680,838	1,885,006	1218148	SRR9899776
43	one month after seawater transfer, headkidney, biological replicate 3	2.09	1.92	9.8	187.1	6,501,316	940.621	628877	SRR9899779
44	one month after seawater transfer, headkidney, biological replicate 4	2.11	2.08	9.9	202.3	8,455,175	2,694,466	1784992	SRR9899778
45	one month after seawater transfer, headkidney, biological replicate 5	2.11	2.06	9.8	194.4	8,406,858	1,337,090	930698	SRR9899780
46	one month after seawater transfer, headkidney, biological replicate 6	2.09	2	9.8	172.6	6,518,339	1,222,031	838117	SRR9899774
47	one month after seawater transfer, headkidney, biological replicate 7	2.12	2.02	10	204.2	7,825,902	2,792,673	1764270	SRR9899775
48	one month after seawater transfer, headkidney, biological replicate 8	2.06	1.97	9.8	200.2	9,067,947	1,289,590	818935	SRR9899773
