# Supplementary material for: Characterization of Differentially Expressed miRNAs and Their Predicted Target Transcripts during Smoltification and Adaptation to Seawater in Head Kidney of Atlantic Salmon
Source: Genes (Basel). 2020 Sep 8;11(9):1059. doi: 10.3390/genes11091059 (PMC7565298; doi:10.3390/genes11091059)
Supplement: Supplementary file 1 [file genes-11-01059-s001.zip › Supplemental Table S4.xlsx]

## Sheet: Sheet1
Supplemental Table S4. Differentially expressed miRNAs along with their mature sequences, families and average normalized read counts from T1 and T5
No.1	Mature miRNAs2	T1 vs T2 3	T1 vs T3 4	T1 vs T4 5	T1 vs T5 6	T1 vs T6 7	Family8	Average Norm. Read count at T19	Average Norm. Read count at T510	Mature miRNA sequences (5'-3')
1	ssa-miR-194c-5p	-1.09953	-1.88448	-4.04754	-4.23025	-4.9176	194	94.6391	14.7334	TGTAACAGCAACTCCATATGGA
2	ssa-miR-194b-5p	-2.01452	-2.82638	-3.47161	-4.27741	-4.44634	194	66.6462	9.95442	TGTAACAGCATCTCCATATGGA
3	ssa-miR-20b-5p	-0.61441	-0.822975	-0.920514	-0.980414	-1.23286	20	558.839	283.268	CAAAGTGCTCACAGTGCAGGTA
4	ssa-miR-135a-3p	-0.695276	-0.459977	-0.753788	-0.7685	-1.63119	135	15.5035	9.20996	TATAGGGATGGAAGCCATGCA
5	ssa-miR-196a-5p	-0.35608	-0.127709	-0.88888	-0.49351	-0.998445	196	108.095	76.5382	TAGGTAGTTTCATGTTGTTGGG
6	ssa-miR-30e-3-3p	-0.941638	-0.80903	-1.02848	-1.20532	-0.96934	30	26.931	11.076	CTGGGGAGAGGGTGTTTACTTT
7	ssa-miR-430b-5p	-0.837955	-0.613361	-1.51364	-1.88939	-1.71299	430	19.2392	5.11838	AATTCAACTTGAGCAACTTTCCT
8	ssa-miR-222b-5p	-0.900498	-0.631341	-0.750214	-1.23501	-0.997008	222	130.34	54.8615	TGCTCAGTAGTCAGTGTAGATC
9	ssa-let-7b-3p	-1.01677	-0.385959	-0.516605	-1.29269	-0.804196	let_7	489.77	198.678	CTGTACAACCTACTGCCTTCCC
10	ssa-miR-130d-2-5p	-0.625049	-1.29727	-1.29759	-1.3795	-1.2638	130	14.7099	5.44329	GCCCTTTTACTGCTGTACTACT
11	ssa-miR-301a-5p	-1.06929	-1.58836	-2.00186	-2.37122	-1.69416	301	83.4103	16.089	GCTTTGACAATGTTGCACTACT
12	ssa-miR-8162-5p	-0.791962	-0.967661	-1.19945	-0.99277	-0.793076	8162	181.305	90.2357	TTGTCTCAGACCTGTTTGTGCTG
13	ssa-miR-200d-3p	0.598257	-1.05021	-3.40766	-2.12485	-3.94091	200	69.2034	15.6172	TAACACTGTCTGGTAATGATGT
14	ssa-miR-205b-5p	1.29331	-0.994578	-1.79817	-1.45891	-3.05205	205	55.2462	19.6706	TCCTTCATTCCACCGGAGTCTG
15	ssa-miR-203b-3p	1.22235	-1.45999	-2.91317	-1.53994	-2.73616	203	36.6553	12.7767	TGAAATGTTTAGGACCACTCG
16	ssa-miR-203a-3p	0.958702	-0.854071	-1.24644	-0.392592	-1.15564	203	189.744	144.269	GTGAAATGTTTAGGACCACTTG
17	ssa-miR-722-3p	-0.256285	-0.790004	-1.60753	-0.648248	-1.36144	722	537.721	342.926	TTTTGCAGAAACGTTTCAGATT
18	ssa-miR-192a-2-3p	-0.783485	-1.71441	-4.11748	-3.05559	-4.0231	192	29.4511	3.36797	CCTGTCAGTTCTGTAGGCCACT
19	ssa-miR-200ae-3p	-0.68861	-3.11681	-4.40239	-2.90166	-5.60267	200	5701.86	762.771	TAATACTGCCTGGTAATGATGAT
20	ssa-miR-194a-3p	-1.15959	-3.68908	-3.85062	-3.20467	-5.06917	194	49.6231	5.23756	CCAGTGGAGATGCTGTTACCTGC
21	ssa-miR-200b-3p	-1.54266	-2.85315	-3.91247	-3.89312	-5.06983	200	4144.05	834.293	TAACACTGTCTGGTAACGATGTT
22	ssa-miR-novel-2-5p	-1.11467	-1.48174	-2.35424	-1.51455	-2.42077	novel_2	78.9992	27.7112	AGTTTCCCGGACACAGATTAAGCC
23	ssa-miR-194a-5p	-2.05533	-3.01377	-4.02247	-3.22422	-5.17424	194	1832.8	195.934	TGTAACAGCAACTCCATGTGGA
24	ssa-miR-429ab-3p	-0.59649	-1.63489	-4.08184	-2.47707	-5.22836	429	381.548	68.2976	TAATACTGTCTGGTAATGCCG
25	ssa-miR-192a-5p	-0.866303	-1.66987	-4.43552	-3.16319	-5.23743	192	3396.28	378.916	ATGACCTATGAATTGACAGCC
26	ssa-miR-200c-3p	-0.157467	-1.42918	-4.05019	-3.88135	-4.63281	200	204.247	39.8148	TAACACTGTCTGGTAATGATGTC
27	ssa-miR-192a-1-3p	-0.672267	-1.58252	-3.07463	-2.07931	-4.87908	192	31.3729	7.34758	CCTGTCAGTTATGTAGGCCACT
28	ssa-miR-200b-5p	-0.844225	-1.04131	-3.88904	-2.31223	-4.25651	200	69.798	13.8746	CATCTTACCTGACAGTGCTGGA
29	ssa-miR-449ab-5p	-0.815977	-1.4449	-2.56867	-1.98132	-4.43865	449	43.1611	10.638	AGGCAGTGTCTTGTTAGCTGA
30	ssa-miR-30a-3-4-3p	-0.369994	-0.537205	-0.928271	-0.659953	-1.05261	30	54.3584	34.481	CCGGGAGTGGGATGTTTGCGCT
31	ssa-miR-125b-1-3p	-0.738428	-1.1756	-1.50543	-1.37843	-1.61583	125	256.178	97.7741	ACAGGTGAGGTCCTCGGGAA
32	ssa-miR-novel-15-3p	-0.776178	-1.31989	-1.54569	-0.956309	-1.01612	novel_15	23.5713	12.727	AAGGAGAAAACAGAGCTCTGCT
33	ssa-miR-375-3p	-0.581607	-0.403606	-1.01584	-0.0727719	-0.895223	375	1211.87	1151.36	TTTGTTCGTTCGGCTCGCGTTA
34	ssa-miR-196b-5p	-0.531101	-0.454633	-1.3183	-0.528461	-0.854928	196	79.6309	55.1998	TAGGTAGTTTCAAGTTGTTGGG
35	ssa-miR-451-3p	-0.960232	-1.01183	-0.863569	-1.67944	0.268839	451	190.692	59.2535	TTTAGCAATGGTAAAGGTTCTA
36	ssa-miR-144-5p	-0.801499	-0.382551	-0.329171	-2.34959	0.41656	144	6832.17	1339.54	AGGATATCATCATATACTGTAAGTT
37	ssa-miR-144-3p	-0.397925	-0.102978	0.0258985	-1.52857	0.68591	144	4176.21	1447.34	CTACAGTATAGATGATGTACT
38	ssa-miR-730a-5p	-0.368863	-0.112847	0.0959221	-2.89215	0.495264	730	137.788	18.3019	TCCTCATTGTGCATGCTGTGTG
39	ssa-miR-2188-3p	-0.29576	0.37232	0.677014	-1.33463	0.988297	2188	4018.41	1594.04	GCTGTGTGAGGTCAGACCTATC
40	ssa-miR-92a-1-2-5p	-1.01121	-0.205991	-0.584269	-0.418738	-0.176151	92	35.4454	27.2176	AGGTTGGGATAGGCAGCAATGCT
41	ssa-miR-30a-2-3p	-1.10803	-0.729704	-0.939931	-0.967824	-0.854869	30	24.9214	12.8097	CTGGGAGAGGGGTGTTTACGCT
42	ssa-miR-15b-3p	-0.475071	-0.222214	-0.605354	-1.29532	-0.220866	15	42.5252	16.8421	CAAATCATTATGTGCTGCCGCT
43	ssa-miR-106b-3p	-0.857627	-0.463898	-0.970248	-1.55997	-0.453472	106	27.2569	9.86692	CCTGCAGTATGAGCACTTCTTTCA
44	ssa-miR-novel-12-5p	-0.766288	-0.377361	-0.685101	-1.05046	-0.286234	novel_12	220.615	106.089	TTCGCCCCTGAGGACACACGGT
45	ssa-miR-125a-1-3p	-1.61109	-0.371953	-0.0241632	-0.255903	-0.4066	125	19.7788	16.7149	ACGGGTTGGGTTCTCGGGAGCT
46	ssa-miR-301b-5p	-1.17103	-0.647546	-0.255673	-1.01534	-0.382313	301	70.6062	34.3576	GCTTTGACGATGTTGCACTACT
47	ssa-miR-1-3p	-0.048724	-1.23518	0.153933	-1.31401	-0.991191	1	2425.45	1943.03	TGGAATGTAAAGAAGTATGTAT
48	ssa-miR-133-4-5p	-0.951845	-1.25631	-0.723373	-1.7623	-1.18547	133	15.4395	4.32792	AGCTGGTAAAAAGGAACCAAATC
49	ssa-miR-217-5p	1.15165	-0.347196	0.438891	-0.166526	0.395904	217	15.9014	13.9886	TACTGCATCAGGAACTGATTGGA
50	ssa-miR-216a-5p	1.42414	0.436695	0.837211	0.129051	0.742886	216	23.9239	26.0624	TAATCTCTGCAGGCAACTGTGA
51	ssa-miR-725-3p	1.46242	-0.189078	-0.387525	0.435141	0.170408	725	44.6155	60.0164	TTCAGTCATTGTTTCTGGTAGT
52	ssa-miR-202b-5p	1.12519	0.757471	1.17696	1.55514	2.08329	202	945.364	2778.39	TTCCTATGCATATACCTCTTT
53	ssa-miR-202a-5p	1.56838	1.19827	1.76376	2.15382	2.5145	202	184.343	820.885	TTCCTATGCATATACCGCTTTGA
54	ssa-miR-146a-3-3p	0.451081	0.444325	0.747514	1.2651	1.11376	146	391.062	940.841	ATCTATGGATTCAGTTCTTCTT
55	ssa-miR-8158-3p	0.584915	0.515927	1.01672	1.27276	1.25074	8158	1358.46	3284.34	TTTGTACGTGTGAAACTTCTTCC
56	ssa-miR-132-1-2-5p	0.495661	0.394575	0.566174	1.215	0.767138	132	38.6859	90.7288	ACCGTGGCTTTAGATTGTTACT
57	ssa-miR-137a-3p	0.342193	0.233314	0.79665	1.01104	0.835578	137	48.7118	97.3588	TTATTGCTTGAGAATACGCGTAG
58	ssa-miR-146a-5p	0.57923	0.623689	0.765176	1.27545	1.0011	146	13250.9	32078	TGAGAACTGAATTCCATAGATGG
59	ssa-miR-100a-2-3p	0.224927	0.770952	0.982602	1.11202	1.10112	100	163.782	355.851	ACAAGCTTGTGTCTATAGGTATG
60	ssa-miR-204-5p	0.349945	0.509968	0.720218	1.27446	1.0102	204	274.185	661.42	TTCCCTTTGTCATCCTATGCCT
61	ssa-miR-218a-5p	0.323048	0.507168	0.794181	1.23468	1.0202	218	1110.79	2614.03	TTGTGCTTGATCTAACCATGTG
62	ssa-miR-146b-5p	0.234649	0.33945	0.409383	1.27086	1.02933	146	89.1112	215.48	TGAGAACTGAAGTCCATAGATGG
63	ssa-miR-153a-3p	0.506133	0.521273	0.459226	1.08426	0.946921	153	14.7996	31.2322	TTGCATAGTCACAAAAATGATC
64	ssa-miR-451-5p	0.439414	0.510248	0.707022	0.271234	1.00688	451	9128.15	11018.1	AAACCGTTACCATTACTGAGT
65	ssa-miR-17-1-3p	0.36061	0.693119	0.919993	0.781874	1.05791	17	116.42	202.489	ACTGCAGTGGAGGCACTTCTAGC
66	ssa-miR-29b-1-5p	0.835965	1.21224	1.58684	1.44122	0.763353	29	90.1188	247.291	ACTGATTTCTTCTGGTGTTTAGA
67	ssa-miR-29c-5p	0.870112	0.626586	1.44275	0.838573	0.48404	29	18.0986	32.0595	ACTGTTTTCTTTTGGTGTTTAGA
68	ssa-miR-29b-3p	0.879284	0.723117	0.934363	1.12971	0.70081	29	44.2925	97.4926	TAGCACCATTTGAAATCGGTTA
69	ssa-miR-29a-3p	0.590345	0.361913	0.875956	1.03159	0.375566	29	30.5112	62.4634	TAGCACCATTTGAAATCAGT
70	ssa-miR-727a-5p	0.70499	1.12235	0.908779	0.30055	-0.00504399	727	21.6156	27.7957	TCAGTCTTCAATTCCTCCCAGC
71	ssa-miR-150-3p	0.476084	0.564552	1.10311	0.254795	0.166362	150	15.6049	18.2476	CGCTGGGCATGGTTTGGGGGGGG
