# Supplementary material for: Characterization of Differentially Expressed miRNAs and Their Predicted Target Transcripts during Smoltification and Adaptation to Seawater in Head Kidney of Atlantic Salmon
Source: Genes (Basel). 2020 Sep 8;11(9):1059. doi: 10.3390/genes11091059 (PMC7565298; doi:10.3390/genes11091059)
Supplement: Supplementary file 1 [file genes-11-01059-s001.zip › Supplemental Table S5.xlsx]

## Sheet: Sheet1
Supplemental Table S5. All genes (2709 in total) with log2 FC ≥ |0.80| and p-value ≤ 0.05 at least at one of the time points compared identified by microarray analyses.
Microarray ID1	Name	T2 (log2FC)	t2 (p-value)	T3 (log2FC)	t3 (p-value)	T4 (log2FC)	t4 (p-value)	T5 (log2FC)	t5 (p-value)	T6 (log2FC)	t6 (p-value)
62252	Ig lambda chain V-III region SH-like	0.667876	0.136248	0.519515	0.061946	0.496336	0.019108	0.949985	0.00719648	0.47422	0.326644
63847	Ig light chain	0.589108	0.0877771	0.639433	0.256162	0.613771	0.158926	1.02128	0.0318645	1.21502	0.113131
CA048649	Cytochrome b-245 light chain	0.205341	0.147369	0.169224	0.13893	-0.645855	0.0985911	-1.4815	6.65884e-05	-0.495283	0.100211
CB500159	Nuclear factor of activated T-cells 5_ tonicity-responsive	-0.240963	0.291981	-0.594502	0.0102213	-0.446408	0.181431	-0.281668	0.0944041	-0.953507	0.000116584
CK873572	Protein flightless-1 homolog	-0.272364	0.251232	0.088718	0.70159	-0.661941	0.042829	-1.31298	0.000717566	-0.375006	0.179299
CK881466	Ig kappa chain V-IV region JI precursor	1.08355	0.00554408	0.761999	0.00435063	0.811652	0.000364362	0.607292	0.0207257	0.0706608	0.841719
CK890092	myosin heavy chain	0.10669	0.496658	-0.337652	0.119119	0.190799	0.424522	1.07867	1.69677e-05	0.326957	0.174165
CL426Contig1	oligodendrocyte-myelin glycoprotein-like	1.07013	0.00713391	0.778115	0.00196319	0.753806	0.0064209	0.574191	0.0522741	-0.253994	0.424755
CL447Contig1	NADH dehydrogenase subunit 2	0.202793	0.265188	0.0310038	0.818939	0.281116	0.114697	0.825489	0.000132481	0.163282	0.580025
DN139772	Barrier-to-autointegration factor (banf)	1.21314	0.0246022	0.941384	0.104771	1.10415	0.113528	1.37272	0.0333231	-0.100323	0.892994
DR695944	Gap junction beta-6 protein	-0.552818	0.000732255	-0.265378	0.089562	-0.498301	0.356215	-0.880542	0.000413364	0.137781	0.348728
DR695971	Immunoglobulin iota chain	-0.198791	0.0420999	-0.657942	1.59167e-05	-0.666939	0.0139178	-0.339156	0.0240765	-1.10268	0.000197172
DW470032	Serine/threonine-protein kinase ULK4	0.116997	0.567757	0.353101	0.0541682	-0.36787	0.305711	-0.953968	5.47787e-06	-9.8e-06	0.999979
DW539495	Galectin-9	-0.100365	0.63877	-0.418184	0.0257524	-0.439891	0.139635	0.255592	0.299974	-0.811	0.000418844
DW540345	anaphase promoting complex subunit 4	-0.462083	0.0201362	0.0308494	0.88008	-0.416496	0.106543	-1.53941	5.28361e-05	-0.309377	0.232352
DW544215	Glycogenin-1	0.595585	0.000444982	0.409455	0.00076179	0.505456	4.41766e-05	0.987621	1.12314e-05	0.817917	0.000297939
DW579183	Laminin alpha 5	-0.597641	0.0021216	-0.0944614	0.564412	0.268468	0.345754	0.213663	0.374182	1.25474	6.02955e-05
DW590388	C-X-C chemokine receptor type 4-like	0.799355	0.00706857	0.125334	0.599993	0.350135	0.0282224	0.33329	0.112898	-0.120233	0.596975
DY693818	52 kDa Ro protein-4	1.07541	0.000219666	0.666348	0.0167333	0.652391	0.0273818	0.113056	0.65232	0.417235	0.249105
DY708782	CD9 antigen	0.814194	0.00242959	0.665039	0.000205558	1.00026	0.0440473	0.928636	0.00202257	1.11891	0.00235146
DY711907	Tumor necrosis factor receptor superfamily member 1A	0.233351	0.2412	0.14367	0.411378	0.670169	0.0120911	1.35634	2.98761e-06	1.40337	6.86454e-06
DY713832	Docking protein 2	0.375028	0.0686048	0.336412	0.0525068	0.331047	0.0523475	0.928307	0.000851764	0.620293	0.00275746
EG647840	E3 ubiquitin-protein ligase UBR4	-0.129465	0.632997	-1.1014	0.0130228	-1.50529	0.0752438	-0.625216	0.00669441	-1.51636	1.50085e-05
EG784496	DNA topoisomerase 2	-0.0583228	0.793918	-0.359002	0.409642	-0.738788	0.0069789	-1.03422	0.00191728	-0.32099	0.348356
EG826641	putative interferon-alpha/beta receptor alpha chain	-0.223088	0.467186	-0.557609	0.195214	-1.26481	0.0414109	-0.135637	0.595724	0.0691224	0.883516
GRASP209736353	IgM-AV33	0.506642	0.104542	0.154707	0.353731	0.0496612	0.84698	0.582862	0.0625259	0.796366	0.0282841
GRASP209738163	Probable dimethyladenosine transferase	0.244079	0.610985	-0.0058378	0.983413	0.689379	0.00456154	0.742337	0.0216338	1.28258	0.00066179
GRASP223672524	Urea transporter, erythrocyte	-0.653429	0.629205	-1.95818	0.0435903	-2.28671	0.0370427	-2.07705	0.0598892	-2.16162	0.0470084
KSS2012	Voltage-gated sodium channel type I alpha subunit Nav1.1La	-0.592228	0.000204183	-0.387527	0.0193652	-0.750184	0.000141672	-1.11904	0.000137052	-0.268527	0.0242984
KSS2261	Neurofilament_ medium polypeptide	-1.12322	0.0201052	0.288226	0.246047	-0.367128	0.270214	-0.854502	0.00204207	0.0924234	0.827541
KSS2304	Ccdc6a protein	0.081552	0.229944	0.353705	0.000153674	-0.24956	0.316588	-1.6099	2.57715e-05	-0.51783	0.0961544
KSS2482	Germ cell-specific gene 1-like protein [GSG1-like protein] - Ident 54	0.270203	0.538505	-0.319527	0.275179	0.443921	0.378547	0.508701	0.161283	0.992082	0.0506648
KSS2576	E3 ubiquitin-protein ligase RNF144B	-0.00325358	0.981396	0.248211	0.00623551	-0.569683	0.0714086	-1.15418	2.09415e-06	-0.582492	0.0189865
KSS4026	Phosphoglycolate phosphatase	0.228725	0.337189	0.204689	0.175683	0.325573	0.299432	0.406049	0.0654637	1.28715	0.000591137
KSS549	Novel protein	0.166358	0.537759	0.200439	0.314929	-0.316838	0.620568	-1.75582	5.79649e-05	-0.26492	0.684231
KSSb2325	Ildr1 - Ident 38	0.563375	0.0355922	0.369988	0.0374879	0.326357	0.237368	0.332231	0.187885	0.934315	0.00642478
NM_001123535.1	proteasome beta 8 subunit E2	0.839623	0.00658897	0.41885	0.0678931	0.542725	0.220989	0.167001	0.457095	0.197369	0.366701
NM_001123539.1	Actin, alpha 1a, skeletal muscle	-1.69499	0.020301	0.145169	0.568317	-1.18285	0.0089354	-2.91443	2.08812e-06	-0.954925	0.119164
NM_001123541.2	CD9 protein	0.735307	0.000242806	0.808407	0.00398958	0.463093	0.142345	0.109676	0.467317	-0.290722	0.0624105
NM_001123560.1	Peroxisome proliferator-activated receptor delta b	-0.665532	0.0600364	0.374382	0.109114	-0.665647	0.0733889	-1.45893	9.21338e-05	-0.520689	0.277124
NM_001123568.1	matrix Gla protein	0.0101578	0.984955	-0.574845	0.105961	0.00426584	0.992777	-1.98769	0.00384295	-2.39909	0.0111633
NM_001123572.1	RhAG-like protein	-0.439673	0.0145443	0.130716	0.440697	0.121051	0.741041	-2.24182	4.6303e-05	0.044229	0.864379
NM_001123579.1	C type lectin receptor A (clec4e)	0.948617	0.0121431	0.718078	0.021382	1.00842	0.00238433	0.628064	0.0416865	0.272196	0.458196
NM_001123597.1	Anterior gradient homolog 2	-0.964695	0.498885	-1.91673	0.0993897	-2.42187	0.025699	-2.52134	0.146645	-2.53052	0.0726722
NM_001123618.1	CCL4-like chemokine	1.17283	0.0266496	0.859597	0.0316894	0.580593	0.460524	0.911745	0.055239	0.177408	0.642759
NM_001123619.1	thymidylate kinase (LOC100136513)	0.931058	0.00853542	0.548275	0.114405	0.295922	0.374721	0.504527	0.186439	0.00047488	0.999027
NM_001123627.1	Aldolase a, fructose-bisphosphate, a	-0.563111	0.743093	-2.34265	0.0966411	-3.69062	0.0270271	-3.51889	0.0471379	-1.75456	0.160015
NM_001123632.1	antithrombin protein (antithrombin)	0.0664376	0.678544	0.178927	0.299916	0.84768	0.00747841	0.578923	0.010868	0.105948	0.582756
NM_001123640.1	ISG15-like	1.6736	0.000184996	0.912224	0.11545	0.468933	0.275058	0.498507	0.241596	0.266349	0.564022
NM_001123655.1	Serotransferrin 2	0.335871	0.491499	0.198325	0.688419	1.13148	0.0792056	1.6367	0.0291784	1.4849	0.0483296
NM_001123669.1	metallothionein B	-0.282883	0.0855493	-0.0277672	0.832053	-0.0968666	0.803566	-1.30351	8.82189e-06	-0.995935	0.0010489
NM_001123675.1	Mx3	1.22603	0.000674721	0.66126	0.0920306	0.185588	0.628604	0.438818	0.145053	-0.484735	0.286871
NM_001123677.1	metallothionein A	0.0916628	0.649137	-0.258109	0.198476	-0.835865	0.011814	-0.685278	0.00301641	-1.35096	0.000765432
NM_001123717.1	Parvalbumin 2	-1.70855	0.0800053	-2.48684	0.0214672	-2.8046	0.0670242	-2.45534	0.0595367	-3.31344	0.0148745
NM_001123723.1	FXYD domain containing ion transport regulator 5a	0.432584	0.00332717	0.32848	0.00420367	0.528809	0.00158764	0.857668	3.32946e-05	0.515011	0.00393299
NM_001123725.1	FXYD domain containing ion transport regulator 9a	0.39521	0.02104	0.355524	0.0375082	0.481755	0.00439175	0.959927	0.000690601	0.204622	0.282078
NM_001123730.1	FXYD domain containing ion transport regulator 12a	-0.439688	0.717791	-1.43355	0.10694	-1.87067	0.0399187	-1.99097	0.0537176	-1.83502	0.0411299
NM_001139610.1	small heat shock protein-like	0.439986	0.0429408	0.494865	0.0128095	0.333307	0.192047	0.871145	0.000168661	0.043867	0.771534
NM_001139619.1	Eukaryotic translation initiation factor 4E	-0.825347	0.000503458	-0.374387	0.0688621	-0.925066	0.0122154	-0.505783	0.0246931	-0.391187	0.0887209
NM_001139627.1	Calcium/calmodulin-dependent serine protein kinase	0.58028	0.062884	0.404854	0.163761	0.96691	0.00482828	0.61618	0.142424	-0.181414	0.574409
NM_001139630.1	aspartoacylase (aminocyclase) 3 (acy3)	-0.740671	0.663483	-2.03285	0.119777	-2.59511	0.03525	-2.69283	0.0544043	-2.7491	0.0496241
NM_001139639.1	VHSV-induced protein-1	1.19943	7.43428e-05	0.712241	0.0500757	0.348277	0.250142	0.579082	0.0383017	-0.152792	0.533973
NM_001139650.1	Phosphorylase, glycogen; brain	-1.8129	0.0441733	-0.547228	0.514276	-0.945152	0.415153	0.317685	0.700485	-0.769147	0.562829
NM_001139694.1	Pyruvate dehydrogenase kinase, isozyme 1	0.299722	0.74715	0.526674	0.562211	0.835844	0.253809	1.79582	0.045368	0.446543	0.471332
NM_001139711.1	ATP synthase, H+ transporting, mitochondrial F0 complex, subunit c3	-0.352787	0.0281147	-0.387245	0.0180529	-0.865317	0.0437681	-0.493409	0.00507634	-0.208438	0.125034
NM_001139729.1	Phosphoglycerate mutase 1a	-0.960983	0.120228	0.00259738	0.996735	-0.0638204	0.919947	1.52479	0.0392483	0.226348	0.765287
NM_001139753.1	Sequestosome-1	0.325122	0.00760834	0.50976	0.00090114	0.985355	0.00565971	0.475777	0.0397947	-0.195132	0.272547
NM_001139759.1	Acidic leucine-rich nuclear phosphoprotein 32 family member B	-0.466381	0.00173635	-0.118033	0.300582	-0.0239526	0.935188	-0.830969	0.00108126	-0.0800264	0.444922
NM_001139767.1	GATA-binding factor 3, GATA3	-0.707787	0.000300622	0.0236967	0.852189	0.0353884	0.760426	-1.69541	4.80522e-05	-0.150203	0.46744
NM_001139774.1	Epidermis-type lipoxygenase 3	0.4154	0.153484	-0.407961	0.018221	-0.856864	0.106977	1.35397	0.000165537	1.47813	0.00183737
NM_001139781.1	potassium channel, subfamily K, member 6	-0.830926	0.000413311	-0.306611	0.0758292	-0.0179152	0.942916	-1.03768	0.000633628	0.0163407	0.93395
NM_001139783.1	Alpha-aminoadipic semialdehyde dehydrogenase	-0.402065	0.163068	-0.512366	0.0287121	-0.974972	0.00618352	-0.475394	0.0654565	-0.415201	0.0877137
NM_001139790.1	Homocysteine S-methyltransferase	-0.0589386	0.850525	-0.834082	0.0211136	-0.97721	0.0574166	-0.214917	0.447642	-1.06101	0.00363748
NM_001139795.1	Dimethylaniline monooxygenase 5	-1.43375	0.516128	-3.56099	0.0512024	-4.61925	0.00495637	-3.78299	0.125367	-4.23189	0.018918
NM_001139829.1	Kruppel-like factor 11a	-0.270995	0.0861816	0.695048	0.000285949	1.17193	0.00688405	-0.00187355	0.985975	-0.235592	0.208341
NM_001139832.1	Arachidonate 5-lipoxygenase	0.336961	0.0792497	0.197579	0.234009	-0.233604	0.708167	0.917367	0.000440912	0.713283	0.00431604
NM_001139858.1	cellular repressor of E1A-stimulated genes 2	0.383573	0.002891	0.0584593	0.69881	0.834961	8.65794e-05	0.209644	0.114692	-0.0468011	0.743872
NM_001139884.1	Solute carrier family 22 member 6-A	-1.68061	0.405581	-2.92295	0.0622506	-4.0112	0.00662039	-4.08925	0.0142123	-4.33775	0.00402527
NM_001139887.1	CD029 protein	-0.402451	0.00136499	-0.177118	0.00368675	-0.844577	0.024499	-0.476625	0.00241747	-0.0014082	0.963256
NM_001139913.1	CCAAT/enhancer binding protein (C/EBP)_ beta	0.740039	0.034039	0.607669	0.0154477	0.62442	0.0988491	1.29717	0.000660041	0.941654	0.000860905
NM_001139918.1	Interferon-induced GTP-binding protein Mx	1.65605	0.00285285	0.953982	0.123819	0.583775	0.190588	1.44923	0.00890389	0.134024	0.803436
NM_001139932.1	72 kDa type IV collagenase, mmp2	0.171351	0.664593	0.0348171	0.915758	0.300076	0.497087	-0.438736	0.278962	-1.0293	0.0407316
NM_001139935.1	RWD domain-containing protein 4A	-0.447643	0.00910203	-0.232702	0.0370938	-0.630131	0.00571191	-0.85671	4.19373e-05	-0.539118	0.0247441
NM_001139937.1	Ubiquitin-conjugating enzyme E2 R2	0.285152	0.0340524	0.41399	0.00956258	0.0328185	0.963102	0.798942	0.000235097	1.10735	0.0199422
NM_001139940.1	Cytosolic purine 5-nucleotidase	-0.242544	0.262765	0.0804463	0.72068	0.701233	0.00730034	-2.55121	9.53619e-06	-0.0779537	0.854249
NM_001139941.1	Angiopoietin-related protein 4	0.0816209	0.792774	0.322229	0.171455	1.35999	0.000399641	0.677636	0.0469298	0.0717428	0.773715
NM_001139969.1	N-acetyltransferase ESCO1	-0.589103	0.00216807	-0.242512	0.107429	-0.0492267	0.886241	-0.948953	0.00178154	-0.247393	0.140019
NM_001139977.1	Connective tissue growth factor	0.351812	0.507423	0.860852	0.351893	2.08473	0.0357507	1.68544	0.0239614	0.0734156	0.90235
NM_001140013.1	Rhombotin-2	-0.52749	0.000164998	-0.0539992	0.573913	0.0757111	0.765724	-1.01695	0.00416747	-0.126937	0.204876
NM_001140020.1	Transmembrane protein 163	0.0354918	0.852629	0.0763394	0.651114	0.871311	0.0972004	1.01257	0.0966012	1.28274	0.00997811
NM_001140034.1	E3 ubiquitin-protein ligase MARCH5	-0.563329	0.0428964	-0.312598	0.192574	-0.247578	0.317901	-1.2128	8.31351e-05	-0.377551	0.296892
NM_001140062.1	Lumican	-0.001696	0.997452	-0.309862	0.490546	-0.448963	0.277381	-1.15434	0.0398825	-1.16618	0.030641
NM_001140069.1	Solute carrier family 5	-0.604736	0.67185	-1.86069	0.0842857	-2.15546	0.0363163	-2.13001	0.194256	-2.20211	0.180532
NM_001140071.1	Y box binding protein 1	-1.22822	0.000402682	-0.529092	0.00823902	-0.891327	0.00247028	-0.196148	0.502994	-0.0022227	0.995214
NM_001140075.1	POU domain class 2-associating factor 1	0.864036	0.0447401	0.521868	0.0058376	0.639568	0.0511171	0.96617	0.00638608	0.162701	0.464921
NM_001140078.1	Alanine--tRNA ligase, cytoplasmic	-0.406828	0.0017862	-0.15884	0.149051	-1.0105	0.0319912	-0.131892	0.362265	0.175352	0.0794549
NM_001140082.1	Interferon-induced transmembrane protein 5	-0.0798631	0.805319	-1.0562	0.00419512	-0.905679	0.0258054	-0.374636	0.19768	-1.47787	8.58244e-05
NM_001140086.1	Solute carrier family 34	-1.5072	0.390775	-2.93775	0.0292636	-3.58706	0.00202376	-2.30226		-3.65473	0.0397106
NM_001140089.1	V-ets erythroblastosis virus E26 oncogene homolog 2	1.00622	0.0205678	0.913688	0.00813009	1.35574	0.000349722	1.83019	0.000192944	1.1779	0.000224523
NM_001140103.1	Iron/zinc purple acid phosphatase-like protein	0.100668	0.755289	0.0437812	0.832065	-0.335439	0.402722	-0.83896	0.00976833	-0.388271	0.201458
NM_001140110.1	Solute carrier family 22 member 4	-1.92769	0.316268	-2.76411	0.08591	-3.91808	0.00578703	-3.03402		-4.33556	0.017166
NM_001140113.1	Cadherin-17 (cad17)	-1.62019	0.411092	-3.40234	0.0529842	-4.0569	0.00520514	-5.60768	0.00232913	-5.47273	0.00118285
NM_001140127.1	Ataxin 2-like	0.862727	0.0171198	0.487391	0.085542	0.239436	0.564093	0.22436	0.320959	-0.627966	0.128273
NM_001140137.1	Interferon-related developmental regulator 1	-0.515725	0.00241938	0.019332	0.856777	-0.217547	0.593416	-1.08614	1.83321e-05	-0.223671	0.0556132
NM_001140144.1	Organic anion transporter X	-1.192	0.4697	-2.87157	0.0429506	-3.73576	0.0054478	-4.29811	0.0092457	-4.61691	0.00136956
NM_001140161.1	Importin subunit alpha-2	-0.758723	6.33829e-05	-0.258479	0.0561168	-0.802098	0.000826014	-0.351218	0.0539083	-0.0147976	0.931936
NM_001140164.1	Dematin, EPB49	-0.575987	0.00364817	-0.0788926	0.601998	0.170803	0.566595	-1.33847	0.000192641	-0.312488	0.0388597
NM_001140175.1	Apolipoprotein-L3	0.310937	0.122668	0.331527	0.071178	0.586508	0.0263909	1.00699	0.000226473	0.361819	0.303703
NM_001140177.1	ATP-dependent RNA helicase DHX58	0.816272	0.00249167	0.321041	0.317414	0.0973608	0.669786	0.253086	0.239959	-0.0490071	0.806214
NM_001140180.1	MCM3 minichromosome maintenance deficient 3	-0.695271	0.000795706	-0.434141	0.031297	-1.68273	0.0327819	-0.558926	0.00748937	-0.211812	0.264144
NM_001140185.1	CDC45-related protein	-0.748606	3.53135e-05	-0.48274	0.00091886	-0.942026	0.0013202	-0.487185	0.0128704	-0.105304	0.558761
NM_001140194.1	60S ribosomal export protein NMD3	0.363343	0.0123804	0.585537	0.000437584	0.899572	0.000357498	0.266095	0.012127	-0.163465	0.186547
NM_001140223.1	Protein-lysine 6-oxidase	-0.34691	0.089604	-0.837997	0.00042861	-0.611589	0.00117296	-0.615905	0.0282759	-0.749114	0.0100415
NM_001140224.1	Sodium-dependent phosphate transporter 1-A	-0.62285	0.444997	-0.742403	0.172301	-1.41608	0.0536224	-1.72314	0.0189345	-0.615116	0.279708
NM_001140225.1	EBV-induced G-protein coupled receptor 2	0.806827	0.00216424	0.532097	0.00369686	0.79196	0.0242808	0.491108	0.0236377	-0.128775	0.48169
NM_001140235.1	Erythropoietin receptor	-0.399531	0.0319052	-0.0327928	0.872566	0.633323	0.0213641	-1.31573	3.76888e-05	-0.142317	0.466832
NM_001140242.1	Uroporphyrinogen decarboxylase	-0.792286	0.00172188	-0.150691	0.361136	-0.155896	0.416939	-1.24406	0.00195309	-0.0322022	0.861599
NM_001140243.1	Solute carrier family 35 member E2B	0.10325	0.432357	-0.445023	0.0340974	-0.109923	0.838518	0.805591	3.14142e-05	0.407021	0.00661912
NM_001140247.1	proline-rich nuclear receptor coactivator 2	0.360999	0.00989032	0.33508	0.00530058	0.800101	0.0161962	0.275412	0.0249063	0.182949	0.161514
NM_001140282.1	Leucine-rich, glioma inactivated 1a	0.131966	0.324645	0.215032	0.304052	0.91038	0.00577752	0.728082	0.000603573	0.397262	0.00610454
NM_001140309.1	Rhomboid domain-containing protein 1	-0.128114	0.172071	0.0713196	0.357321	-0.430961	0.454041	-0.956488	0.00021463	0.133498	0.567524
NM_001140334.1	Serine proteinase inhibitor	0.175943	0.491283	-0.428323	0.0178883	-0.787111	0.00487256	-1.69247	0.00676985	-1.34348	0.00635829
NM_001140345.1	Williams-Beuren syndrome chromosomal region 16 protein	-0.910802	0.000200128	-0.306931	0.037087	-0.175974	0.586524	-0.298669	0.0992695	-0.0805129	0.615944
NM_001140360.1	ATP-sensitive inward rectifier potassium channel 8	-0.522996	0.0290914	-0.145372	0.311803	-0.452028	0.0728215	-0.867955	0.00130977	-0.487014	0.00677336
NM_001140372.1	Protein phosphatase 1G	-0.429464	0.0118557	-0.424632	0.0499731	-0.922324	0.00484017	0.362059	0.0437446	-0.598811	0.532424
NM_001140375.1	Adenosylhomocysteinase	-0.304246	0.34813	-0.551418	0.0532816	-0.90121	0.0119035	-0.383009	0.253997	-0.653614	0.06401
NM_001140386.1	Neuron-specific protein family member 1	0.275455	0.172976	0.223037	0.175908	0.855278	0.0524393	0.534227	0.109365	0.158979	0.351989
NM_001140399.1	Cathepsin Sb, tandem duplicate 2	0.235973	0.197732	0.365189	0.0432165	0.400192	0.333441	-0.902726	0.00917583	-0.841181	0.0229847
NM_001140431.1	Thioredoxin-interacting protein	0.0474454	0.627609	0.396236	0.0343159	0.981675	0.00297569	0.645566	0.00117455	0.120811	0.482078
NM_001140441.1	Regulator of G-protein signalling 14 - Ident 43	0.866861	0.00780489	0.472439	0.00437562	0.27231	0.309982	0.583499	0.0324047	0.310126	0.0423362
NM_001140446.1	Angiotensinogen (angt)	0.626189	0.0189823	0.558399	0.000235561	0.975094	0.00302124	0.934093	0.000412389	0.768196	0.000708951
NM_001140449.1	Phosphoenolpyruvate carboxykinase 1	-1.74075	0.358269	-3.78187	0.0329289	-4.07713	0.00603326	-4.53178	0.0392061	-4.65429	0.00825997
NM_001140454.1	Beta-4C adrenergic receptor	-0.449911	0.0110765	0.0733239	0.627117	0.27215	0.397724	-1.54865	4.00555e-05	0.0595189	0.847062
NM_001140455.1	Myelin-associated glycoprotein	0.598489	0.00312342	0.358829	0.0518224	0.626484	0.0356789	1.00374	0.000140321	0.576344	0.00126932
NM_001140468.1	Fasciculation and elongation protein zeta 1	0.719359	0.0141585	0.474407	0.106647	0.896	0.0194336	0.331329	0.533845	0.102596	0.770563
NM_001140476.1	Pbx/knotted 1 homeobox 1.2	-0.457591	0.00475633	-0.171338	0.157184	0.0413139	0.846448	-0.970516	0.000188464	-0.313415	0.120746
NM_001140477.1	ADP-ribosylation factor-like protein 4C	0.501346	0.0907512	0.36051	0.0356933	0.539036	0.00293179	0.972236	0.000149143	0.748886	0.0029214
NM_001140489.1	Pyruvate kinase muscle isozyme	-0.0530764	0.722584	0.106676	0.487046	-0.430537	0.588183	0.829191	0.000893767	0.734035	0.00569467
NM_001140503.1	Keratin, type I cytoskeletal 18	-0.880416	0.627716	-2.32145	0.106611	-2.80216	0.036661	-2.96892	0.0519629	-3.05095	0.0454493
NM_001140516.1	Galactonate dehydratase	0.135315	0.840199	0.418957	0.556463	0.157988	0.876081	2.14283	0.0129262	1.74513	0.0259737
NM_001140517.1	Coagulation factor II receptor	1.04367	0.00332106	0.610747	0.0399897	0.799743	0.0202624	0.307323	0.339274	-0.135347	0.686546
NM_001140518.1	C-C chemokine receptor type 9	0.826513	0.0207879	0.874089	0.00470008	1.49323	2.92848e-05	1.51085	0.000705536	0.353042	0.108864
NM_001140523.1	cellular repressor of E1A-stimulated genes 1	-0.153699	0.24116	0.109859	0.361291	-0.384678	0.368826	-1.37229	3.74068e-06	-0.15953	0.600535
NM_001140524.1	MMP 13 or Collagenase 3	0.484339	0.282426	0.0673764	0.78384	0.272498	0.46723	0.937514	0.00841613	1.3287	0.00387896
NM_001140536.1	6-phosphofructo-2-kinase/fructose-2,6-biphosphatase 4	1.18166	0.0408367	0.45871	0.407141	1.09497	0.0322788	1.21274	0.0555484	1.21324	0.0281889
NM_001140556.1	Nucleolar protein 56	-0.832127	0.132504	-0.842452	0.262001	-0.282509	0.714681	1.3478	0.000457476	0.070124	0.915561
NM_001140558.1	Protein regulator of cytokinesis 1	-0.651225	0.000725804	-0.177363	0.264109	0.106093	0.630927	-1.017	4.47878e-05	-0.0679654	0.658819
NM_001140560.1	Chloride intracellular channel protein 2	-0.101614	0.35288	0.205063	0.0405977	0.146367	0.194243	-1.08679	3.23746e-05	-0.302671	0.303826
NM_001140571.1	neuroplastin	0.305201	0.0136751	0.269804	0.163654	0.854796	0.00297677	0.335456	0.00449487	0.333077	0.0537851
NM_001140573.1	52 kDa Ro protein-4	0.959522	0.0498751	0.606293	0.140644	0.273574	0.602767	0.976388	0.016997	-0.0431305	0.884805
NM_001140604.2	Otoraplin	0.0626929	0.89192	-0.747307	0.093469	-0.942768	0.0200829	-0.990092	0.045875	-1.20677	0.0163199
NM_001140611.1	SRK2 tyrosine kinase	0.898442	3.46789e-05	0.535686	0.0229881	0.0180062	0.877772	0.457873	0.00781671	-0.0316818	0.876933
NM_001140657.1	Damage-regulated autophagy modulator	0.996376	0.000222454	0.307805	0.118818	0.327562	0.0734233	0.533771	0.0263683	0.0196384	0.931137
NM_001140676.1	HIG1 domain family member 1A	-0.766726	3.32313e-05	-0.486401	0.00506312	-0.36433	0.229325	-1.2683	1.46171e-05	-0.484471	0.00206388
NM_001140688.1	phosphatidylinositol glycan anchor biosynthesis, class H	-0.25087	0.0866331	-0.127916	0.330418	0.0281348	0.812229	-0.91295	3.94521e-05	-0.108115	0.471817
NM_001140691.1	triadin	-0.532571	0.117837	-0.957795	0.0129949	-0.56476	0.129823	-0.596607	0.137369	-1.11404	0.00480522
NM_001140701.1	Amyloid protein-binding protein 2	-0.427306	0.0354954	-0.150664	0.38653	-0.623311	0.139939	-1.32782	9.05956e-06	-0.477785	0.00646558
NM_001140713.2	Rho GTPase-activating protein 21	-0.51596	0.00644203	-0.190106	0.214559	0.0171973	0.897469	-0.961456	0.000464262	-0.208976	0.251823
NM_001140720.1	Hemoglobin subunit alpha-D	-0.408695	0.0118875	-0.314382	0.0153928	-0.14139	0.246565	-1.52718	0.000588356	0.219915	0.457699
NM_001140731.1	atad4-B	-0.767305	0.642615	-1.99453	0.118236	-2.54778	0.0312663	-2.57044	0.100313	-2.84011	0.036027
NM_001140738.1	Pleckstrin homology domain-containing family F member 1	0.395959	0.0288209	0.291478	0.110842	0.920442	0.00254359	0.723625	0.0126454	0.0470946	0.716574
NM_001140753.1	SH2 domain-containing protein 1A	0.812239	0.0232736	0.386349	0.201251	0.694944	0.018071	0.275966	0.401498	-0.172281	0.657076
NM_001140757.1	Fatty acid-binding protein, liver-type	-1.44656	0.38492	-2.13184	0.0887745	-3.28804	0.00633	-2.41209	0.16245	-0.78217	0.618811
NM_001140765.1	SPRY domain-containing protein 4	-0.21418	0.234289	-0.0613938	0.285996	0.0879513	0.22644	-0.840144	8.07174e-05	-0.169978	0.2139
NM_001140784.1	complement component 1, q subcomponent-like 2	0.651375	0.0666519	0.706223	0.0527599	0.925816	0.00437658	0.970046	0.0317495	0.546722	0.0967324
NM_001140803.1	phosphatidylinositol glycan anchor biosynthesis, class X	0.552344	0.0149924	0.428968	0.00447201	0.977237	0.00463982	0.644832	0.00216074	0.401956	0.0597865
NM_001140823.2	Peroxiredoxin 2	-0.368738	0.00591486	-0.178544	0.214011	-0.423256	0.505674	-0.83891	0.00207492	0.151654	0.352812
NM_001140848.1	Quinone oxidoreductase	-0.922547	0.0375856	-0.590982	0.031937	-1.15474	0.0536412	-1.67236	0.00171028	-0.528748	0.0563866
NM_001140852.1	Delta-aminolevulinic acid dehydratase	-0.708721	0.00657905	-0.304791	0.160605	-0.260302	0.319229	-2.08322	0.000289908	-0.327573	0.292751
NM_001140854.1	dehydrogenase/reductase (SDR family) member 1	0.232571	0.258266	0.379376	0.0371002	0.885805	0.00480266	0.186991	0.301113	0.351633	0.0689604
NM_001140873.1	LETM1 domain-containing protein 1	-1.23715	0.0152757	-0.72515	0.0832746	-0.526114	0.219922	-1.39125	0.00177137	-0.906553	0.150242
NM_001140909.1	Ependymin-1	-0.306922	0.540297	-0.562447	0.189834	-0.509666	0.330459	-1.23551	0.0247645	-0.989591	0.0393726
NM_001140924.1	Hemoglobin embryonic subunit alpha	0.0176704	0.878194	0.106277	0.269443	0.0302223	0.709221	0.0986526	0.385475	0.819417	0.0376689
NM_001140926.1	Lecithin retinol acyltransferase	0.290918	0.460355	-0.869067	0.0121995	-0.949903	0.00258318	-1.54848	0.000105785	-1.26591	0.0013755
NM_001140939.1	Radical S-adenosyl methionine domain-containing protein 2; Viperin (rsad(	1.14474	0.01576	0.415775	0.483286	0.0585686	0.883115	-0.0797939	0.869361	-0.541127	0.352959
NM_001140948.1	CMRF35-like molecule 1	0.652444	0.00429924	0.233122	0.265023	-0.116582	0.839035	0.858023	0.00110114	0.396351	0.0498545
NM_001140967.1	DCP2 decapping enzyme homolog	0.194252	0.719081	0.417315	0.503797	0.666151	0.144049	0.0455813	0.935691	0.938239	0.0442547
NM_001140978.1	TM2 domain containing 1	-0.143776	0.605655	-0.965606	0.0144385	-1.05697	0.0164927	-0.470814	0.0628235	-1.46887	1.62859e-05
NM_001141019.1	centromere protein N	-0.436515	0.000360176	-0.24845	0.0123429	-0.354773	0.0134042	-0.970248	0.000421252	-0.331928	0.0116919
NM_001141030.1	Tumor necrosis factor-inducible gene 6 protein	0.326401	0.273425	0.186791	0.566278	0.208954	0.629717	0.991991	0.00800811	0.353164	0.0893337
NM_001141032.1	Homologous-pairing protein 2 homolog	-0.703735	0.000543116	-0.332188	0.015219	0.0606641	0.797153	-0.981791	0.000911538	-0.0918789	0.605306
NM_001141035.1	E3 SUMO-protein ligase NSE2	-0.147349	0.285977	-0.160088	0.27434	-0.820164	0.0425507	-0.340388	0.0745567	0.240296	0.26315
NM_001141040.1	Dehydrogenase/reductase SDR family member 11	-0.161144	0.64334	-0.432076	0.109738	-0.84723	0.0159078	-0.636026	0.0433476	-0.464342	0.102271
NM_001141046.2	CD209 antigen-like protein D	0.6653	0.0229913	0.349465	0.12018	0.106099	0.707538	0.905589	0.00269797	0.697487	0.00967362
NM_001141064.1	Argininosuccinate synthase	-0.800815	0.0015318	-0.306104	0.0216748	-1.32095	0.155278	-0.357762	0.151378	-0.139809	0.377192
NM_001141077.1	Hydroxyacid oxidase 2	-0.663884	0.703748	-2.21384	0.0919453	-2.45379	0.0478419	-2.52426	0.198843	-2.56499	0.0636705
NM_001141080.1	Interleukin-20 receptor alpha chain	1.02193	0.00161779	0.886938	0.014828	0.916552	0.0176083	0.937669	0.116614	0.236059	0.607116
NM_001141081.1	FK506 binding protein 5	1.104	0.0356738	2.21391	2.05229e-05	2.40216	0.000115328	2.37808	0.000133132	1.34984	0.0172974
NM_001141082.1	serglycin	0.646062	0.00981208	0.297253	0.197368	0.197593	0.577445	0.970385	0.000843408	0.438139	0.103165
NM_001141089.1	Angiogenin-1 precursor / RNase ZF3	-1.15274	0.0013463	-1.86605	3.51315e-05	-1.99743	0.00252235	-2.01646	0.000211894	-2.25869	3.07113e-06
NM_001141098.2	arylformamidase; AltName: Full=Kynurenine formamidase; Short=KF	0.112677	0.460008	0.293317	0.0471824	0.837094	9.27882e-05	0.625023	0.000105561	0.310849	0.028587
NM_001141112.1	Cyclin-dependent kinase 4 inhibitor D	-0.307114	0.0854076	-0.238309	0.0926284	0.0932234	0.53938	-1.12551	0.000722934	-0.0962959	0.61627
NM_001141124.2	Rhesus blood group, C glycoprotein a	-0.828683	0.000705608	-0.312367	0.0633915	-0.599656	0.103695	-2.69629	0.000100084	-0.277881	0.255078
NM_001141137.1	Trafficking protein particle complex subunit 2	-0.906043	0.00470637	-0.599051	0.00340228	-0.996579	0.000168669	-1.19673	0.00171233	-0.0883758	0.576148
NM_001141141.1	Cyclin-dependent kinase inhibitor 3	-0.645601	0.0832477	-0.0566705	0.859925	0.118627	0.712249	-1.18935	0.0271127	-0.0857691	0.833591
NM_001141158.1	Transmembrane protein 14C	-0.590596	0.000238607	-0.197731	0.0303871	-0.444937	0.135095	-1.36372	0.000126701	-0.113825	0.291236
NM_001141166.1	FAM180A	0.685709	0.00331929	0.716344	0.000630748	0.968075	0.0612297	0.940764	0.00198503	0.626316	0.0374297
NM_001141167.1	Homeodomain-only protein	-0.109897	0.673151	-0.469799	0.0686474	-0.0563633	0.896396	-0.930762	0.0028323	-0.649205	0.0136906
NM_001141173.1	cysteine and glycine-rich protein 2	-0.385869	0.618608	-0.924993	0.0911592	-0.67672	0.308076	-1.95655	0.0093923	-1.22847	0.0447016
NM_001141174.1	phosphoglycolate phosphatase	0.208676	0.388175	0.0708499	0.639908	0.133462	0.249734	0.908109	3.63134e-05	0.912362	0.00205241
NM_001141176.1	Cyclin-dependent kinase 4 inhibitor B	-0.42053	0.0529446	-0.022906	0.928016	0.615121	0.0201946	-2.65371	5.34628e-06	-0.453864	0.410116
NM_001141187.1	Synaptobrevin homolog YKT6 - Ident 94	0.35319	0.210827	0.272155	0.282863	0.212331	0.588968	0.404361	0.195175	0.811443	0.00845004
NM_001141201.2	Exosome complex component MTR3	0.118639	0.504247	-0.179829	0.603854	-0.00014418	0.999532	0.330627	0.408073	0.863187	0.0293153
NM_001141203.1	Fatty acid-binding protein, adipocyte	-2.3954	0.00173215	-1.33688	0.0296786	-0.512729	0.474348	-1.4632	0.0491045	-0.59778	0.363852
NM_001141209.1	Cell death activator CIDE-3	-0.0296145	0.952775	-0.0565594	0.900818	0.26149	0.536306	-0.644434	0.19749	-0.999515	0.0424077
NM_001141211.2	CG024 protein	0.108089	0.754923	0.93186	0.00708282	1.70891	3.93067e-05	0.650308	0.0198803	0.701149	0.0197514
NM_001141230.1	ubiquitin-like protein	1.5994	0.000468181	0.728907	0.1293	0.0122304	0.974138	0.431685	0.271521	0.125051	0.722617
NM_001141243.1	Thymidylate synthase	-0.544904	0.00863806	-0.376753	0.0808542	-1.43302	0.0933999	-0.860108	0.00429198	-0.0592522	0.774553
NM_001141270.1	Small nuclear ribonucleoprotein polypeptide B2	-0.326212	0.0172747	-0.140331	0.229494	-1.19843	0.0119126	-0.403771	0.0263679	-0.274451	0.0631384
NM_001141285.1	STAT1a	0.893036	0.00449782	0.708853	0.00148253	0.451023	0.0645687	0.661619	0.0774636	-0.178308	0.624076
NM_001141306.1	40S ribosomal protein S19	0.985986	0.0010677	0.515095	0.0219407	0.309008	0.489222	0.846611	0.0168002	0.523738	0.0352711
NM_001141314.1	Replication factor C subunit 2	-0.808272	0.000118297	-0.340965	0.0496215	-0.577763	0.00516228	-0.284764	0.110168	0.0631254	0.785998
NM_001141316.2	Arginase-1	-0.486961	0.558231	-1.05724	0.0795495	-1.55071	0.0488392	-0.953579	0.159621	-0.789139	0.187585
NM_001141334.2	Death-associated protein-like 1-B	0.872347	0.00636193	0.729138	0.0488198	0.432235	0.541924	0.447574	0.235138	-0.361287	0.353732
NM_001141336.1	Pyrroline-5-carboxylate reductase 2	-0.882281	0.000830435	-0.551053	0.0212973	-1.0039	0.000749295	-0.0114315	0.946664	0.121939	0.659793
NM_001141341.1	Membrane-spanning 4-domains subfamily A	-0.266901	0.396993	-0.527737	0.0592843	-0.714841	0.0983638	-1.30369	0.000759737	-0.840072	0.00889155
NM_001141377.1	K0226 protein	0.0370716	0.835894	-0.0951251	0.495577	-0.377974	0.234216	-0.891049	0.00142243	-0.648153	0.00974031
NM_001141393.1	Coiled-coil domain-containing protein 127	-0.236722	0.203656	-0.0908011	0.484214	-0.159377	0.732359	-0.822835	0.00624293	0.0562028	0.682927
NM_001141404.2	Prohibitin-2; cDNA FLJ60175, highly similar to Prohibitin-2	-0.61013	0.0199635	-0.513792	0.00685917	-1.36554	0.0326363	-0.657902	0.0083654	-0.467864	0.0132582
NM_001141419.2	Sperm acrosome membrane-associated protein 4	-0.129429	0.401813	0.304077	0.0478911	0.22922	0.387398	-1.06483	7.37196e-05	0.481821	0.0185864
NM_001141433.2	Butyrophilin subfamily 2 member A2	-0.725107	0.00555643	0.00265749	0.9906	0.299436	0.22854	-1.12621	0.00332912	-0.0423319	0.820689
NM_001141440.1	Eukaryotic translation initiation factor 4E-1A-binding protein (4ebp)	0.103128	0.621585	0.227636	0.306844	1.01566	0.000843938	0.357336	0.200981	-0.218349	0.326296
NM_001141454.1	XIAP-associated factor 1	0.996122	1.848e-05	0.638057	0.033679	-0.195661	0.609108	0.190175	0.327899	-0.183034	0.393257
NM_001141458.2	P2Y purinoceptor 1	1.04805	0.00482526	0.43308	0.0376426	0.238397	0.387499	0.304983	0.195613	-0.350305	0.130312
NM_001141468.1	Sulfotransferase family cytosolic 2B member 1	-0.728717	0.622957	-2.02845	0.066581	-2.51344	0.0225119	-2.23872	0.0635845	-2.78597	0.0121414
NM_001141479.1	3-hydroxyanthranilate 3,4-dioxygenase	0.501686	4.55727e-05	0.259117	0.0697856	0.890736	0.0100334	-0.255504	0.0288949	0.287091	0.159961
NM_001141492.2	Glutathione S-transferase A	0.346565	0.465777	-0.390805	0.284113	-0.176155	0.635173	-0.422656	0.302759	-0.893139	0.0364867
NM_001141512.1	ATPase, Cu++ transporting, alpha polypeptide	0.314169	0.0223876	0.183706	0.0961261	0.0349511	0.810984	0.237742	0.176119	0.889502	0.000878315
NM_001141534.1	Uroporphyrinogen-III synthase	-0.611959	0.0025328	-0.142586	0.336822	-0.539758	0.436883	-2.276	3.31982e-05	-0.314874	0.215748
NM_001141540.1	DNA replication complex GINS protein SLD5	-0.609782	0.0330871	-0.489708	0.0133447	-1.36425	0.0170286	-0.59381	0.0124339	0.0228457	0.906379
NM_001141545.1	Basophilic leukemia-expressed protein	-1.05236	0.00288176	-0.732142	0.00912447	-0.941624	0.0287444	-0.419699	0.190128	-0.0063782	0.980838
NM_001141571.1	Dual adapter for phosphotyrosine and 3-phosphotyrosine	1.02287	0.00363755	0.434851	0.0334587	0.128532	0.776751	0.146159	0.617707	-0.572346	0.0488727
NM_001141577.1	Calcyphosin-like protein	-0.96205	0.542904	-2.00336	0.123757	-2.48482	0.0304178	-3.06441	0.0188054	-2.9754	0.0215257
NM_001141601.1	Duodenase-1	0.128894	0.549989	0.128595	0.309852	-0.060026	0.837253	0.588204	0.121186	0.797501	0.020634
NM_001141605.1	Dynein light chain 2, cytoplasmic	0.222129	0.172156	0.241492	0.10568	0.179008	0.487963	0.273468	0.234882	0.988577	0.0255868
NM_001141610.1	basic leucine zipper transcription factor, ATF-like 3	0.828279	0.0165427	0.574549	0.0957396	0.645325	0.280221	1.7727	0.00043416	0.885473	0.0235444
NM_001141638.1	Aurora kinase B	-0.408708	0.0017947	0.00913058	0.943146	-0.0795408	0.691325	-0.887068	0.00348242	0.307757	0.0243299
NM_001141681.1	Calsequestrin 2	-0.913563	0.266885	-0.964713	0.243077	-1.70043	0.0535194	-1.71467	0.0797914	-1.28908	0.200565
NM_001141703.1	Pyruvate kinase, muscle, b	-1.25009	0.000268782	-0.199075	0.467829	-0.130904	0.791077	-1.54737	0.000124447	-0.133099	0.705959
NM_001141714.1	Beta-Ala-His dipeptidase	-0.160179	0.892616	-1.12181	0.191231	-1.48495	0.0822809	-1.82202	0.0703592	-2.03841	0.0287269
NM_001141727.1	Bactericidal permeability-increasing protein	0.564515	0.0192261	0.437899	0.00218626	0.823486	0.0304038	0.0166801	0.938702	-0.174586	0.313822
NM_001141729.1	Carboxypeptidase N catalytic chain	0.634528	0.0028717	0.708781	0.00209349	0.942622	0.000254062	0.682608	0.0788604	-0.132947	0.810403
NM_001141739.1	Aspartate aminotransferase, cytoplasmic	-0.074297	0.883173	-0.842201	0.0473837	-0.728668	0.185178	-1.01542	0.042116	-0.966906	0.0358913
NM_001141747.1	Pleckstrin homology Sec7 and coiled-coil domains-binding protein	0.821532	0.00296837	0.350871	0.0940538	-0.136824	0.755976	0.157806	0.509927	-0.180227	0.614641
NM_001141764.1	Solute carrier family 47, member 1	-0.829984	0.554229	-2.09727	0.0446719	-2.54	0.01098	-2.55632	0.0235849	-2.83946	0.00623764
NM_001141767.1	Xaa-Pro aminopeptidase 1	-0.300999	0.0864592	-0.479736	0.00399858	-0.557943	0.0330057	-1.1031	0.000122986	-0.766192	0.000248983
NM_001141768.1	Hydroxyacid oxidase 1	-0.677724	0.632587	-2.08848	0.0685614	-2.11597	0.0533835	-1.91775	0.108388	-2.201	0.0426724
NM_001141786.1	Retinal dehydrogenase 2	-0.161881	0.783699	-0.703498	0.146559	-1.25881	0.0261414	-1.18044	0.0383781	-0.837633	0.0763907
NM_001141791.1	Galectin-3-binding protein	0.828353	0.000196218	0.516011	0.0108067	0.736777	0.0234581	0.994182	0.000137533	0.237114	0.221598
NM_001141794.1	dimeric dihydrodiol dehydrogenase	-3.20131	0.137069	-4.33013	0.00884183	-4.97108	0.00125251	-5.10496	0.0100359	-6.0079	0.000441307
NM_001141799.1	Solute carrier family 22 member 2	-0.729884	0.709514	-2.79921	0.0522122	-3.50309	0.0259676	-3.19052		-3.447	0.0566915
NM_001141802.1	Glutamate--cysteine ligase catalytic subunit	-0.298611	0.435836	-0.635436	0.0314591	-1.08981	0.052619	-0.772654	0.0248852	-0.574278	0.0467281
NM_001141804.1	LanC-like protein 3	-0.0217329	0.907165	-0.287125	0.0652888	-0.678431	0.139212	-0.958598	0.000628453	-0.216097	0.101886
NM_001141808.1	major facilitator superfamily domain containing 1	0.224272	0.548954	0.268217	0.49013	-0.337415	0.507223	-0.954597	0.0537373	0.0168715	0.965918
NM_001141818.1	Major facilitator superfamily domain-containing protein 4	-0.0564144	0.909763	-0.684526	0.0620351	-0.674002	0.0802918	-0.61081	0.175712	-1.02391	0.0124498
NM_001141822.1	Phosphotriesterase-related protein	-0.330764	0.427921	-0.472675	0.185861	-0.931581	0.0472193	-0.88462	0.0473744	-0.633184	0.0877853
NM_001141836.1	proenkephalin	-0.343392	0.428963	-0.866231	0.0573771	-1.10851	0.0133829	-0.888771	0.0685781	-1.10774	0.0160682
NM_001141853.1	Epithelial membrane protein 3	0.383975	0.068471	-0.196089	0.225025	-0.136138	0.741974	-0.918063	0.00158001	-0.732709	0.00285605
NM_001141862.1	xeroderma pigmentosum, complementation group A	0.0797325	0.736999	-0.420925	0.0349576	-0.657176	0.0505101	-0.0985156	0.713691	-1.07486	0.00204506
NM_001141865.1	Folate receptor alpha	-0.0704442	0.835472	0.228981	0.665331	0.721287	0.0926948	1.81051	0.00598208	0.492906	0.175123
NM_001141890.2	ubiquitin carboxyl-terminal esterase L1 (ubiquitin thiolesterase)	0.692891	0.237858	0.462335	0.303293	1.24167	0.0133258	1.20835	0.126436	0.952791	0.103641
NM_001141899.1	fatty acid-binding protein, brain	0.297272	0.305429	-0.0282277	0.889559	0.117499	0.660971	0.980713	0.00307037	0.76744	0.00501639
NM_001141901.1	Dihydrofolate reductase	-0.655128	0.000494389	-0.480645	0.000350855	-1.16314	0.000244769	-0.573667	0.00392169	-0.0847146	0.509285
NM_001141909.1	Elongation factor 1-alpha, oocyte form	0.447344	0.0094372	0.0627915	0.696575	-0.188159	0.736949	0.860185	0.002224	0.116495	0.647443
NM_001142711.1	DNA polymerase delta subunit 2	-0.504597	0.000568152	-0.25128	0.0500617	-0.81171	0.00368981	-0.19164	0.171502	-0.218973	0.139883
NM_001142713.1	Krueppel-like factor 2	-0.641204	0.00181727	-0.138968	0.415638	-0.539952	0.556569	-1.80368	0.00146693	0.128259	0.549924
NM_001145422.1	Neutrophil cytosolic factor 1	0.579868	0.00950405	0.193903	0.153118	-0.081368	0.78207	0.833965	0.000180426	0.616031	0.00426489
NM_001145424.1	Stat1 alpha/beta	0.808832	0.000142706	0.440339	0.0169767	-0.0872446	0.822226	0.195118	0.266005	-0.0408333	0.784053
NM_001146355.1	translocator protein	-0.643469	0.00126778	-0.129436	0.30552	-0.51407	0.158214	-2.31076	2.18066e-05	-0.197394	0.398644
NM_001146360.1	Translocon-associated protein subunit alpha	0.444137	0.0026756	0.28699	0.0222453	0.870336	0.0457906	0.779839	0.000278601	0.0318787	0.880872
NM_001146370.1	DnaJ homolog subfamily C member 5	-0.325816	0.173979	0.122686	0.564877	0.513342	0.187824	-0.836588	0.00669057	0.0646475	0.743342
NM_001146376.1	S100 calcium binding protein, beta	-0.194554	0.607491	0.483139	0.0865848	-0.0172442	0.9668	-1.12663	0.0029649	-0.297236	0.41785
NM_001146391.1	Arsenic	0.442305	0.0885411	0.156246	0.537472	0.456184	0.110047	1.22347	0.000466686	0.686457	0.0380364
NM_001146396.1	Syndecan 2	-0.218346	0.527436	-0.411284	0.097096	-0.856578	0.0338664	-0.875488	0.0103947	-0.86227	0.00756883
NM_001146403.1	Relaxin-3	0.922605	0.0860586	0.604305	0.389808	0.921377	0.0937784	1.58212	0.0153215	0.260102	0.559583
NM_001146408.1	CD4-like	0.971564	8.09034e-05	0.501885	0.00169432	-0.114319	0.841845	0.668748	0.00659601	0.130987	0.472349
NM_001146428.1	Spermatogenesis-associated serine-rich protein 2	-0.0736824	0.787199	-0.585072	0.0186572	-1.02667	0.15912	-0.0173257	0.937398	-0.853572	0.00494785
NM_001146463.1	Cysteine and glycine-rich protein 1	0.334984	0.00447539	0.311849	0.0179921	0.30403	0.234806	0.804976	0.000301839	0.541473	0.000440772
NM_001146470.1	Netrin-G1 ligand	0.601679	0.039795	0.797962	0.000315577	0.864937	0.000613467	0.234499	0.379463	-0.295333	0.284875
NM_001146475.1	CL012 protein	0.190284	0.0750359	-0.233542	0.191114	0.293805	0.247204	-0.96838	0.000337965	-0.601538	0.0256094
NM_001146488.1	Ferritin, heavy subunit	0.00462243	0.991874	-0.721587	0.100844	-0.740537	0.116207	-0.171794	0.719825	-1.2114	0.0078887
NM_001146502.1	Nicotinamide N-methyltransferase	-0.366447	0.199677	-0.268454	0.406804	-0.293857	0.562019	-2.28818	6.14225e-05	-0.0408958	0.929279
NM_001146508.1	DNA-directed RNA polymerase III subunit RPC7-like	0.836043	0.00236325	0.489962	0.00087421	0.812023	0.0192347	0.368493	0.0200949	0.365073	0.016441
NM_001146560.1	CTAGE family, member 5, isoform CRA_j; Cutaneous T	-0.0435026	0.858091	-0.495337	0.0244587	-1.05226	0.168998	-0.260962	0.220258	-0.814457	0.00556163
NM_001146565.1	Serum amyloid A5	1.0552	0.044057	0.522837	0.29534	0.529497	0.365289	2.09251	0.0417214	1.07983	0.0799992
NM_001146597.1	Dipeptidyl peptidase 2	0.0153906	0.937827	0.176092	0.443385	0.0117518	0.977533	-1.8738	2.23681e-06	-0.933357	0.0511116
NM_001146600.1	Ras-related protein Rab-25	0.221434	0.303668	0.049471	0.79811	-0.344797	0.13998	0.521753	0.0411151	0.848686	0.0040515
NM_001146617.1	Cell division protein kinase 6	-0.739668	0.00279605	-0.0748187	0.546722	-0.308389	0.25823	-1.08226	0.000157184	-0.749383	0.00548191
NM_001146630.1	Dysbindin domain-containing protein 1	0.22165	0.636058	0.131643	0.729316	0.970197	0.0332717	0.47585	0.491738	-0.145868	0.779803
NM_001146656.1	Melanoma-derived growth regulatory protein	0.702453	0.000661179	0.512279	0.0587649	0.300507	0.121592	0.837681	0.0171962	0.347645	0.188216
NM_001146667.1	spindle and kinetochore associated complex subunit 1	-0.751012	0.00057617	-0.340116	0.0300384	0.379536	0.385136	-1.29559	0.000303461	-0.0691988	0.675308
NM_001146670.1	Lipoma HMGIC fusion partner-like 4 protein	-0.104178	0.734663	-1.09025	0.0128312	-1.20298	0.0260166	-0.42581	0.0963437	-1.55039	3.1639e-05
NM_001146675.1	CDP-diacylglycerol--inositol 3-phosphatidyltransferase (Phosphatidylinositol synthase) - Ident 38	-0.0101854	0.992632	-1.1255	0.158891	-1.36684	0.0853192	-1.27428	0.146842	-1.61802	0.0466116
NM_001163081.1	hatching enzyme	-0.34174	0.0363961	-0.145747	0.237728	-0.330017	0.141754	-0.823943	0.000522381	-0.532204	0.0131384
NM_001163699.1	Retinoic acid-inducible gene-I-1	0.794362	0.00354703	0.390688	0.180063	0.655222	0.0658089	0.839956	0.00201235	0.395335	0.0583311
NM_001165280.1	Claudin-7-B	-0.543324	0.717591	-1.70181	0.15819	-2.23857	0.0438241	-2.53279	0.0467926	-1.96134	0.0939936
NM_001165283.1	Rho-related GTP-binding protein RhoQ	0.385589	0.0157523	0.367402	0.169419	0.439985	0.155512	0.794552	0.00218341	0.796477	0.00721431
NM_001165294.1	Adaptor-related protein complex 1, mu 3 subunit	-0.618151	0.646942	-1.78214	0.100982	-2.14369	0.037864	-2.38327	0.0438309	-2.28053	0.0302656
NM_001165329.1	Adenosine monophosphate deaminase 3a	0.101301	0.703685	-0.211947	0.38985	-0.253593	0.375377	-0.866175	0.00346899	-0.688076	0.0104384
NM_001165344.1	S-adenosylmethionine decarboxylase proenzyme	-0.806281	1.96329e-05	-0.327306	0.0508363	-1.14098	1.21841e-05	-0.157468	0.166543	0.0872847	0.659787
NM_001165364.1	Interleukin-17 receptor A	0.206469	0.690482	-0.375731	0.40031	-0.203685	0.64411	-0.307869	0.530256	-0.930808	0.0507351
NM_001165377.1	Adducin 1	-0.73321	0.00260923	-0.327914	0.0473612	0.344759	0.076543	-1.819	0.000730873	0.133745	0.511891
NM_001165402.1	Matrix metalloproteinase 14 (Membrane-inserted) beta - Ident 37	0.483286	0.00536275	0.169228	0.193062	0.356839	0.22971	0.814819	0.000513573	0.669436	0.00423213
NM_001165406.1	CB055 protein	-0.739211	0.00181506	-0.10268	0.551415	-0.356278	0.231498	-2.43741	1.88218e-05	-0.199549	0.479987
NM_001172282.1	interferon regulatory factor 3	0.80525	0.000627523	0.404013	0.0749615	0.473001	0.130456	0.738467	0.00423907	0.0918753	0.523426
NM_001173579.1	Condensin complex subunit 3	-0.475616	0.0583404	-0.172196	0.411756	-0.00947868	0.976281	-0.885963	0.00146151	-0.0728353	0.710469
NM_001173583.1	Nuclear factor NF-kappa-B p100 subunit	0.840046	0.00212685	0.496812	0.00142794	0.650627	0.01041	0.592595	0.00851159	0.0905869	0.638402
NM_001173586.1	Chloride channel 3	-0.54622	0.0352873	-0.191044	0.228813	-0.595896	0.138636	-1.179	8.02707e-05	0.266289	0.0898245
NM_001173596.1	Cysteine-rich secretory protein LCCL domain containing 1b	0.748749	0.00164922	0.444892	0.0293556	0.211184	0.58998	1.0354	0.000316654	0.654081	0.0129403
NM_001173598.1	TNF receptor-associated factor 4	-0.285582	0.164009	-0.108273	0.430076	0.422828	0.39525	-2.07708	3.73525e-07	-0.499566	0.0804645
NM_001173608.1	Solute carrier family 16	0.536211	0.00986666	0.544104	0.00220433	0.71929	0.00934889	-0.381265	0.10063	-0.974604	0.0186982
NM_001173626.1	DNA replication licensing factor MCM2	-0.425681	0.00961318	-0.250565	0.106328	-1.08027	0.00597552	-0.349231	0.0720282	-0.125116	0.534258
NM_001173632.1	Serine/threonine-protein kinase PAK 3	-0.75385	0.000286711	-0.164748	0.158557	-0.473064	0.167392	-1.69837	1.52862e-05	-0.337927	0.174569
NM_001173640.1	HHIP-like protein 2	-0.540947	0.673008	-1.72701	0.0863606	-1.72065	0.0656384	-1.87271	0.0813048	-2.10781	0.0325677
NM_001173641.1	Mannosyl	-0.506247	0.00188586	-0.233852	0.0135646	-0.396597	0.0154676	-1.20971	2.19606e-05	0.0272224	0.838616
NM_001173645.1	Coagulation factor XIII, A1 polypeptide b	-1.29887	1.38056e-05	-0.597173	0.0130806	-0.121378	0.57407	-0.640605	0.0324913	-0.281812	0.232582
NM_001173655.1	ATP-binding cassette, sub-family G	-0.765641	0.00288848	-0.194164	0.272352	-0.121428	0.685703	-1.5301	0.000672433	0.0365982	0.874214
NM_001173680.1	ATPase family AAA domain-containing protein 3	-0.760421	1.35526e-05	-0.548612	0.000564642	-1.07951	0.000274863	0.0997884	0.536437	0.0935712	0.689536
NM_001173682.1	Palmitoyltransferase ZDHHC13	-0.484978	0.00899372	-0.0957701	0.554023	-0.415206	0.314357	-0.848947	0.00246986	-0.192279	0.230403
NM_001173692.1	Transmembrane protein 71	0.828773	0.0115835	0.526771	0.0612037	0.736193	0.0309126	0.0678346	0.855257	0.254825	0.417538
NM_001173702.1	Heat shock protein 90, alpha	0.335729	0.110422	0.306685	0.100909	0.399047	0.112617	1.01773	0.0101655	1.04817	0.00948718
NM_001173711.1	ERBB receptor feedback inhibitor 1	0.15556	0.298841	0.572894	0.0869769	1.14457	0.000418999	-0.181174	0.417621	0.452677	0.29769
NM_001173712.1	Phosphatidylinositol binding clathrin assembly protein a	0.180474	0.67586	-0.396528	0.263708	-1.03399	0.0693072	-0.659907	0.10939	-0.844382	0.0349642
NM_001173718.1	RAN binding protein 9	-0.3334	0.013093	-0.0570438	0.671953	0.244104	0.525038	-0.84289	0.000175527	-0.407768	0.061762
NM_001173725.1	Sodium-coupled monocarboxylate transporter 1	-0.604724	0.660968	-1.75745	0.0987843	-2.14988	0.0341571	-2.14835	0.186385	-2.17634	#DIV/0!
NM_001173741.1	DNA replication licensing factor MCM4	-0.626049	0.032176	-0.283997	0.202293	-0.981377	0.0379899	-0.448931	0.0944475	0.233039	0.327528
NM_001173742.1	Melanocyte protein Pmel 17	0.477338	0.0417769	0.432052	0.145196	0.423553	0.104038	1.38094	0.00100093	0.907212	0.00962685
NM_001173752.1	DNA replication licensing factor MCM6	-0.245886	0.0468797	-0.224292	0.354505	-1.045	0.00124652	-0.266363	0.04434	-0.108402	0.402447
NM_001173753.1	Carbohydrate sulfotransferase 1	0.0779851	0.665862	0.397079	0.0434105	0.962974	0.011704	0.631048	0.0634957	0.521657	0.0138172
NM_001173771.1	ADP-ribosylation factor-like 4	-0.15146	0.29959	0.108187	0.233296	0.576079	0.0698055	-1.37105	0.000112954	0.147282	0.462491
NM_001173778.1	Wilms tumor protein	-0.306288	0.136915	-0.0213626	0.885391	-0.568388	0.103437	-1.49127	1.09626e-05	-0.544316	0.115321
NM_001173810.1	ferric-chelate reductase 1	-0.8616	0.000430805	-0.112454	0.485711	0.486723	0.294195	-2.15583	6.69745e-05	-0.00822868	0.970455
NM_001173825.1	Protein-L-isoaspartate	0.686711	0.000438213	0.40115	0.020287	0.336352	0.513946	1.2432	5.8411e-05	0.591681	0.000357381
NM_001173828.1	Leucine-rich repeat protein 1	-0.627342	0.00181477	-0.088807	0.4563	-0.117225	0.601549	-1.20862	0.000351807	-0.126665	0.257078
NM_001173835.1	Sialin	-0.473545	0.00480131	-0.120191	0.0303594	-0.0163652	0.957641	-1.03805	3.26289e-05	-0.436656	0.00434253
NM_001173842.1	TRAF-type zinc finger domain-containing protein 1	1.00631	2.85918e-05	0.682455	0.0150089	0.263542	0.0288853	0.351049	0.0345613	-0.23402	0.156335
NM_001173849.1	Tyrosine-protein phosphatase non-receptor type 7	0.342581	0.107123	0.205447	0.196803	0.018945	0.964239	0.904594	0.00824261	1.19678	0.000335422
NM_001173879.1	Phosphoethanolamine methyltransferase	-0.61347	0.721182	-2.66958	0.0505538	-2.61271	0.0445635	-2.82163	0.0480879	-2.83869	0.0280573
NM_001173888.1	Nebulin-related-anchoring protein	-0.861377	0.000154674	-0.285967	0.0443874	-0.229553	0.106398	-1.58731	0.000108524	-0.121541	0.230647
NM_001173907.1	Nuclear autoantigenic sperm protein	-0.55171	0.000613881	-0.488381	0.00245069	-1.17398	0.00143745	-0.48357	0.0302425	0.123776	0.425583
NM_001173915.1	Aquaporin 8b	-2.58928	0.214817	-3.10943	0.0642416	-4.72934	0.00595152	-3.89874	0.0864687	-5.30801	0.00267494
NM_001173920.1	Fructose-bisphosphate aldolase	0.170709	0.15373	0.0526561	0.671009	0.145851	0.794928	0.980391	3.39831e-05	0.780067	0.000107383
NM_001173933.1	Glutamate decarboxylase-like protein 1	0.430219	0.371796	-0.09529	0.764403	0.0334882	0.912124	0.753621	0.0367156	1.0819	0.0052134
NM_001173945.1	Zinc finger MYND domain-containing protein 11	0.111315	0.763254	-0.107919	0.735413	-0.465204	0.281721	-0.813945	0.0182409	-0.15667	0.606922
NM_001173963.1	Neutral and basic amino acid transport protein rBAT (slc31)	-0.793037	0.564125	-1.95146	0.0805415	-2.18552	0.0427307	-2.25362	0.0652834	-2.47082	0.0262996
NM_001193454.1	selenoprotein L	-0.0717242	0.914927	-0.885044	0.109142	-1.342	0.0486058	-1.41447	0.0345201	-1.12172	0.0503825
NM_001193497.1	Crystallin J1A	-0.62356	0.00105465	-0.0950321	0.484624	0.532333	0.000609048	-2.87053	1.64075e-07	-0.628711	0.0747824
NM_001195782.1	fep15 selenoprotein	-0.0979055	0.723839	0.161529	0.520949	0.0112582	0.981189	0.951706	0.00623797	0.624218	0.088265
NM_001279048.1	GSK-3-binding protein	0.026812	0.816047	0.745422	0.00316404	1.88684	0.000460401	0.506484	0.0100766	0.110226	0.51755
NM_001279087.1	Mul1b protein	-0.0468389	0.855384	-0.812335	0.00200427	-0.940774	0.286029	0.520475	0.0566891	-0.282778	0.354307
NM_001279142.1	IGF binding protein 5	-0.339059	0.633841	-0.899481	0.0610065	-0.458056	0.289655	-0.641062	0.173689	-1.37889	0.00669621
NM_001320018.1	Pyruvate kinase, muscle, b	-0.271506	0.808095	-1.25821	0.105456	-1.37936	0.0865979	-1.34368	0.120295	-1.83424	0.0264219
NW_012354919.1	Acyl-CoA-binding domain-containing protein 7	0.468628	0.229068	0.176747	0.563704	0.817216	0.043447	0.760987	0.236262	0.123505	0.785679
S18889043	Periphilin 1	-0.254553	0.084206	0.0189577	0.825565	0.0768126	0.792275	0.173737	0.218058	1.12292	0.000258802
S18892357	Ig heavy chain	-0.682709	0.289361	0.0103529	0.975683	-0.945796	0.0580649	-1.44228	0.000637168	-0.452496	0.234154
S18892363	Ig heavy chain	0.560239	0.169878	0.271041	0.148181	0.0714976	0.768467	0.530405	0.0362788	0.935135	0.0127143
S18892374	Ig heavy chain	0.76929	0.126109	0.59488	0.0124078	0.284747	0.386879	0.62481	0.0844301	0.972011	0.0321242
S18892379	Ig heavy chain	0.487332	0.376264	0.53765	0.0155902	-0.149924	0.658499	0.837082	0.0313427	1.27965	0.0120243
S18892382	IgM-AV33	0.516323	0.330675	0.448585	0.170708	0.246746	0.634036	0.228193	0.531243	1.05139	0.0221753
S19093279	TPA_exp: FXYD2	-1.53365	0.481424	-3.22636	0.055189	-3.77958	0.0141985	-3.94871	0.0205934	-4.29391	0.00520132
S29049381	Ig kappa chain V-III region CLL precursor	1.24411	0.00844653	0.821989	0.0209082	0.786827	0.0186895	0.553901	0.112917	-0.149671	0.766896
S30236107	Ribosomal protein L22-like 1	-0.0753179	0.836175	-0.259605	0.209604	-0.265439	0.412691	-0.967457	0.0032601	-0.740118	0.011673
S31975290	IgT2HC-constant region	1.21496	0.000302773	0.603924	0.0262112	0.502056	0.0448903	0.0334257	0.890085	-0.412472	0.0970552
S31998118	Creatine kinase, mitochondrial 1	-0.0679785	0.892006	-0.361447	0.552656	-0.243161	0.770294	-1.41838	0.0556688	-1.19032	0.0505971
S31998488	Novel protein similar to vertebrate spectrin_ beta_ non-erythrocytic 1	0.845498	0.0433687	1.16006	0.0284213	1.04329	0.0837267	-0.211418	0.374858	-0.184593	0.542132
S35660824	Novel protein with zona pellucida-like domain	-1.63551	0.0783882	-0.216858	0.838661	-1.79371	0.0384103	-1.35935	0.230179	0.79975	0.619278
S35661063	Retinoic acid-inducible gene-I-1	-0.361029	0.020566	0.143235	0.436191	0.184715	0.185508	-0.993186	0.000105097	-0.0205358	0.910848
S35681036	Nuclear protein 1	0.308634	0.00181267	0.181621	0.0880711	0.890341	0.0303258	-0.189727	0.247727	-0.717785	0.110806
S35702618	Ammonium transporter Rh type C	0.164093	0.364416	0.117099	0.44364	-0.628624	0.0272812	-0.848957	0.000789756	-0.560298	0.0224713
S50370762	Ig light chain	0.602231	0.0896219	0.20271	0.425876	-0.118266	0.798645	-0.389631	0.241897	-1.06911	0.0143962
STIR26032	heat shock protein 70	0.00934134	0.969832	0.266201	0.342288	-0.124809	0.842396	0.700039	0.167262	1.30351	0.00214413
TC107827	Purine nucleoside phosphorylase	0.362663	0.370735	-0.235599	0.396186	-0.749855	0.0700248	-0.983011	0.0140687	-0.669799	0.177569
TC108734	Ig kappa chain V-IV region B17 precursor	0.788247	0.0680946	0.810975	0.00536138	0.285832	0.298742	0.721452	0.0348967	0.588099	0.216026
TC94095	60S ribosomal protein L24	-0.617801	0.0038283	0.0933166	0.658049	-0.0833582	0.672295	-3.31747	8.60357e-06	-0.240375	0.674905
XM_014123022.1	Leucine zipper transcription factor	0.0612279	0.74539	-0.0358084	0.835429	1.07406	0.0344004	0.135146	0.422746	0.626465	0.0706579
XM_014123186.1	Proteasome subunit alpha type-7	-0.8596	0.0056337	-0.195169	0.246124	-0.797584	0.0163348	-0.261433	0.256332	-0.0110644	0.959915
XM_014123311.1	alanine aminotransferase 2-like	-1.17647	0.550951	-3.98077	0.00638509	-4.38456	0.00653702	-4.5176	0.0145469	-4.54195	0.0144156
XM_014123437.1	EF-hand calcium-binding domain-containing protein 7	-0.231504	0.0909195	-0.359503	0.0103588	-0.855485	0.0302992	-0.678036	0.00191459	-0.111373	0.0900637
XM_014123475.1	Tryptophan--tRNA ligase, cytoplasmic	-0.658326	0.155438	-0.762602	0.049512	-1.22006	0.0223626	-0.616051	0.151445	-0.246241	0.48006
XM_014123503.1	phosphatidylinositol 3-kinase regulatory subunit gamma-like	-0.914258	0.0115449	0.392033	0.117793	-0.730138	0.0330178	-1.61401	8.27711e-05	-0.347629	0.132973
XM_014123543.1	Abnormal spindle-like microcephaly-associated protein	-0.61841	0.00278441	-0.243919	0.0700701	-0.0798033	0.588744	-0.829095	0.00269175	0.218825	0.137109
XM_014123581.1	Son of sevenless homolog 2	0.47791	0.0085127	0.401539	0.00958879	-0.0194728	0.968823	-0.23258	0.260907	-0.831735	0.0331885
XM_014123624.1	ceruloplasmin (ferroxidase) (cp)	-0.812988	0.0129559	-1.56935	0.00491739	-0.422229	0.472068	-0.152257	0.644934	-0.569103	0.365346
XM_014123663.1	Claudin-18	-0.352012	0.409598	-1.15242	0.013544	-1.38315	0.00968677	-1.73917	0.00538017	-1.27279	0.0168069
XM_014123741.1	Protein kinase N2	-0.655587	0.000176726	-0.330183	0.0280236	-0.0720569	0.66624	-0.894472	0.000465765	0.0907463	0.573154
XM_014123817.1	junctional adhesion molecule A-like	0.0813491	0.876385	-0.369509	0.420194	-0.475004	0.3387	-1.06425	0.0503225	-0.828523	0.0645863
XM_014123842.1	proline rich 5 like	0.777957	0.000619852	0.626226	0.00245769	0.7972	0.0369428	-0.0127712	0.945442	-0.151452	0.568344
XM_014123919.1	La-related protein 1B	-0.754069	0.0192972	-0.410352	0.0930995	-0.394443	0.176293	-1.04154	0.000885355	-0.171086	0.437902
XM_014123930.1	Cytoplasmic polyadenylation element-binding protein 1	-0.0106148	0.96694	0.326755	0.126407	-0.942136	0.0393624	-1.58469	5.30052e-05	-0.761708	0.0534518
XM_014124014.1	synaptic vesicle glycoprotein 2C-like	0.00185642	0.995621	-0.523553	0.0385823	-0.431504	0.129206	0.0032055	0.988145	-0.79628	0.0031392
XM_014124034.1	RNA binding protein with multiple splicing 2b	0.0918525	0.896375	-0.470353	0.418537	-1.08127	0.0830469	-1.43011	0.0426237	-1.15806	0.0674164
XM_014124042.1	Iron-responsive element binding protein 2	-0.280677	0.0287757	-0.0596284	0.536955	-0.0718963	0.687454	-1.123	3.85918e-05	-0.417599	0.0404943
XM_014124060.1	GTP-binding protein GEM,	0.188544	0.428492	-0.168431	0.465877	0.593223	0.149773	0.900155	0.0192199	0.921755	0.038797
XM_014124071.1	Troponin T, slow skeletal muscle	-1.04012	0.229305	-0.846403	0.349281	-2.02041	0.0303734	-1.04199	0.302422	-0.749323	0.556494
XM_014124135.1	Aminopeptidase N	-0.64671	0.646724	-2.00332	0.0786613	-1.95437	0.0577182	-2.52768	0.0319021	-2.70138	0.0118097
XM_014124143.1	Aspartate aminotransferase, mitochondrial	-0.545727	0.0622397	-0.586424	0.00788364	-1.23425	0.0196702	-0.709074	0.0102522	-0.35395	0.10752
XM_014124192.1	leucine-rich repeat-containing protein 16B-like	-0.188731	0.7567	0.310646	0.325541	0.179872	0.624986	1.34768	0.00410404	1.69404	0.001929
XM_014124253.1	Pyrophosphatase	-0.793576	0.0387487	-0.630502	0.036838	-0.869863	0.0220965	-1.43105	0.00196021	-1.08055	0.0120387
XM_014124266.1	monocarboxylate transporter 2-like	-0.7905	0.565647	-2.08011	0.0501424	-2.12409	0.0452792	-2.23945	0.0543786	-2.49544	0.018995
XM_014124340.1	actin-binding protein anillin-like	-0.566872	0.00209043	-0.110545	0.414023	-0.106005	0.527564	-0.9313	0.00173459	0.238232	0.263717
XM_014124361.1	Olfactomedin 2 - Ident 29	0.540782	0.0275321	0.341235	0.279291	-0.110398	0.82261	1.12995	0.0050124	0.0368894	0.946976
XM_014124427.1	ankyrin repeat and SOCS box containing 15	-1.1077	0.050714	0.0421962	0.890891	-1.06582	0.0188734	-2.09679	3.53127e-05	-1.07645	0.0160317
XM_014124553.1	Ferritin - Ident 30	0.32446	0.433693	-0.10224	0.722053	0.342975	0.270188	0.952974	0.0230226	0.328433	0.287338
XM_014124562.1	troponin I, fast skeletal muscle-like	-0.395955	0.282024	-0.250135	0.373669	-0.866567	0.0100327	-0.362674	0.281703	-0.690397	0.0170699
XM_014124699.1	protein phosphatase 1 regulatory subunit 15A-like	0.560314	0.0435692	0.405488	0.137293	0.968386	0.0103715	0.7949	0.0138044	0.576513	0.0966683
XM_014124718.1	Creatine kinase, mitochondrial 1	0.316655	0.0639855	0.40925	0.00966709	0.465407	0.00326833	1.18013	0.000892063	1.16815	0.000273355
XM_014124763.1	C-C motif chemokine 4-like	1.16375	0.0323216	0.693445	0.0771522	1.34993	0.00633871	0.891987	0.0826986	0.138832	0.800272
XM_014124765.1	galanin peptides-like	0.2511	0.341799	0.654465	0.0419079	-0.317803	0.501105	-1.4822	0.000808845	-0.462859	0.321065
XM_014124816.1	S phase cyclin A-associated protein in the endoplasmic reticulum	-0.0681895	0.220443	0.141772	0.0506824	-0.0475384	0.869667	-1.10259	1.51726e-08	-0.440798	0.0222429
XM_014124866.1	Fish virus induced TRIM-5	0.736478	0.0102263	0.268537	0.183983	0.400405	0.0342602	1.2397	0.000318141	1.00722	0.0033367
XM_014124952.1	Arylsulfatase A	-0.41688	0.00979892	0.136708	0.411237	-0.90009	0.101492	-1.49438	1.80429e-05	-0.48819	0.155315
XM_014124985.1	adrenomedullin 2	-0.686842	0.524331	-1.61152	0.0581737	-1.85772	0.0301481	-2.43652	0.0360462	-1.99601	0.0196836
XM_014124992.1	Inositol oxygenase	-0.990776	0.474781	-2.03149	0.0627529	-2.01551	0.060008	-1.66163	0.156204	-2.28162	0.0378144
XM_014125096.1	RCC1 domain-containing protein 1	-0.62385	0.011047	-0.127088	0.279954	-0.0564515	0.736511	-0.834026	0.000977863	-0.23096	0.12592
XM_014125106.1	Endonuclease RAG1	-0.646311	0.00542415	-0.89342	0.000224268	-1.8017	0.00042284	-1.02164	0.000512065	-1.90557	0.000171661
XM_014125109.1	recombination activating gene 2	0.184234	0.366501	-0.360844	0.097212	-1.50676	0.00314726	-0.791635	0.0045172	-1.19903	0.00389961
XM_014125148.1	Ras association (RalGDS/AF-6) domain family 8 - Ident 49	-0.667956	0.0866255	-0.206189	0.557476	-0.797203	0.126501	-1.01271	0.000220459	-0.639533	0.0120877
XM_014125183.1	uncharacterized protein DDB_G0271982	-0.0552779	0.724719	-0.105528	0.403481	0.16028	0.415192	0.909269	0.000291573	-0.034227	0.824821
XM_014125355.1	mTERF domain-containing protein 3, mitochondrial	-0.902733	0.00219238	-0.476095	0.0536815	-0.656347	0.0169537	-1.1799	7.2855e-05	-0.941028	0.131098
XM_014125407.1	Endoplasmic reticulum metallopeptidase 1	-0.177765	0.129488	0.323214	0.00472072	-0.525149	0.0708225	-0.815764	0.000644476	-1.04998	0.0410143
XM_014125412.1	Cyclic nucleotide gated channel beta 1a	-0.243399	0.387039	-0.732318	0.0214372	-0.644365	0.160664	-0.852429	0.00221811	-1.35526	2.24677e-05
XM_014125441.1	uncharacterized LOC106561457	-0.719123	0.000666473	-0.172888	0.238686	0.0470355	0.819751	-1.20986	0.000439744	0.269102	0.0748586
XM_014125467.1	Fish virus induced TRIM-7	0.83304	0.0483926	0.325969	0.333064	0.158593	0.635918	0.119501	0.654042	-0.13685	0.682924
XM_014125469.1	Fish virus induced TRIM-7	0.866383	0.00650833	0.789404	0.00357853	0.256312	0.417257	0.444668	0.145606	-0.0175596	0.928075
XM_014125470.1	Fish virus induced TRIM-7	0.751127	0.00420621	0.30579	0.242956	0.836529	0.0666854	1.11465	0.000577181	0.393073	0.125831
XM_014125491.1	Janus kinase 2a	-0.0452102	0.874901	-0.595784	0.015876	-0.403678	0.0770328	-0.151748	0.487738	-0.887078	0.00648292
XM_014125536.1	GTP:AMP phosphotransferase AK3, mitochondrial	-0.420906	0.0887974	-0.244824	0.0899235	-0.170116	0.370523	-1.27707	0.00034218	-0.199182	0.327676
XM_014125549.1	Fish virus induced TRIM-7	0.859467	0.00551968	0.733903	0.00180939	0.319309	0.236923	0.483061	0.0837679	0.0888802	0.609604
XM_014125560.1	Transmembrane protein 168	-0.742829	1.66879e-05	-0.282837	0.00205652	-0.538969	0.0210824	-0.84612	0.00297716	-0.372539	0.0102727
XM_014125675.1	Fish virus induced TRIM-11	0.916671	0.0164588	0.241112	0.432208	0.22338	0.645616	0.590418	0.0442014	0.18346	0.559031
XM_014125699.1	leucine-rich repeats and IQ motif containing 1	0.991029	0.0926338	-0.199904	0.218856	0.608161	0.0275005	0.778378	0.00414772	0.831074	0.0200025
XM_014125712.1	sodium-dependent neutral amino acid transporter SLC6A17-like	0.636384	0.00242507	0.6009	0.000532878	0.901837	0.000750428	0.251956	0.230097	-0.378784	0.136794
XM_014125721.1	Aurora kinase B	-0.556281	0.00423914	-0.218458	0.152657	-1.01904	0.151595	-0.859957	0.00838597	0.0831651	0.542439
XM_014125745.1	Resistance to inhibitors of cholinesterase 8 homolog B	-0.0766843	0.602497	0.389727	0.137066	0.951419	0.0617731	0.81606	0.00063081	0.134253	0.283695
XM_014125754.1	antimicrobial peptide NK-lysin-like	0.682236	0.106539	0.830205	0.00386508	0.207482	0.372922	-0.332257	0.105508	0.0800356	0.773815
XM_014125765.1	Interleukin enhancer binding factor 3b	0.00160415	0.992009	-0.234348	0.131175	0.351418	0.327223	0.850827	0.000786774	0.340008	0.152886
XM_014125800.1	Dynamin 1-like	-0.708288	0.0201381	0.0735738	0.287932	-0.161139	0.100581	-0.818408	0.000830891	-0.0309708	0.604913
XM_014125862.1	ETS domain-containing protein Elk-3	-0.0160244	0.857203	0.056796	0.42676	0.53604	0.0432192	0.616285	0.000421747	0.866059	0.00179149
XM_014126022.1	Protein regulator of cytokinesis 1	-0.36541	0.000897427	-0.0804029	0.279873	-0.352299	0.200686	-0.835412	0.000352488	0.145299	0.0685673
XM_014126059.1	CD81 antigen	1.12255	0.000154204	0.951793	0.00085955	1.34194	0.0059552	0.669105	0.155233	-0.185598	0.770182
XM_014126110.1	Cytochrome P450, subfamily XIA, polypeptide 1	0.0342429	0.868812	0.0655596	0.790404	0.286115	0.529485	1.09364	0.00544071	0.283445	0.189856
XM_014126192.1	Glycine N-methyltransferase	-0.071095	0.890706	-1.07351	0.045464	-1.27562	0.0301144	-0.818475	0.141832	-0.930459	0.0636407
XM_014126288.1	oxidoreductase HTATIP2-like	-0.189418	0.50599	-0.317595	0.156719	-0.686678	0.130718	-0.820819	0.00836717	-0.740573	0.0149398
XM_014126336.1	Tetraspanin 11	-0.0276574	0.95906	-0.480834	0.299001	-0.413699	0.456014	-1.06746	0.051959	-1.25937	0.0145412
XM_014126461.1	FAS-associated death domain protein-like	-0.399374	0.0419233	-0.44496	0.0331702	-0.549558	0.287173	-0.887428	0.00215518	0.43394	0.0230523
XM_014126475.1	Carbonic anhydrase	-0.44873	0.0824887	-0.190753	0.545031	-0.291519	0.278974	-2.0144	4.12671e-05	0.136425	0.534888
XM_014126479.1	uncharacterized protein KIAA0754-like	0.0996308	0.870895	-0.709111	0.190637	-0.492386	0.31946	-1.05229	0.0962453	-1.08579	0.0534158
XM_014126485.1	CKLF-like MARVEL transmembrane domain-containing protein 3	0.678536	0.00114011	0.640016	0.000257237	0.816471	0.0167147	0.351745	0.104874	0.0531872	0.873924
XM_014126520.1	SHC SH2 domain-binding protein 1	-0.888981	0.000130099	-0.244396	0.164688	-0.245442	0.320992	-1.32423	0.000336226	-0.1354	0.413395
XM_014126524.1	BCL2/adenovirus E1B 19 kDa protein-interacting protein 3-like	0.563361	0.0236217	0.687741	0.00813976	1.27265	0.000708274	-1.27996	0.000267377	-0.238933	0.712453
XM_014126533.1	tumor protein p53 inducible nuclear protein 2-like	0.268953	0.132839	0.290719	0.0456396	0.83654	0.00384023	-0.137094	0.598311	0.0291462	0.85964
XM_014126599.1	G1/S-specific cyclin-D1-like	-0.748679	0.000224607	-0.0158562	0.896157	-0.407837	0.0121589	-1.24255	0.000198439	0.381817	0.0674318
XM_014126675.1	Myotubularin-related protein 13	-0.184846	0.51234	-0.21509	0.368251	-0.37126	0.426492	-0.826718	0.0170877	-0.0993777	0.623094
XM_014126709.1	lymphatic vessel endothelial hyaluronic acid receptor 1-like	0.468353	0.012392	0.819906	5.72499e-05	0.59943	0.400802	0.942774	0.00576131	0.0964849	0.712828
XM_014126758.1	Cholinergic receptor_ nicotinic_ beta polypeptide 3b	-0.25879	0.302426	-0.0562165	0.806079	-0.0703629	0.748227	-1.29174	0.00347151	-0.0377135	0.888462
XM_014126769.1	G2/mitotic-specific cyclin-B1-like	-0.159419	0.100313	0.298354	0.0816355	0.810951	0.0144131	-0.01652	0.844802	0.541747	0.345415
XM_014126838.1	methylmalonyl-CoA epimerase, mitochondrial-like	0.109155	0.574386	-0.148533	0.457572	0.29683	0.45181	0.828373	0.000656481	0.770378	0.0415105
XM_014126882.1	sulfotransferase family cytosolic 2B member 1-like	0.172372	0.226704	-0.462545	0.013345	-1.36303	0.000570106	0.0891396	0.640242	0.657528	0.0031204
XM_014126908.1	E3 ubiquitin-protein ligase TRIM23	-0.89723	0.0108879	-0.594837	0.085972	-0.172741	0.704671	-0.663773	0.0164267	-0.592232	0.0123558
XM_014126912.1	lipase, hepatic	-0.272356	0.134708	0.420715	0.0555194	-0.477314	0.20037	-1.77438	3.17836e-06	-0.596719	0.0892806
XM_014127000.1	Aspartate aminotransferase, mitochondrial	-0.327667	0.497131	-0.708186	0.0729523	-0.912831	0.0325223	-0.651518	0.134227	-0.482517	0.257477
XM_014127070.1	AFG3-like protein 2	0.0755994	0.595696	-0.118408	0.282685	0.512182	0.124489	0.981208	5.64313e-05	0.885353	0.000650299
XM_014127233.1	Glucose phosphate isomerase b	0.286476	0.19554	0.151387	0.293341	0.00207842	0.9933	1.07659	8.1268e-05	1.06361	0.000122798
XM_014127236.1	HEAT repeat-containing protein 3	-0.450196	0.00571422	-0.227847	0.11895	-1.04141	0.0196981	-0.283465	0.0838063	-0.0647864	0.734873
XM_014127254.1	Transcription initiation factor TFIID subunit 4	0.0805488	0.350665	0.220719	0.00110286	-0.0265357	0.890915	-0.8322	1.07785e-05	-0.0279089	0.893707
XM_014127258.1	retinoblastoma-like protein 2	0.843927	0.00948173	0.672949	0.00641222	1.29659	0.000201868	0.505953	0.0394322	-0.175943	0.526104
XM_014127263.1	proline-serine-threonine phosphatase-interacting protein 1-like	0.259753	0.110102	0.18592	0.24538	0.356893	0.0644203	0.673478	0.00942578	0.922724	0.00257629
XM_014127355.1	Nicotinamide nucleotide transhydrogenase	0.237049	0.237549	0.365476	0.0270204	-0.559782	0.0323639	-0.835288	9.85128e-06	-0.392165	0.150477
XM_014127388.1	deoxyuridine triphosphatase	-0.606596	0.00182766	-0.590421	0.00706952	-0.82374	0.00684156	-0.822358	0.0102619	0.095931	0.531465
XM_014127420.1	Nicotinamide nucleotide transhydrogenase	-0.620869	0.0977531	-0.530129	0.0295195	-0.878732	0.0201373	-0.598724	0.0383093	-0.0732934	0.726452
XM_014127489.1	deoxyuridine triphosphatase (dut), X1	-0.633837	0.00412623	-0.749132	0.00233555	-0.807868	0.00663755	-0.874381	0.00544483	-0.182835	0.298043
XM_014127545.1	pleckstrin homology domain-containing family O member 2-like	0.416283	0.0546221	0.170601	0.220786	0.650942	0.0566233	0.887935	0.00202972	0.927098	0.00555474
XM_014127581.1	ADAMTS-like protein 5	0.749605	0.0146361	0.0063896	0.984541	0.825049	0.0376753	0.321649	0.272829	0.562968	0.0505923
XM_014127615.1	Fumarylacetoacetase	-0.626805	0.00809228	-0.546639	0.00332002	-0.752425	0.00325975	-1.38859	0.00018183	-0.727949	9.10184e-05
XM_014127663.1	Zymogen granule membrane protein 16 precursor	1.13641	0.0183734	-0.303386	0.259544	-0.422207	0.00530873	-0.182105	0.0682976	-0.391016	0.000831358
XM_014127681.1	Cysteine--tRNA ligase, cytoplasmic	-0.385304	0.0211836	-0.10006	0.43631	0.337211	0.263215	0.154255	0.336897	0.944945	0.00103946
XM_014127770.1	Calmodulin [CaM] - Ident 51	-0.335154	0.602137	-0.522334	0.329479	-0.668852	0.184838	-1.19786	0.0535817	-1.05022	0.0541174
XM_014127806.1	A disintegrin and metalloproteinase with thrombospondin motifs 7	-0.301065	0.0696428	0.116386	0.492909	-0.0105972	0.952895	-1.10131	2.83375e-05	0.112394	0.739101
XM_014127811.1	non-muscle caldesmon-like	0.289148	0.254108	0.0884023	0.645258	0.293074	0.26225	0.759677	0.0235801	1.06497	0.00173441
XM_014127862.1	Spectrin alpha chain, non-erythrocytic 1	-0.572365	0.0114115	-0.147538	0.3997	-0.0263653	0.877018	-1.86398	3.31126e-05	-0.172337	0.406468
XM_014127889.1	uncharacterized LOC106562846	0.161922	0.66568	0.29637	0.358052	0.356949	0.331454	0.634086	0.107737	0.899077	0.0306348
XM_014127934.1	Alpha-N-acetylgalactosaminide alpha-2,6-sialyltransferase 6	-0.452458	0.0113177	0.028732	0.844031	0.144398	0.405799	-1.74963	2.23873e-05	0.275128	0.223767
XM_014127943.1	Scavenger receptor class B member 1	0.43467	0.308367	0.334675	0.21064	0.574949	0.0743123	1.88407	3.98322e-05	0.983049	0.000443147
XM_014127962.1	Protein phosphatase 2	0.0574971	0.734624	0.099732	0.368632	0.253799	0.113534	0.926843	4.00339e-05	0.180663	0.454625
XM_014128006.1	Purine-rich element binding protein Bb	-0.398469	0.000423151	0.0233451	0.801731	0.129617	0.758288	-0.881561	8.01386e-05	-0.2599	0.0658444
XM_014128021.1	Zinc finger FYVE domain-containing protein 16	-0.0904104	0.194156	0.0349366	0.653736	0.735827	0.021155	0.560678	0.000139026	0.872365	7.57636e-06
XM_014128076.1	Torsin-1B	-0.106223	0.592298	0.074223	0.626432	0.847012	0.042663	0.433735	0.0133666	0.237532	0.508603
XM_014128086.1	Collagen alpha-1(X) chain	-0.258766	0.0727686	-0.034202	0.78705	0.0297309	0.817493	-0.758333	0.00720929	-0.948287	0.000155517
XM_014128155.1	ABC transporter G family member 20-like	-0.929702	0.0564506	-0.317852	0.634932	-0.901828	0.0124261	-0.424362	0.201913	-0.64695	0.0777869
XM_014128166.1	Tubulin, alpha 1a	-0.813009	8.35919e-06	-0.0991396	0.267481	-0.0376734	0.907708	-1.96256	1.49488e-06	-0.583883	3.14596e-05
XM_014128184.1	uncharacterized protein DDB_G0290521	-0.243875	0.498669	-0.383438	0.0379106	-0.261927	0.545992	-0.0685888	0.78207	-0.844578	0.00532705
XM_014128185.1	Tachykinin receptor 3-like	-0.792642	0.0234128	0.0327356	0.850757	-1.16546	0.0594599	-1.56325	6.19688e-06	-0.531812	0.0763618
XM_014128203.1	Phosphoinositide-3-kinase, regulatory subunit, polypeptide 2	0.543035	0.0634495	0.718282	0.00726539	1.19736	0.00214637	1.44612	0.00101983	0.825628	0.000896502
XM_014128445.1	Sphingomyelin phosphodiesterase 4	0.0206979	0.961045	0.192935	0.591619	-0.4119	0.225998	0.943454	0.0194705	0.206645	0.623743
XM_014128485.1	Poly [ADP-ribose] polymerase 14	0.93309	0.00302898	0.206979	0.41422	-0.242074	0.473924	0.565296	0.0723092	0.0043702	0.980712
XM_014128503.1	Ewing sarcoma breakpoint region 1a	-0.487925	0.0245037	-0.121955	0.43582	-0.0667174	0.858996	-0.912427	0.00291589	0.191982	0.336127
XM_014128548.1	solute carrier family 2, facilitated glucose transporter member 11-like	-0.171051	0.109212	-0.0011346	0.993651	-1.17719	0.0532408	-1.74325	6.54336e-06	-0.755461	0.124942
XM_014128627.1	Zinc finger protein Gfi-1b	-0.667772	0.00165995	-0.212322	0.207633	-0.313034	0.623308	-1.39635	0.00354797	-0.00557416	0.962356
XM_014128633.1	Carboxyl ester lipase, tandem duplicate 1	-0.885501	0.0021154	0.120249	0.609485	0.490356	0.217198	-1.07782	0.0444635	0.0750149	0.811094
XM_014128696.1	transforming growth factor beta receptor type 3-like	0.0706473	0.622181	0.0453684	0.727151	0.669194	0.184539	0.80599	0.00300623	-0.201387	0.115241
XM_014128697.1	Deleted in bladder cancer protein 1	-0.555312	0.103452	-0.854749	0.0260775	-0.291781	0.563132	0.941863	0.015303	-0.487224	0.0773203
XM_014128748.1	Exportin-7	-0.516825	0.0192968	-0.0629819	0.647686	0.315365	0.21002	-0.838537	0.000599711	-0.0539714	0.623517
XM_014128755.1	T-box transcription factor TBX3	0.529164	0.0448761	0.355906	0.173896	0.0401556	0.871644	0.81775	0.043771	0.339062	0.363326
XM_014128803.1	Delta-aminolevulinic acid dehydratase	-0.613311	0.000126249	-0.237669	0.0471539	-0.198652	0.256559	-0.91407	0.000900211	-0.249446	0.00633734
XM_014128836.1	intracellular hyaluronan-binding protein 4-like	-0.807946	9.42143e-05	-0.268379	0.0376881	-0.494568	0.0989661	-0.0885925	0.476584	-0.141255	0.49438
XM_014128876.1	extensin-like	0.627417	1.04196e-05	0.549172	0.0017133	0.835386	0.000510361	0.658926	0.00640078	0.073868	0.756909
XM_014128889.1	endonuclease domain-containing 1 protein-like	0.842994	0.0192877	0.214581	0.201425	0.741644	0.0394001	-0.0640115	0.725391	0.120344	0.673282
XM_014128896.1	Period circadian protein homolog 1; Period homolog 1	0.180023	0.247139	0.381668	0.00688556	0.817877	0.0118375	0.164736	0.10473	0.216895	0.0897366
XM_014129005.1	Interleukin 13 receptor alpha-2	-0.049091	0.933867	0.990749	0.152998	1.11202	0.0840673	0.786435	0.118337	1.20653	0.0141577
XM_014129042.1	Histone-arginine methyltransferase CARM1	-0.0346702	0.790123	0.392188	0.192029	0.822068	0.0123643	1.40233	0.0715644	0.181557	0.343214
XM_014129063.1	Stress-induced-phosphoprotein 1	-0.422203	0.00419335	-0.146601	0.256919	-0.847992	0.0365385	-0.00247325	0.985748	0.0902511	0.605735
XM_014129148.1	Pyruvate carboxylase, mitochondrial	-0.753166	0.000388339	-0.449801	0.000955417	-0.84473	0.0185909	-0.720619	0.017163	0.0338095	0.863294
XM_014129165.1	AMME syndrome candidate gene 1 protein	-0.286667	0.0575711	-0.0469047	0.643733	0.248232	0.239144	-0.105673	0.469538	0.863678	0.00179766
XM_014129196.1	Transcription factor PU.1-like	-0.106498	0.421396	-0.204162	0.106743	0.00354896	0.992097	0.815164	0.000562327	0.187344	0.143818
XM_014129206.1	Anoctamin-5	-0.396724	0.00965953	-0.0496337	0.725502	-0.200041	0.354442	-1.09065	0.000320965	-0.269694	0.0792351
XM_014129307.1	Zinc finger Y-chromosomal protein	-0.0921754	0.75621	-0.00973136	0.978039	0.0922844	0.795204	-0.861816	0.0190899	-0.0384549	0.907571
XM_014129342.1	probetacellulin-like	-0.10204	0.824057	-0.355344	0.296632	-0.366349	0.362004	-0.952225	0.0381814	-0.717628	0.0672047
XM_014129360.1	Kinesin-like protein KIF20A	-0.59671	0.00582468	-0.262366	0.0633072	-0.523608	0.0413238	-0.956452	0.0013273	-0.124028	0.327793
XM_014129374.1	endothelial cell-specific chemotaxis regulator-like	0.493579	0.0116858	0.826297	0.000736954	1.23042	0.00166275	0.627235	0.0142829	0.400185	0.214403
XM_014129398.1	Ferric-chelate reductase 1-like	0.534646	0.015907	0.429335	0.0960152	0.534433	0.0146033	2.08632	2.35415e-05	1.62045	0.000528082
XM_014129439.1	ependymin-like	0.0837222	0.903078	0.121027	0.893014	1.52071	0.0276194	2.54989	0.00454322	1.47915	0.0178487
XM_014129468.1	G-protein coupled receptor 12	-0.895916	0.0884126	0.0188571	0.96098	-1.06634	0.0527968	-1.78738	0.000410337	-1.18846	0.0125566
XM_014129471.1	G2/mitotic-specific cyclin-B3-like	-0.540267	0.000144987	-0.108818	0.331128	0.132547	0.611069	-0.865096	0.00137696	0.0887589	0.367704
XM_014129489.1	Salmo salar hypoxia-inducible factor 1-alpha-like	0.252052	0.277796	0.0867086	0.725869	0.825977	0.00411594	-0.382681	0.0958877	0.036743	0.918207
XM_014129494.1	EH domain-binding protein 1-like protein 1	-0.0221127	0.909529	0.122304	0.494746	0.554675	0.0720182	0.070809	0.751466	0.921696	0.005759
XM_014129519.1	cytokine receptor common subunit gamma-like	0.60802	0.0148255	0.073091	0.741792	0.642896	0.0177139	0.857742	0.00223882	0.414474	0.0510632
XM_014129542.1	Macrophage colony-stimulating factor 1 receptor	0.090515	0.491442	0.257322	0.1924	0.671817	0.00199923	0.842333	0.000695714	0.422038	0.00771361
XM_014129629.1	claudin-4-like	0.0722182	0.671863	0.256527	0.117446	-0.560305	0.0616584	-1.01538	0.000157543	-0.521134	0.0272787
XM_014129848.1	Exocyst complex component 6	0.0467349	0.698925	-0.119882	0.318969	-0.389098	0.662812	0.844005	0.000762835	0.713993	0.00436731
XM_014129864.1	FAT tumor suppressor homolog 1a	0.197527	0.419742	0.556386	0.00567773	-0.497248	0.389366	-1.85894	2.33658e-05	-0.11345	0.870875
XM_014129907.1	Antimicrobial peptide NK-lysin-like	0.654342	0.0941175	0.840596	0.00502507	0.0943163	0.704992	-0.451692	0.0672219	-0.0937372	0.761104
XM_014129933.1	Forkhead box K2	-0.206405	0.0178809	0.191456	0.180051	-0.673703	0.0195361	-0.96886	4.39711e-06	-0.793161	0.00393516
XM_014130038.1	ADP-ribosylation factor-binding protein GGA2-like	0.898383	0.0049669	0.871123	0.00070004	0.891002	0.00116744	0.578264	0.0189711	0.579611	0.0385724
XM_014130175.1	bromodomain-containing protein 4-like (LOC106593004)	-1.17383	0.0253744	-0.278296	0.717273	-0.784418	0.0613676	-0.698748	0.0811412	-1.043	0.0130676
XM_014130233.1	Ferritin, heavy polypeptide 1b	-0.386364	0.139606	-0.275134	0.202952	-0.353485	0.0549753	-1.50237	2.28918e-05	-0.190559	0.367366
XM_014130240.1	Cysteine-rich PAK1 inhibitor	-0.169415	0.421531	-0.566758	0.00115294	-0.760442	0.108723	-0.144304	0.47477	-0.92513	3.18618e-05
XM_014130274.1	zinc-binding protein A33-like	-1.06346	0.0823686	0.261623	0.0897646	-1.11129	0.0147879	-1.4961	3.56595e-05	-1.09474	0.00408847
XM_014130341.1	lipopolysaccharide-induced tumor necrosis factor-alpha factor homolog	-0.697098	0.000720184	-0.143939	0.404163	0.564815	0.0347363	-1.54816	0.000140081	0.177474	0.356022
XM_014130346.1	LPS-induced TNF-alpha factor	-1.11556	0.000208987	-0.27222	0.149632	0.197502	0.337144	-2.08966	0.00135783	0.00369188	0.985022
XM_014130373.1	zinc finger matrin-type protein 4-like	-0.55753	0.0145856	0.110471	0.60838	-0.395065	0.209374	-2.10649	1.22788e-05	-0.711786	0.147675
XM_014130403.1	myeloid-associated differentiation marker-like protein 2 (LOC106564293)	-1.12019	0.0920572	-0.207908	0.723198	0.12853	0.852036	-1.51002	0.0386325	0.999148	0.205344
XM_014130448.1	antimicrobial peptide NK-lysin-like	2.77998	0.00049915	2.13519	0.0037746	1.15039	0.0728603	1.56194	0.0235603	1.38675	0.0153272
XM_014130449.1	Sarcalumenin	0.0861459	0.521481	0.390044	0.00399394	-0.0491101	0.911998	-1.05801	0.0103761	-0.227691	0.601294
XM_014130463.1	interleukin-2 receptor subunit beta-like	0.699619	0.00730467	0.585982	0.0022291	0.767581	0.00204776	0.804462	0.0040374	0.430199	0.0329546
XM_014130465.1	3-mercaptopyruvate sulfurtransferase-like	-0.692132	0.0281562	-0.669308	0.0132231	-0.330326	0.265694	-1.25512	0.00225283	-0.747886	0.0121258
XM_014130478.1	zinc finger protein 883-like	-0.0538134	0.843098	0.179879	0.358919	1.20459	0.00372292	0.700046	0.00367761	1.40254	0.00835873
XM_014130536.1	Ras-related C3 botulinum toxin substrate 3b	0.488301	0.0356379	0.284805	0.095767	0.211166	0.43164	0.819288	0.00182222	0.687324	0.000896528
XM_014130562.1	4-aminobutyrate aminotransferase, mitochondrial-like	-3.52458	0.125273	-4.41917	0.0124992	-5.61973	0.000715674	-5.53831	0.00333184	-5.677	0.00173725
XM_014130567.1	Testis-specific serine/threonine-protein kinase 6	0.299623	0.662931	-0.398797	0.453452	2.34886	0.00650879	-0.637275	0.276629	2.72242	0.0105522
XM_014130575.1	C3a anaphylatoxin chemotactic receptor-like	0.371585	0.0141548	0.540159	0.000851038	0.796906	0.0124509	0.231522	0.144934	-0.216639	0.113515
XM_014130583.1	Adducin 3 (Gamma)	-1.08164	0.0178873	-0.335939	0.606467	-0.437147	0.346844	-0.238107	0.512717	-0.617673	0.10284
XM_014130584.1	Ribonuclease H2 subunit A	-0.264715	0.0630763	0.0967422	0.521843	0.0605616	0.891926	-0.901721	0.0118838	-0.125386	0.345115
XM_014130596.1	Dual specificity protein phosphatase 5	0.853241	0.0197265	1.10317	0.0053799	1.08699	0.0112914	0.832703	0.0672837	0.361892	0.457226
XM_014130627.1	Sphingosine 1-phosphate receptor 1	-0.416949	0.00923572	-0.0886777	0.354338	-0.178425	0.521448	-0.795022	0.00340402	-0.153164	0.129536
XM_014130641.1	Transcription factor AP-4	-0.777423	0.236269	0.870896	0.0227667	-0.630996	0.188572	-0.96982	0.0360439	-0.264813	0.53605
XM_014130644.1	Iron-sulfur cluster assembly enzyme ISCU, mitochondrial	0.620452	0.00468708	0.73796	0.000222885	1.23161	0.00404032	0.706158	0.00132253	0.442831	0.0615621
XM_014130705.1	Peroxiredoxin 2	-0.189626	0.0739688	0.00126906	0.988319	-0.305405	0.41577	-0.84072	0.000558061	0.0235298	0.882845
XM_014130714.1	Glutaryl-CoA dehydrogenase, mitochondrial	-0.538567	0.338359	-1.13032	0.0349335	-0.989224	0.0757695	-1.3083	0.0348923	-1.58484	0.00857852
XM_014130859.1	Zinc finger protein 207	0.163599	0.264955	0.179479	0.175786	0.13532	0.415228	0.282603	0.125477	0.875517	0.000141981
XM_014131068.1	Puromycin-sensitive aminopeptidase	-0.203922	0.0158632	0.0692023	0.402087	-0.0565146	0.903464	0.753664	4.69189e-05	0.960397	1.7273e-05
XM_014131072.1	Cell division control protein 6 homolog	-0.82155	0.000428563	-0.487388	0.02781	-0.279278	0.442267	-1.15814	0.0064724	-0.0063949	0.971345
XM_014131206.1	Potassium voltage-gated channel, subfamily H	-0.00551222	0.936678	0.445035	0.000269279	-0.417528	0.0771715	-1.07758	4.56776e-05	-0.687492	0.017869
XM_014131217.1	Oxysterol binding protein	0.190714	0.188419	0.292811	0.00818189	-0.418233	0.0846948	-1.14073	8.85243e-07	-0.433545	0.0725345
XM_014131250.1	Spastin	-0.0707111	0.734202	0.321006	0.0410059	0.933898	0.00112979	0.231406	0.235255	0.446779	0.0134982
XM_014131256.1	Catalase	-0.477792	0.302863	-0.246186	0.429917	0.393779	0.424624	-2.02377	0.000488571	-0.179778	0.632045
XM_014131267.1	nidogen-1-like	-0.324093	0.588943	-0.607489	0.248297	-0.903163	0.079866	-1.42999	0.0181746	-1.11552	0.0320378
XM_014131319.1	Myeloperoxidase	-0.604624	0.0835394	0.23007	0.383715	-0.318759	0.341276	0.333205	0.399479	0.801217	0.0223538
XM_014131400.1	SMAD specific E3 ubiquitin protein ligase 1	-0.629225	0.00511495	-0.271349	0.0290834	-0.53374	0.0985598	-1.08695	0.000112981	-0.080524	0.536305
XM_014131500.1	Protein AF-10	0.833983	0.00726299	0.19945	0.493408	-0.102707	0.845138	0.200574	0.330177	-0.201407	0.406911
XM_014131514.1	Keratin, type 1, gene 19d	0.427904	0.544082	-0.359627	0.553483	-0.138405	0.796275	-0.851161	0.212156	-1.33745	0.0374615
XM_014131515.1	Keratin 14	0.333724	0.735888	-1.33212	0.141972	-1.20625	0.102319	-1.44762	0.128345	-2.53308	0.00207669
XM_014131516.1	Keratin 14	0.446148	0.654208	-1.19915	0.16398	-0.970981	0.167388	-1.23862	0.164816	-2.40035	0.00256139
XM_014131518.1	Keratin 14	0.466428	0.557954	-0.743216	0.116229	-0.605286	0.189544	-0.777844	0.140973	-0.990284	0.0248602
XM_014131554.1	Spectrin beta chain, non-erythrocytic 2	0.195886	0.646378	-0.123402	0.734304	-0.151439	0.750566	-0.736751	0.167453	-1.03072	0.0160554
XM_014131569.1	Transmembrane protein 63B	-0.994787	0.000307597	-0.315778	0.0422288	-0.823399	0.0564677	-1.89384	8.1907e-05	0.0897252	0.612936
XM_014131572.1	equilibrative nucleoside transporter 1-like	0.258321	0.0742619	0.304238	0.031899	0.0207719	0.940472	-1.16894	4.02752e-05	-0.212768	0.541098
XM_014131628.1	Family with sequence similarity 65_ member A - Ident 38	-0.555641	0.0190754	-0.0930634	0.585608	0.0212502	0.915918	-2.10493	1.25174e-06	-0.0500892	0.895175
XM_014131691.1	prostate transmembrane protein, androgen induced 1	-0.167998	0.582083	-0.351111	0.227788	0.781552	0.131144	0.636083	0.10408	1.03137	0.0448438
XM_014131695.1	cyclin D-type binding-protein 1	-0.379298	0.00548044	0.00661526	0.945021	0.410677	0.191019	-1.04674	7.41158e-05	-0.180997	0.149943
XM_014131720.1	Calmodulin-binding transcription activator 2	0.362967	0.687777	1.334	0.0429819	-0.289991	0.721538	-0.933677	0.198732	0.190594	0.796466
XM_014131850.1	Cryptochrome 1b	0.545489	0.0417674	1.12512	0.000329607	1.32704	0.00151182	1.46882	0.000149085	0.515185	0.0116345
XM_014131864.1	Differentially expressed in FDCP 6a homolog	1.09357	0.00990946	0.4762	0.152127	0.160039	0.736231	0.0852497	0.825994	-0.333722	0.430059
XM_014131916.1	Mitochondrial carnitine/acylcarnitine carrier protein	-0.200464	0.339089	-0.167706	0.307504	-0.548251	0.0349746	-0.841721	0.000985376	-0.442248	0.0270884
XM_014131918.1	NCK-interacting protein with SH3 domain	-0.3781	0.0442151	0.144354	0.369829	0.536586	0.00855499	-1.3302	8.79166e-05	-0.336057	0.0519485
XM_014131931.1	Transmembrane and coiled-coil domains protein 1	-0.316942	0.020591	-0.192131	0.0823741	-0.208572	0.366042	-0.939983	2.70057e-05	-0.266664	0.0115146
XM_014132008.1	Cytochrome b561 domain-containing protein 2	0.0860391	0.584041	-0.123636	0.401352	0.53269	0.0553806	0.809191	0.00220134	0.307014	0.233761
XM_014132037.1	Rieske domain-containing protein-like	-1.14339	2.32935e-05	-0.308533	0.0440318	-0.384604	0.0267145	-1.70052	7.90273e-05	-0.197155	0.353564
XM_014132052.1	Protein tyrosine phosphatase, receptor type, A	-0.150087	0.197011	0.0967905	0.289665	0.396427	0.0306853	0.338528	0.0934456	0.85014	0.000775951
XM_014132056.1	Isocitrate dehydrogenase [NAD] subunit beta, mitoc	-0.739318	0.00147912	-0.121948	0.463259	0.0806671	0.590191	-1.20883	0.000881453	-0.00163994	0.99438
XM_014132105.1	Keratin 4	-0.092	0.820545	-0.469079	0.191814	-0.931908	0.00254853	-0.844126	0.00586919	-0.54657	0.0901915
XM_014132154.1	SET domain-containing protein 5	-0.0766297	0.795413	-0.198823	0.340826	0.201896	0.57298	0.871903	0.0105559	-0.29727	0.262496
XM_014132180.1	Serinc1 protein	0.0324553	0.853693	-0.519134	0.0309284	-0.10378	0.850863	0.823063	0.000499199	0.264791	0.0834222
XM_014132183.1	P2Y purinoceptor 1-like	0.968545	0.00866853	0.574288	0.0138232	1.01635	0.014015	0.576236	0.0734238	0.0681868	0.80211
XM_014132185.1	Stathmin	0.308449	0.536714	0.191564	0.623915	1.22227	0.0125072	0.692434	0.380985	0.28818	0.540831
XM_014132238.1	Ubiquitin-conjugating enzyme E2 C	-0.59741	0.00154356	-0.12883	0.0848409	-0.0896805	0.689408	-1.14958	0.000187755	-0.207694	0.0449555
XM_014132265.1	WNT1-inducible-signaling pathway protein 2-like	0.429089	0.432914	0.0424248	0.911791	0.773188	0.0794869	1.01128	0.0501383	0.503871	0.235328
XM_014132341.1	CASP8 and FADD-like apoptosis regulator CASP8 and FADD-like apoptosis regulator	-1.11297	0.518176	-2.60842	0.0492538	-2.98301	0.0177267	-3.3064	0.0202865	-3.35499	0.00861211
XM_014132365.1	Serotransferrin	0.395313	0.629259	0.877404	0.284493	1.52293	0.029334	1.79636	0.0243923	1.33276	0.0280149
XM_014132496.1	protein S100-B-like	-0.445036	0.043975	0.121095	0.579646	-0.427509	0.138821	-1.31405	0.000132656	-0.41255	0.317341
XM_014132533.1	WD repeat-containing protein 5	-0.339943	0.00217573	-0.360595	0.00527019	-0.984136	0.0531698	-0.388622	0.0235819	-0.232725	0.0578802
XM_014132560.1	Scinderin	0.260559	0.135311	0.249012	0.189062	0.61012	0.106322	0.820868	0.00392651	0.573713	0.0264981
XM_014132577.1	Tubulin, alpha 1a	0.385349	0.684281	0.490589	0.462723	1.32784	0.0544065	0.960726	0.366628	0.577065	0.503593
XM_014132580.1	Tubulin, alpha 1a	-0.284045	0.0232599	-0.187269	0.171201	-0.570896	0.431797	-0.162161	0.453243	0.852254	0.00039044
XM_014132582.1	Protein timeless homolog	-0.404748	0.00285234	-0.186951	0.0827014	-0.425446	0.225089	-0.836225	0.000399312	-0.260808	0.0556269
XM_014132584.1	Transmembrane protein 198b	-0.219683	0.215107	-0.148174	0.327023	-0.600682	0.174111	-1.06445	7.1074e-05	-0.656194	0.0059113
XM_014132656.1	Growth factor independent protein 1B, Gfi-1b	-0.926264	0.000165183	-0.118401	0.467434	0.109556	0.452006	-1.39715	0.00109807	0.0209681	0.874766
XM_014132669.1	Carboxyl ester lipase, tandem duplicate 1	-1.13376	0.000385758	-0.0252088	0.912179	0.223859	0.547617	-1.34463	0.0409772	-0.0482547	0.858895
XM_014132767.1	Transforming growth factor, beta receptor 1 a	-0.47723	0.0182994	0.180242	0.207419	-1.09662	0.0316219	-2.46389	2.90054e-07	-1.22104	0.00833446
XM_014132812.1	histone H1x	0.701019	0.000864308	0.335804	0.0347148	0.835549	0.00191356	-0.164367	0.3214	-0.425907	0.0786368
XM_014132814.1	6-phosphofructo-2-kinase/fructose-2,6-bisphosphatase 4-like	0.0926581	0.466709	0.220385	0.107001	0.916863	0.000155137	-0.526444	0.00542311	-0.210676	0.151621
XM_014132857.1	uncharacterized LOC106565579	-0.274687	0.408524	-0.394395	0.0767743	-0.551678	0.104382	-1.04723	0.014341	-1.6118	0.014652
XM_014132912.1	probable G-protein coupled receptor	-0.162427	0.539559	0.0374268	0.84811	0.8673	0.00686387	-0.447715	0.0993873	0.0653743	0.825452
XM_014132998.1	E3 ubiquitin-protein ligase rnf146; AltName: Full=RING finger protein 146	-0.401827	0.0616345	-0.238444	0.106348	-0.984009	0.000123782	-0.238268	0.102429	-0.0520238	0.845179
XM_014133015.1	tripartite motif-containing protein 16-like protein	0.827469	0.000162572	0.416555	0.0660646	0.234506	0.637862	-0.504522	0.352332	-0.133144	0.503226
XM_014133033.1	TRAF3-interacting JNK-activating modulator-like	0.930561	0.00651396	0.423212	0.0646717	0.800149	0.000726663	0.78924	0.0168978	0.191563	0.244414
XM_014133043.1	Separin	-0.582922	0.0015592	-0.157174	0.354564	-0.599425	0.15132	-0.862107	0.0041541	0.312011	0.0323334
XM_014133066.1	MHC class II antigen	0.940369	0.000554682	0.48106	0.00383752	0.0319581	0.836441	0.113469	0.319101	-0.398925	0.0508907
XM_014133108.1	Tripartite motif containing 62	0.03612	0.820951	0.350322	0.0276259	-1.0621	0.0473379	-2.29577	5.74492e-07	-0.920926	0.063517
XM_014133190.1	3-hydroxybutyrate dehydrogenase type 2	-0.692921	0.00914792	-0.368053	0.0375482	-1.05565	0.00852324	-0.166171	0.465415	0.103624	0.719853
XM_014133230.1	Basic helix-loop-helix family, member e40	0.64849	0.026707	0.915195	0.0110866	1.31751	0.000736187	0.923422	0.00883894	0.211295	0.373207
XM_014133279.1	Bcl2-like 1	-0.448356	0.00850368	-0.209226	0.164027	-0.351477	0.0991492	-0.819217	0.00331229	-0.07554	0.653341
XM_014133435.1	26S proteasome non-ATPase regulatory subunit 6-like	-0.472844	0.000983954	-0.283573	0.0113241	-0.804153	0.0162527	-0.496661	0.00166151	0.0168746	0.859336
XM_014133582.1	Type-1 angiotensin II receptor-associated protein-like	-0.151692	0.863974	-0.484219	0.478595	-0.914535	0.188031	-2.01794	0.0157066	-1.32983	0.0663992
XM_014133585.1	draxin-A	-0.32586	0.810903	-1.11384	0.341045	-1.58071	0.10236	-1.94048	0.092938	-1.97374	0.0498945
XM_014133715.1	Retinoid-binding protein 7	0.0450164	0.949643	-0.822456	0.207772	-0.829157	0.206919	-1.11276	0.123601	-1.51704	0.0299082
XM_014133726.1	Semaphorin 3fa	0.133052	0.705039	0.142053	0.593632	1.01371	0.109127	1.19214	0.00453228	0.209498	0.485125
XM_014133865.1	Leiomodin-1	0.943582	0.00011361	0.419794	0.0335918	0.775664	0.011982	1.26791	2.04719e-05	0.499877	0.0182306
XM_014133872.1	glutathione peroxidase 1-like	-0.606001	7.60925e-05	-0.242597	0.0162706	-0.623106	0.0890622	-1.08419	6.29014e-05	-0.197295	0.0749288
XM_014133882.1	Guanine nucleotide binding protein	0.297472	0.278728	0.187904	0.286565	-0.0358165	0.927239	0.838788	0.00328979	0.153369	0.59775
XM_014133914.1	zinc finger protein 22-like	0.422312	0.147925	0.515471	0.0744296	0.788521	0.0168585	0.446164	0.165573	0.823874	0.0144983
XM_014133955.1	Protein kish-B	0.228986	0.209617	0.221392	0.00839578	0.44037	0.0016516	0.974669	1.6089e-06	0.725437	0.00487187
XM_014133960.1	Tubulin beta-1 chain	-0.57262	0.00052491	-0.0162719	0.878289	-0.410911	0.456539	-1.52454	0.000192781	0.160414	0.298099
XM_014133961.1	Protein slowmo homolog 2	0.146613	0.238662	0.352926	0.0137053	0.995994	0.0297714	0.14614	0.128421	0.204907	0.0919624
XM_014133992.1	Dynactin subunit 2	0.50211	0.112433	0.413152	0.119342	0.2911	0.361631	0.858672	0.00840405	0.723689	0.0576628
XM_014134076.1	Cullin-associated NEDD8-dissociated protein 1	-0.0107986	0.851737	-0.0863159	0.154409	0.287466	0.108952	0.837965	7.77757e-05	0.247707	0.00982032
XM_014134080.1	early nodulin-75-like	-0.294975	0.41239	-0.616438	0.0417594	-0.0453172	0.925421	-0.288559	0.214437	-0.850388	0.0108717
XM_014134081.1	Poly(rC)-binding protein 4	0.176562	0.582445	0.2277	0.311906	0.626379	0.026343	0.883651	0.0136009	0.243241	0.233747
XM_014134086.1	Dedicator of cytokinesis 4b	-0.166032	0.315993	0.13497	0.347008	-0.622437	0.0498345	-0.586623	0.00270263	-0.837215	0.0342357
XM_014134108.1	octapeptide-repeat protein T2-like	-0.116367	0.633744	-0.092192	0.708311	0.319332	0.246357	0.829718	0.0094008	-0.0705969	0.740592
XM_014134244.1	monocarboxylate transporter 1-like	-0.0525766	0.680929	0.0240949	0.818244	0.196838	0.309388	0.472983	0.0229288	0.996279	0.00196012
XM_014134278.1	Laminin alpha 4 - Ident 95	-0.268027	0.0816379	0.222764	0.256135	-0.394049	0.209862	-1.55791	1.29002e-05	-0.639792	0.0760512
XM_014134323.1	Glutathione S-transferase Mu 5	-0.212795	0.0149694	-0.00474818	0.971608	-0.421423	0.434531	-0.829905	6.70759e-06	-0.24992	0.217465
XM_014134403.1	Myelin transcription factor 1	0.483642	0.00831655	0.244831	0.174496	0.577534	0.0291237	0.858739	0.00165002	0.2917	0.206665
XM_014134512.1	Troponin C, skeletal muscle	-1.56374	0.0633533	-1.30478	0.131709	-2.80125	0.0275717	-1.77151	0.0848241	-2.06781	0.121622
XM_014134618.1	CTTNBP2 N-terminal-like protein	0.0908867	0.817836	-0.551135	0.0608536	0.126667	0.849445	0.176442	0.62469	-0.801371	0.0271563
XM_014134653.1	C1Q and TNF related protein 3	-0.0636158	0.761806	-0.457943	0.0597022	0.47803	0.412009	0.963542	0.00932262	0.880923	0.0471596
XM_014134730.1	Lck interacting transmembrane adaptor 1	-0.139518	0.754181	-0.545199	0.092497	0.136916	0.74407	1.08657	0.0104439	-0.395582	0.218271
XM_014134757.1	Dynein heavy chain 7, axonemal	-0.424141	0.384431	-0.481648	0.181588	-0.511901	0.15694	-0.834448	0.055403	-0.765866	0.0453595
XM_014134769.1	metabotropic glutamate receptor 7-like	-0.113111	0.597723	0.173534	0.406161	-0.74677	0.0376342	-1.21745	0.000200904	-0.631739	0.0307043
XM_014134849.1	zinc finger protein 771-like	-0.373588	0.0614974	0.194091	0.382571	-0.53477	0.119189	-1.5505	3.06913e-05	-0.811847	0.0328635
XM_014134878.1	Renin	1.02984	0.00607996	1.07092	0.00583768	0.651882	0.0505435	0.363103	0.413339	-0.187625	0.747508
XM_014134879.1	Colony-stimulating factor 1b (macrophage)	0.869934	9.35454e-05	0.639655	0.00113374	0.649282	0.00872604	0.724529	0.0172421	0.0491268	0.847236
XM_014134894.1	small integral membrane protein 4	0.539199	0.0327107	0.296202	0.364048	0.673575	0.0305579	1.16836	0.000207402	0.541327	0.092976
XM_014134902.1	NACHT, LRR and PYD domains-containing protein 3-like	0.632436	0.0200996	0.331583	0.25668	0.537665	0.0365229	1.03806	0.00227183	0.569358	0.0342817
XM_014134930.1	Tight junction protein ZO-2	-0.617472	0.00016002	-0.292799	0.003591	-0.393429	0.00117264	-0.94223	3.776e-05	-0.218313	0.126146
XM_014134947.1	2,5-diketo-D-gluconic acid reductase A	1.24637	0.143446	1.51291	0.0373141	0.938914	0.212218	0.24319	0.751931	-0.0302332	0.96202
XM_014135019.1	G2/mitotic-specific cyclin-B1-like	-0.732511	3.58069e-05	-0.259611	0.0169625	-0.597114	0.0535987	-0.795951	0.00166662	0.021847	0.832723
XM_014135023.1	glycerol-3-phosphate dehydrogenase [NAD(+)], cytoplasmic-like (LOC106583703), X1	-0.182738	0.573102	-0.40272	0.170029	-0.204341	0.538882	-0.758011	0.0404396	-1.01036	0.0122516
XM_014135032.1	Rho family GTPase 1 like	0.154228	0.573164	0.487414	0.0179024	-0.289827	0.471039	-1.30938	5.16236e-05	-0.234145	0.501462
XM_014135081.1	proteasome subunit alpha 7	0.107294	0.647733	-0.0418154	0.890383	0.0473608	0.902451	-0.198448	0.522272	-0.914511	0.00857535
XM_014135091.1	Cadherin-like protein 26	-0.821567	0.00268219	-0.284001	0.148097	-0.136138	0.576691	-1.75916	0.00141023	0.0303096	0.892774
XM_014135092.1	Dysbindin-A - Ident 48	-0.851073	0.00699374	-0.393604	0.143662	-0.176124	0.574907	-0.389568	0.246348	0.0864204	0.770609
XM_014135135.1	Immunoglobulin-like domain	-0.271535	0.158951	-0.174706	0.368685	0.378903	0.22937	0.894748	0.0016514	-0.131589	0.52088
XM_014135164.1	Protein kinase, cAMP-dependent, regulatory, type II, alpha, B	-0.18235	0.239959	-0.0563535	0.651607	0.480915	0.115611	0.0670907	0.694608	0.869029	5.28868e-05
XM_014135408.1	NAD kinase a	0.489057	0.0597973	0.172502	0.345586	-0.167238	0.738399	0.90828	0.00153798	0.646517	0.00801908
XM_014135523.1	N-acetyltransferase 6	-0.0416706	0.827355	0.144261	0.442992	0.403165	0.0605441	1.01108	0.00181509	0.67779	0.110704
XM_014135619.1	Cholinergic receptor, nicotinic, alpha polypeptide 2a	0.120346	0.755114	0.0169248	0.950521	0.424146	0.547281	0.304347	0.280059	0.878805	0.0310737
XM_014135737.1	Ankyrin repeat and SOCS box protein 8	-0.0321992	0.776316	-0.112156	0.344122	-0.492079	0.317427	-1.13056	8.13332e-06	-0.401733	0.0248238
XM_014135860.1	Solute carrier family 26 member 10	0.445083	0.0784953	0.368004	0.254942	0.27529	0.378783	-0.40648	0.282507	-1.47388	0.00624647
XM_014135920.1	NFE2	-0.414881	0.00410073	0.283143	0.0810017	0.833599	0.000469308	-0.537601	0.00547078	0.336841	0.125276
XM_014135960.1	Dynamin 1b	0.525624	0.224808	0.173662	0.592964	0.940139	0.011354	0.815561	0.18907	0.408113	0.325536
XM_014136036.1	teashirt homolog 2-like	-0.0519351	0.905269	-0.376718	0.219287	-0.396891	0.288831	-0.920639	0.0218044	-0.620814	0.0610915
XM_014136138.1	CDP-diacylglycerol--inositol 3-phosphatidyltransferase (Phosphatidylinositol synthase) - Ident 38	-0.0553222	0.950348	-0.910307	0.148763	-0.975064	0.120445	-1.4679	0.0526988	-1.34935	0.0417548
XM_014136193.1	General receptor for phosphoinositides 1-associated scaffold protein	0.355146	0.26659	0.77191	0.0156344	0.42674	0.100064	0.804929	0.00738034	0.390339	0.168779
XM_014136207.1	Solute carrier family 13 member 3	-1.36881	0.410834	-2.463	0.0680367	-3.33524	0.00793905	-3.22896	0.0267229	-3.34768	0.0178373
XM_014136252.1	translation initiation factor IF-2-like	-0.541334	0.225154	-0.095129	0.838903	-0.936216	0.034312	-1.23898	0.0802494	-0.711118	0.121429
XM_014136322.1	Kruppel-like factor 11b	-0.228208	0.302234	0.809883	0.000143113	1.45886	2.31687e-06	0.960665	0.000109545	0.535656	0.00593128
XM_014136365.1	Probable carboxypeptidase PM20D1	-0.13883	0.5482	-0.910689	0.0036194	-1.17693	0.029378	-0.240525	0.287475	-1.02847	0.00135056
XM_014136494.1	zinc finger protein 395-like	0.710035	0.0235108	0.418793	0.00505454	0.483995	0.0493193	-1.34008	7.21534e-05	-1.23837	0.00429978
XM_014136501.1	PTB domain-containing engulfment adapter protein 1 - Ident 29	-0.360795	0.767482	-1.73133	0.0853633	-1.78859	0.0403454	-2.08066	0.0469169	-2.58637	0.00827489
XM_014136556.1	Large neutral amino acids transporter small subunit 1	-0.190651	0.513703	-0.849241	0.0166135	0.386802	0.424205	1.01039	0.00806364	-0.487652	0.0242615
XM_014136616.1	Ankyrin repeat and FYVE domain-containing protein	-0.610129	0.000721289	-0.0307708	0.763988	-0.26177	0.372377	-1.0356	0.000733124	-0.272033	0.204013
XM_014136680.1	Adrenergic receptor, beta 3a	-0.00746908	0.962773	-0.119214	0.372407	0.156173	0.42971	0.407392	0.0383517	0.930486	0.0270992
XM_014136690.1	Transcription factor COE4	0.121502	0.594424	-0.0641956	0.606979	-0.0521203	0.774534	-0.428408	0.0466083	-0.959806	0.0115722
XM_014136743.1	uncharacterized LOC106567469	-0.545631	0.078869	-0.0743666	0.822063	-0.772979	0.00929819	-0.908867	0.00512051	-0.625415	0.0450327
XM_014136778.1	PLAC8-like protein 1	-0.381014	0.0068079	-0.26089	0.0568846	-0.303528	0.491949	-0.99484	6.53474e-05	0.064447	0.700048
XM_014136794.1	Heat shock protein 4a	-0.3937	0.00280751	-0.426988	0.0374353	-0.830051	0.00120136	0.0692224	0.594436	-0.0936012	0.580184
XM_014136840.1	solute carrier family 22 member 4-like	0.218167	0.823399	-0.800596	0.152858	-1.15072	0.0348512	-1.17405	0.0546352	-1.14337	0.0348457
XM_014136858.1	Rap guanine nucleotide exchange factor 2	-0.0733159	0.498966	-0.296018	0.133569	-0.890439	0.039235	-0.398459	0.012297	-0.216427	0.246932
XM_014136922.1	coiled-coil domain containing 83	0.388343	0.0952279	-0.0495394	0.221245	0.504109	0.0548132	0.262393	0.00422211	0.80197	0.00814872
XM_014137112.1	Alpha-tectorin	-0.230575	0.632725	0.493703	0.089994	-0.347391	0.421327	-1.10826	0.00277708	-0.458439	0.333395
XM_014137175.1	sodium- and chloride-dependent GABA transporter 2-like	-2.11883	0.27716	-3.89583	0.0203242	-4.86061	0.00197232	-3.20509		-5.54884	0.00181334
XM_014137335.1	linker for activation of T-cells family member 2-like	0.242196	0.319626	0.36645	0.0704535	0.708032	0.000950632	0.532036	0.206732	0.893453	0.0127025
XM_014137360.1	Zinc finger and BTB domain containing 16a	0.936607	0.00169228	0.358025	0.0118314	0.808592	9.35947e-05	0.729374	0.0012012	0.257678	0.0145505
XM_014137543.1	Probable global transcription activator SNF2L1	-0.246049	0.0995989	-0.203249	0.0798619	-0.285034	0.01867	-0.917624	1.64647e-05	-0.318821	0.00269029
XM_014137564.1	Plastin 3	-1.04705	0.000333234	-0.391146	0.107046	-0.0080162	0.966684	-1.54768	0.000242629	-0.331953	0.299133
XM_014137588.1	mitochondrial uncoupling protein 2-like	1.18403	0.000253575	0.805117	0.00163555	0.595258	0.396234	1.19043	0.000274594	0.072537	0.719542
XM_014137600.1	Transgelin 2	0.631458	0.0348629	0.425853	0.047442	0.0850684	0.878779	0.911094	0.00367775	0.433965	0.0650425
XM_014137652.1	Cohesin subunit SA-1	0.161483	0.278573	0.140363	0.26507	0.544049	0.0446682	0.123822	0.486425	0.829323	0.00441431
XM_014137694.1	IL-1 recpetor type 2	0.769733	0.00394898	1.1316	0.000199859	1.72454	4.26411e-06	0.512523	0.0499352	0.215279	0.0625682
XM_014137708.1	Asialoglycoprotein receptor 1	0.569982	0.140642	0.050112	0.913291	0.362798	0.421023	0.964118	0.0334376	-0.0949878	0.815202
XM_014137781.1	Solute carrier organic anion transporter family me	0.05479	0.903177	0.0156074	0.948745	-0.82548	0.00740107	-1.50709	0.00142642	-0.786504	0.0319723
XM_014137799.1	TNF receptor superfamily member 19	-0.560744	0.0581658	-0.0999095	0.643355	-0.0867244	0.627381	-1.13891	0.00132749	-0.217184	0.119856
XM_014137816.1	transmembrane protease, serine 2	-0.639602	0.627999	-1.93286	0.0567912	-1.99705	0.0393304	-1.9424	0.0742641	-2.3175	0.0208266
XM_014137858.1	Cytoskeleton-associated protein 2	-0.287238	0.112659	0.121965	0.423319	0.237513	0.14565	-1.11532	0.00092941	0.383771	0.0446068
XM_014137863.1	Diacylglycerol O-acyltransferase 2	0.0545104	0.946267	-0.629291	0.376401	-1.33874	0.0541215	-1.42295	0.0856514	-1.14967	0.0887667
XM_014137981.1	G protein-coupled receptor kinase 5	0.796055	0.0270836	0.64489	0.0528712	0.545682	0.230934	1.37571	0.0036697	1.15676	0.00480782
XM_014137988.1	hexokinase 1b	0.411939	0.0435205	0.150577	0.448004	-0.00560712	0.978043	0.579108	0.000832016	0.902742	0.00149803
XM_014138122.1	Junction mediating and regulatory protein, p53 cofactor	0.433427	0.0206518	0.423071	0.000952694	1.05829	0.0131449	0.0143686	0.858968	-0.2065	0.138519
XM_014138127.1	Protocadherin-1	0.539299	0.00819583	0.563524	0.00808609	0.66471	0.000440882	0.702334	0.00504753	1.10836	0.000225902
XM_014138198.1	Protein PBDC1	-0.280368	0.0746681	0.0521414	0.707617	0.334948	0.0631744	0.358198	0.0386188	0.836486	0.00019304
XM_014138348.1	FAD-dependent oxidoreductase domain-containing pro	-0.434763	0.176273	-0.573628	0.0479404	-0.597633	0.0527989	-0.761611	0.0328205	-0.919102	0.00710447
XM_014138368.1	Iron-sulfur cluster assembly enzyme ISCU, mitochondrial	0.388995	0.0319034	0.29295	0.051711	0.841297	0.00843386	0.642596	0.000774617	0.672192	0.000210022
XM_014138400.1	E3 ubiquitin-protein ligase NEURL3-like	-0.452914	0.0719046	-0.270003	0.264746	-0.894477	0.00952576	-0.652193	0.000322374	-0.669153	0.00134136
XM_014138424.1	heat shock protein 30-like	-0.407855	0.121978	-0.486487	0.0337059	0.165067	0.654466	0.934329	0.00077119	-0.651563	0.0127269
XM_014138445.1	Solute carrier family 25 (Mitochondrial carrier; c	-0.57797	0.0759349	-0.606667	0.0166172	-0.504391	0.165398	-1.31213	0.000845525	-0.841583	0.00282014
XM_014138635.1	Thrombospondin 4b	-0.290533	0.263586	0.525381	0.0805942	0.776321	0.00842467	0.979935	0.0157841	0.816997	0.0237587
XM_014138730.1	Hippocampus abundant transcript 1a	0.457239	0.000510021	0.228852	0.123034	0.583444	0.00626509	0.818575	0.00022979	0.112935	0.408157
XM_014138743.1	Dopamine beta-hydroxylase	-0.571086	0.0106288	0.101842	0.61539	-0.316547	0.271337	-2.19835	2.4361e-05	-0.416389	0.32928
XM_014138761.1	Pseudopodium-enriched atypical kinase 1	-0.154048	0.685364	-0.447744	0.048555	0.0995534	0.768341	1.0465	0.00464286	-0.286083	0.3413
XM_014138777.1	Protein-tyrosine phosphatase MEG2b - Ident 30	-0.03226	0.886876	-0.235315	0.21886	0.166948	0.718696	0.822414	0.00389685	0.477513	0.120262
XM_014138793.1	Transmembrane protein 38A	-0.278427	0.124783	-0.294151	0.0494628	-0.425064	0.0718225	-1.99386	1.31604e-05	-0.0492435	0.883862
XM_014138819.1	Gefiltin - Ident 40	-0.127671	0.526325	0.0494232	0.800982	0.670909	0.2988	0.952741	0.00162613	-0.262592	0.032216
XM_014138871.1	Alanine-glyoxylate aminotransferase 2	-0.880451	0.577931	-2.66829	0.0331009	-3.1544	0.0125641	-3.09196	0.0239552	-3.15122	0.0099149
XM_014138958.1	Asparagine--tRNA ligase, cytoplasmic	-0.256167	0.0978206	-0.49352	0.00671213	0.33651	0.204895	0.97626	0.000241448	0.379348	0.0170867
XM_014138999.1	Tachykinin receptor 3-like	-0.3941	0.00138282	0.0811249	0.627655	-0.585697	0.179624	-1.49504	1.84401e-06	-0.401353	0.345494
XM_014139065.1	Interleukin 11 receptor, alpha	-0.663438	0.182652	-0.691315	0.00373314	-0.82276	0.0360494	-0.0319302	0.909135	-0.849347	0.00659116
XM_014139132.1	zinc finger protein 135-like	0.263548	0.0636736	0.198405	0.0561581	0.826035	0.0205503	0.589696	0.000291682	0.65244	0.000114777
XM_014139193.1	ATP-binding cassette, sub-family F	-0.779904	0.00476078	-0.146118	0.327247	-0.0868853	0.775368	0.976613	0.000396577	0.939566	0.0130496
XM_014139274.1	Arf-GAP domain and FG repeat-containing protein 1	-0.170419	0.418191	0.319664	0.12472	0.281251	0.398511	0.823769	0.00726933	0.627512	0.033724
XM_014139315.1	3-keto-steroid reductase	0.0815163	0.636816	-0.162326	0.319589	0.313041	0.532931	1.03409	0.000212734	0.588931	0.00984674
XM_014139329.1	ADP-dependent glucokinase - Ident 35	-0.0352117	0.860703	-0.0862224	0.637724	-0.0917487	0.815982	-1.30542	8.03466e-05	0.35013	0.199398
XM_014139437.1	Alanine-glyoxylate aminotransferase b	-1.40401	0.508397	-4.55322	0.0243499	-5.76981	0.00473912	-6.45335	0.0079355	-6.13998	0.00274134
XM_014139447.1	apolipoprotein D-like	-0.0317579	0.826561	0.0751295	0.582836	-0.431094	0.0361014	-0.817282	0.000527391	-0.534784	0.0128145
XM_014139484.1	Procollagen, type V, alpha 1	-0.259389	0.517003	-0.359504	0.278643	-0.0133167	0.977413	-0.614683	0.0706254	-0.961295	0.0091786
XM_014139531.1	Phosphofructokinase, muscle a	0.867434	0.102059	0.698791	0.173615	0.525582	0.352075	1.29841	0.0455082	1.40443	0.0202263
XM_014139538.1	Cyclin Y	1.08796	0.0553354	0.748724	0.161015	0.942163	0.0946828	0.860214	0.160174	1.14329	0.0510524
XM_014139594.1	Transcription cofactor HES-6	0.409403	0.206684	0.727548	0.0469329	0.651088	0.047079	0.812025	0.0355373	0.233729	0.448148
XM_014139825.1	Microtubule associated serine/threonine kinase 2	0.0428724	0.690237	0.259843	0.0159778	-0.672269	0.117513	-1.00218	0.00688447	-0.27029	0.402504
XM_014139832.1	Fish virus induced TRIM-7	0.878013	0.000947662	0.586683	0.0133767	0.708993	0.000286228	0.637517	0.0110875	0.238346	0.156739
XM_014139858.1	plasmalemma vesicle-associated protein-like	1.03455	0.00695123	0.539077	0.125133	1.09605	0.00561961	0.544898	0.294133	-0.470664	0.359008
XM_014139873.1	Poly(ADP-ribose) glycohydrolase	0.375425	0.0068364	0.204608	0.10619	0.897038	0.00202497	0.79421	0.0001025	0.648456	0.00475893
XM_014139914.1	Fish virus induced TRIM-7	0.806272	0.000360499	0.635733	0.00342177	0.670278	0.0115708	0.531657	0.00590006	0.286375	0.189477
XM_014139925.1	Rho guanine nucleotide exchange factor	0.618359	0.103435	0.121205	0.586128	0.612483	0.0845717	0.213357	0.23036	0.812499	0.0241563
XM_014139926.1	GTPase IMAP family member 8-like	0.00494091	0.980521	-0.513507	0.00965514	-0.155067	0.678426	0.81835	0.000977355	-0.415617	0.0163532
XM_014139999.1	25-hydroxycholesterol 7-alpha-hydroxylase	-0.147884	0.256779	0.120753	0.457526	0.735446	0.0646703	-0.93232	0.000585791	-0.0319903	0.876424
XM_014140003.1	TCR-like	0.173905	0.335911	-0.185517	0.422377	-0.197892	0.57816	-0.877544	0.0289879	-1.0629	0.00244704
XM_014140065.1	Serine/threonine-protein kinase PLK3	-0.0715706	0.746734	-0.351186	0.12268	-1.23929	0.042867	-0.475952	0.062362	-1.18457	0.00158616
XM_014140126.1	DNA replication licensing factor MCM4	-0.496942	0.00242961	-0.429026	0.0135984	-1.33292	0.0227528	-0.326737	0.0707533	-0.0017328	0.990656
XM_014140163.1	Oxoglutarate	-0.779591	0.0030239	-0.282477	0.0779503	-0.258784	0.250739	-1.8586	1.96522e-05	-0.108852	0.596379
XM_014140192.1	Dual specificity phosphatase 22b	0.63945	0.00496307	0.229327	0.0856933	-0.0792233	0.82523	-0.0828975	0.660505	-0.947432	0.00490316
XM_014140215.1	Desmoplakin	-0.433896	0.211818	-0.29194	0.315257	0.124278	0.815678	-0.960692	0.00316371	-0.468927	0.0856101
XM_014140233.1	Proteasome subunit alpha type-7	0.129767	0.636569	0.230769	0.381044	-0.447623	0.324928	0.870818	0.00395033	0.581946	0.0185286
XM_014140299.1	Rho GTPase-activating protein 21	-0.53705	0.00479599	-0.167757	0.215497	0.153708	0.353118	-0.924462	0.000754227	0.0616497	0.75748
XM_014140500.1	Disabled homolog 1b	-0.0859823	0.812903	0.808976	0.0188833	0.770213	0.0343697	-0.84758	0.00961912	0.723094	0.136492
XM_014140565.1	Aquaporin-1	0.310525	0.0779394	0.258103	0.180042	0.584759	0.156488	-2.77984	2.02922e-06	-0.331056	0.607635
XM_014140574.1	atypical chemokine receptor 2-like	0.847454	0.0113853	0.745398	0.0142045	1.18791	0.00407086	0.976549	0.0276586	0.0766225	0.875178
XM_014140645.1	Gastrulation brain homeo box 2	-0.507425	0.00595472	-0.0864324	0.520208	-0.156168	0.346262	-1.03301	0.000202805	0.151285	0.502671
XM_014140734.1	Importin 13	-0.304055	0.0398672	0.0868457	0.46565	-0.158299	0.367815	-1.05422	5.7126e-05	-0.0929259	0.574244
XM_014140742.1	salivary glue protein Sgs-3-like	-0.768655	0.00111071	-0.0202106	0.912252	0.0150442	0.943429	-1.86788	0.00072042	0.0404403	0.830541
XM_014140769.1	high affinity immunoglobulin epsilon receptor subunit gamma-like	0.598727	0.00695963	0.306813	0.147709	0.395009	0.0283195	0.937004	0.000268729	0.449472	0.0220653
XM_014140837.1	E74-like factor 2a	-0.163256	0.287605	0.275015	0.0874091	-0.357796	0.122585	-0.978971	0.000133189	-0.412885	0.0585532
XM_014140918.1	Glutamate decarboxylase 2	-1.83454	0.00403337	-0.578614	0.309058	-0.198045	0.758053	0.0337192	0.950439	1.14323	0.147697
XM_014140963.1	Elongation factor 2	-0.513894	0.000358969	0.153584	0.194893	0.431596	0.00405169	-1.02556	6.67875e-06	-0.717678	7.16773e-05
XM_014140964.1	BTB/POZ domain-containing protein 1	0.343813	0.101585	0.165205	0.20035	0.687693	0.00504827	0.442359	0.0430216	0.94888	0.000377582
XM_014141031.1	Armadillo repeat-containing protein 6	-0.510863	0.000448231	-0.111808	0.303192	0.0391889	0.919405	-0.953742	5.43302e-05	-0.374924	0.00328504
XM_014141110.1	NAD kinase a	-0.207684	0.303618	-0.381367	0.0425445	0.13607	0.655441	0.814594	0.00153391	0.320167	0.09554
XM_014141137.1	Epidermal growth factor receptor pathway substrate 15-like 1a	0.0389302	0.672669	0.128486	0.113803	0.551361	0.0195908	0.524269	0.00248758	1.03302	0.000170008
XM_014141139.1	Calreticulin like	-0.179406	0.180573	-0.150878	0.314113	0.00404718	0.987274	0.814618	0.00204975	0.804434	0.00219296
XM_014141182.1	Lipoprotein lipase	-0.271228	0.749079	-0.929255	0.195281	-1.43379	0.0370842	-1.9218	0.0251443	-2.3109	0.00392435
XM_014141220.1	microtubule-associated protein 6 homolog	-1.70288	0.0809004	-0.195951	0.634421	-1.08171	0.128833	-1.85787	0.00150697	-0.775469	0.224134
XM_014141229.1	Calmodulin-regulated spectrin-associated protein 2	0.0879239	0.618542	-0.209072	0.138501	0.106538	0.848017	1.04163	0.000811766	0.2085	0.463811
XM_014141272.1	glutenin, high molecular weight subunit DY10-like	-0.283768	0.353038	-0.342293	0.141853	0.158466	0.723528	1.01412	0.002407	-0.627409	0.0467553
XM_014141285.1	prostaglandin E synthase	0.932557	0.0132594	0.627809	0.0234478	0.557809	0.0456678	1.29175	0.00131242	0.962417	0.00487042
XM_014141305.1	Protein APCDD1-like	0.301583	0.566539	-0.415399	0.338517	-0.568562	0.485476	1.1952	0.0321807	1.12288	0.0812744
XM_014141317.1	Alpha-N-acetylgalactosaminide alpha-2,6-sialyltransferase 6	-0.374889	0.0161966	-0.118294	0.466539	0.371523	0.13798	-1.55091	0.000256609	0.636703	0.0439616
XM_014141358.1	V-type proton ATPase subunit H	0.270591	0.0435765	0.274043	0.00887364	0.51053	0.000871375	0.712002	0.000415952	0.807237	4.5819e-05
XM_014141395.1	T-cell differentiation antigen CD6-like	0.602695	0.0216468	0.533236	0.0185755	0.868731	0.0114521	0.465545	0.118945	0.109322	0.723061
XM_014141399.1	Enhancer of yellow 2 transcription factor homolog B	0.838953	0.0629968	0.372532	0.3513	0.504127	0.231103	1.01404	0.0465151	0.580314	0.159566
XM_014141496.1	Kynurenine--oxoglutarate transaminase 1	-0.345173	0.0900749	-0.170666	0.240825	-0.113916	0.417132	-0.975116	0.000419746	-0.793551	0.00191549
XM_014141497.1	VHSV-induced protein-1	1.26088	0.000373661	0.755845	0.0512304	0.595965	0.0226197	0.650701	0.0318669	-0.0059894	0.979463
XM_014141578.1	Semaphorin 4a - Ident 99	-0.474699	0.042606	-0.181429	0.343654	0.15299	0.675025	-1.76914	4.95319e-05	-0.107374	0.704803
XM_014141586.1	ras-related and estrogen-regulated growth inhibitor-like protein	-0.489892	0.493464	-0.345438	0.512219	-0.614964	0.263228	-1.77781	0.00555926	-1.37874	0.011696
XM_014141678.1	mitogen-activated protein kinase-activated protein kinase 3	-0.865446	0.0611735	-0.395832	0.517924	-0.876327	0.0384941	-0.434583	0.229311	-0.897939	0.023816
XM_014141706.1	H-2 class I histocompatibility antigen, Q10 alpha chain-like	0.376356	0.110043	0.80405	0.0291358	0.851792	0.19236	0.574816	0.0239774	0.782716	0.0466362
XM_014141712.1	H-2 class I histocompatibility antigen, Q10 alpha chain-like	0.523065	0.0217382	0.611062	0.0282233	0.950316	0.0390471	0.230832	0.235564	0.0665424	0.807494
XM_014141729.1	MHC class I antigen	0.803577	0.00228015	0.569514	0.00620845	0.248308	0.706426	0.689362	0.0088535	-0.0281163	0.892604
XM_014141828.1	Polyhomeotic Ph1 homolog - Ident 78	-0.55861	0.0600901	0.0250969	0.908675	0.0811455	0.692442	-3.49437	0.000136871	0.000649	0.999021
XM_014141868.1	Myelin-associated glycoprotein	0.509582	0.0229605	0.633439	0.000959799	0.862165	0.00512246	0.945278	0.000484956	1.14323	1.86505e-06
XM_014141907.1	trichohyalin-like	-0.294578	0.265722	0.0234105	0.942516	-0.270139	0.564857	-1.30879	0.000842879	0.376837	0.579198
XM_014141915.1	Centrosome-associated protein CEP250	-0.472888	0.081872	-0.567699	0.133366	-0.326974	0.0968915	-1.98363	1.77457e-05	0.302735	0.658337
XM_014141923.1	Eukaryotic translation elongation factor 1 alpha 1, like 1	-0.816211	2.52301e-05	-0.0035036	0.975496	-0.531054	0.145156	-1.205	7.36163e-05	-0.887931	6.55162e-05
XM_014142045.1	HERPUD family member 2	-0.0377623	0.881378	-0.517803	0.0904445	-0.169896	0.633618	-0.923607	0.00504424	-0.333641	0.227917
XM_014142059.1	DnaJ homolog subfamily C member 8	-0.323274	0.0395958	-0.0916393	0.458664	-0.120404	0.709555	-1.0271	0.000474638	-0.353516	0.0253112
XM_014142060.1	Dual specificity protein kinase CLK1	-0.117818	0.185799	0.227821	0.0081722	-0.0250474	0.796224	-0.844663	1.51306e-05	-0.277685	0.0423644
XM_014142063.1	Ceramide synthase 2a	-0.225661	0.27024	0.00345549	0.989792	0.600111	0.30079	0.839678	0.0153128	-0.242131	0.294399
XM_014142074.1	Secretory carrier-associated membrane protein 3	0.0963792	0.772653	-0.470582	0.0602766	-0.138105	0.831116	0.95432	0.0071951	0.42434	0.193818
XM_014142103.1	Tripartite motif-containing protein 46	0.0121724	0.965936	-0.697777	0.0288647	-0.458794	0.151548	-0.486185	0.0465134	-0.951143	0.00019177
XM_014142254.1	Rho guanine nucleotide exchange factor	0.506396	0.0922068	0.32465	0.131939	0.613814	0.0620624	0.951038	0.00141671	0.57401	0.00869478
XM_014142258.1	SH2 domain-containing protein 2A	1.04565	0.000942733	0.738993	0.000463031	0.633894	0.0189445	0.498166	0.0375079	-0.212502	0.346882
XM_014142279.1	Thrombospondin-3	0.587644	0.214643	0.500383	0.289919	0.553171	0.333399	0.467257	0.362749	1.36972	0.01279
XM_014142309.1	CMP-N-acetylneuraminate-beta-galactosamide-alpha-2, 3-sialyltransferase 1-like	-0.260319	0.200467	-0.259088	0.159667	0.277154	0.321207	0.108602	0.582475	1.15088	0.000661819
XM_014142331.1	Partitioning defective 6 homolog beta	-0.269289	0.0625651	-0.0112718	0.936566	-0.464546	0.0118274	-0.80119	0.000919393	-0.62134	0.00778309
XM_014142362.1	nuclear receptor subfamily 0 group B member 2-like	-0.166592	0.261596	-0.843093	8.9633e-05	-1.04928	0.000128794	-0.208302	0.247704	-0.72465	0.0131511
XM_014142366.1	Human immunodeficiency virus type I enhancer binding protein 2a	-0.213672	0.0798756	0.164476	0.176748	-0.316301	0.0733272	-0.954195	1.88221e-05	-0.39404	0.032554
XM_014142398.1	CTP synthase 1a	-0.950686	0.00058093	-0.43809	0.0574646	-1.13067	0.119595	0.0234543	0.891516	0.15007	0.539686
XM_014142462.1	Asparagine synthetase [glutamine-hydrolyzing]	-0.799148	0.000122625	-0.253174	0.0752013	-0.361322	0.369731	-0.845419	0.00271371	-0.300775	0.138603
XM_014142465.1	uncharacterized protein KIAA0895-like	0.314733	0.259369	0.957697	0.0156783	0.918179	0.0434218	0.00124003	0.996996	-0.548707	0.315957
XM_014142492.1	Anterior gradient homolog 2	-0.917767	0.5329	-1.8649	0.120065	-2.34349	0.0353214	-2.75398	0.0336476	-2.6903	0.018317
XM_014142523.1	Lysophosphatidylcholine acyltransferase 1	-0.0682899	0.548167	0.335838	0.0362721	-0.389554	0.314724	-1.89426	6.91506e-06	-0.602249	0.216316
XM_014142630.1	Sodium/hydrogen exchanger 1	-0.466473	0.00263126	-0.425742	0.126905	-0.435071	0.366663	-0.846105	0.000958992	0.173491	0.215843
XM_014142697.1	Solute carrier family 45, member 4	0.106972	0.632914	0.0480666	0.709942	0.463221	0.0721807	0.955608	0.00967744	0.269997	0.0785163
XM_014142741.1	Ribosome biogenesis protein BOP1	0.296243	0.224233	0.448876	0.0558697	0.41319	0.133821	0.385989	0.145835	0.881931	0.0101005
XM_014142832.1	CAS1 domain-containing protein 1	-0.0759326	0.719494	0.787612	0.0336451	0.654946	0.0232265	0.377921	0.0503019	1.40568	0.00958348
XM_014142878.1	stromelysin-3-like	0.27119	0.292734	-0.101976	0.575663	0.404882	0.199763	0.578091	0.0227761	0.997592	0.00308717
XM_014142999.1	E3 ubiquitin-protein ligase MYLIP	0.661201	0.00265991	0.175314	0.163521	0.166925	0.55206	-0.873726	0.000401399	-0.98734	0.00104607
XM_014143055.1	fatty acid-binding protein, heart-like	0.0409615	0.709474	0.0353203	0.852011	0.242181	0.33296	1.24209	0.000163686	0.479068	0.190696
XM_014143060.1	biotinidase-like	-0.528709	0.119119	-0.298129	0.293026	-0.143366	0.664888	-0.938122	0.0200309	-0.565008	0.0691173
XM_014143065.1	Serine/threonine-protein kinase N3	-0.599419	0.000870879	-0.167939	0.0883197	0.134208	0.765309	-1.00413	8.32244e-05	-0.0931873	0.451262
XM_014143080.1	Pumilio homolog 1	-0.698789	0.0167681	-0.101244	0.693815	-0.534061	0.0460755	-1.01465	0.000131005	-0.585883	0.0254618
XM_014143087.1	CD5 antigen-like	1.08401	0.00223784	0.244247	0.310039	0.285647	0.491271	1.06228	0.0114476	0.715318	0.0119289
XM_014143126.1	Mannosyl	0.0573127	0.718563	0.150833	0.189975	0.83655	0.0436173	0.192817	0.260656	0.422648	0.0786459
XM_014143128.1	PPP1R11 protein; Protein phosphatase 1 regulatory subunit 11	-0.815215	0.00140187	-0.345469	0.121084	-0.677747	0.00491756	-0.481835	0.0736632	-0.0316471	0.891169
XM_014143135.1	extensin-like	0.0447854	0.628759	0.350926	0.00189831	0.328848	0.492921	-0.882427	4.21255e-05	-0.499223	0.185235
XM_014143155.1	glutenin, high molecular weight subunit DY10-like	0.0737266	0.740263	-0.692866	0.0641925	-0.803414	0.0227527	-0.176922	0.485368	-1.39265	8.00208e-06
XM_014143196.1	Solute carrier family 6	0.0772315	0.904277	-0.727282	0.0924074	-0.857098	0.0582591	-0.676775	0.163447	-0.903025	0.0428416
XM_014143203.1	SH2 domain containing 4A	0.924118	0.00105761	0.481763	0.0176373	0.265764	0.159675	-0.389778	0.107198	-0.92401	0.030718
XM_014143328.1	Ribonucleotide reductase M2 polypeptide	-0.170393	0.0845582	-0.00248824	0.969882	-0.044982	0.706959	-0.116445	0.32551	0.909024	0.0405621
XM_014143360.1	interleukin-1 beta-like	-0.025178	0.841407	0.243879	0.0857148	-0.227732	0.511261	-1.45152	3.27828e-05	-0.944642	0.0321715
XM_014143391.1	titin-like	0.23779	0.604068	0.021177	0.963311	1.19012	0.0488447	1.45688	0.00423898	-0.124315	0.803697
XM_014143428.1	Myosin, heavy chain b	-1.22806	0.227695	-1.0549	0.311771	-3.39248	0.0082738	-1.11288	0.308573	-2.13167	0.21916
XM_014143483.1	RasGEF domain family, member 1Ba	0.94752	0.000859385	0.62376	0.00439501	0.733716	0.0595982	0.625271	0.00541721	0.0909156	0.423839
XM_014143496.1	CDP-diacylglycerol synthase	-0.155501	0.258454	0.1282	0.378513	-0.559545	0.111679	-1.00721	6.62202e-06	-0.576562	0.107924
XM_014143524.1	activated RNA polymerase II transcriptional coactivator p15-like	-0.421016	0.0103434	-0.407088	0.0153503	-0.846693	0.0400479	0.114936	0.530949	0.19419	0.413197
XM_014143526.1	Zinc finger RNA binding protein	-0.468816	0.00598935	-0.467858	0.00799791	-0.435379	0.0260912	-1.00073	1.75349e-05	-0.779336	0.000178755
XM_014143548.1	Fructose-1,6-bisphosphatase 2	-0.0630473	0.8214	0.124298	0.540145	0.0429827	0.866614	1.04771	0.00242034	1.14802	0.0031107
XM_014143556.1	Protein RUFY3	0.307806	0.502721	0.1599	0.673526	0.863655	0.0324339	0.638314	0.339689	0.364283	0.403035
XM_014143568.1	Phosphoserine aminotransferase	-0.965382	0.00246556	-0.124155	0.371695	-0.488864	0.0768216	-0.801486	0.000202695	-0.0939372	0.571932
XM_014143571.1	iron-sulfur cluster assembly 1 homolog, mitochondrial	-0.910477	2.91406e-05	-0.266508	0.0358423	-0.0520106	0.744277	-1.25018	6.88653e-05	-0.260619	0.0445523
XM_014143582.1	probable global transcription activator SNF2L2	-0.271211	0.143423	0.0785086	0.660251	-0.606164	0.0325765	-0.948817	0.000903943	-0.791057	0.00314854
XM_014143590.1	Fish virus induced TRIM-7	0.822687	0.00977239	0.221446	0.101775	0.463726	0.523691	1.08703	3.01277e-05	0.375189	0.136999
XM_014143627.1	Myotubularin related protein 9	-0.195184	0.00606673	0.418867	0.00380994	-0.83465	0.0880188	-2.03135	5.11451e-08	-0.838888	0.111976
XM_014143669.1	keratin-associated protein 9-8-like	0.183383	0.605225	-0.15126	0.47492	0.3502	0.517076	1.06381	0.00247093	0.695054	0.0195296
XM_014143684.1	Dihydrolipoamide S-succinyltransferase	-0.0555941	0.40364	0.0817334	0.156888	0.326046	0.0275814	0.289101	0.0489228	0.838289	5.03679e-06
XM_014143713.1	Armadillo repeat-containing protein 1	-0.0244227	0.917115	-0.111036	0.58049	0.439395	0.452366	1.07511	0.0017588	0.907908	0.00307354
XM_014143716.1	sushi domain-containing protein 4-like	-0.0195971	0.940256	-0.160454	0.414283	0.184438	0.402834	0.858049	0.00219439	-0.138647	0.507156
XM_014143751.1	sodium/bile acid cotransporter-like	-0.315343	0.279776	-0.293092	0.181541	0.16851	0.622428	0.799991	0.00261371	-0.532788	0.0282134
XM_014143851.1	protein phosphatase 1 regulatory subunit 14B-like	-0.801424	0.0038001	-0.352683	0.051857	-0.798325	0.0843473	-0.249248	0.393112	-0.397849	0.0745761
XM_014143863.1	trichohyalin-like	-0.311967	0.354278	-1.01349	0.00389031	-1.34908	0.00408459	-0.896854	0.00465794	-1.21361	0.000220038
XM_014143921.1	Sine oculis binding protein homolog	-0.14319	0.602662	-0.148121	0.62455	0.587384	0.383358	0.803816	0.0183946	-0.390343	0.160703
XM_014143974.1	Rhag	-0.506827	0.0007948	-0.19083	0.335731	-0.410159	0.461744	-1.46436	0.000294349	-0.178663	0.284748
XM_014143992.1	Ectonucleotide pyrophosphatase/phosphodiesterase f	0.170046	0.135741	-0.0415757	0.576053	0.198828	0.281076	0.558564	0.00432139	0.896915	0.00315704
XM_014144004.1	NACHT, LRR and PYD domains-containing protein 1	-0.266013	0.0195235	0.084391	0.370369	-0.228335	0.315458	-1.87712	1.9244e-06	-0.0503278	0.842651
XM_014144027.1	Zona pellucida sperm-binding protein 4	-0.626576	0.0596879	-0.365926	0.234137	-0.596391	0.136002	-0.975747	0.0131516	-0.302945	0.615125
XM_014144063.1	Grainyhead-like 2a	-0.317495	0.180288	0.331024	0.0854081	-0.700592	0.100257	-1.86473	4.71281e-06	-0.749929	0.015282
XM_014144140.1	Serine/threonine-protein kinase PLK2	0.405371	0.0228104	0.4815	0.00358837	1.21446	0.00635693	0.617355	0.00449538	-0.0508306	0.774412
XM_014144220.1	Endoribonuclease ZC3H12A	0.639308	0.0081965	0.752047	0.000816796	0.981642	0.0034893	0.601099	0.00986102	0.26376	0.111053
XM_014144239.1	Solute carrier family 16, member 10	-0.63104	0.000312995	-0.239622	0.0870903	0.336636	0.343058	-1.01594	3.91098e-05	-0.162098	0.346546
XM_014144390.1	Connexin 39.9	0.276638	0.726041	0.380635	0.612079	0.967262	0.140376	1.85039	0.0293832	0.575027	0.285383
XM_014144503.1	Adenosine deaminase_ tRNA-specific 2_ TAD2 homolog	-0.165204	0.30387	0.15104	0.34823	-0.376144	0.266077	-1.26004	1.5379e-05	-0.205252	0.679108
XM_014144521.1	protein stum homolog (LOC106607833), X1	0.0866759	0.38439	0.254671	0.00773489	-0.0814569	0.578568	-0.880741	5.59464e-06	-0.322549	0.157828
XM_014144578.1	lamin-B receptor-like	-0.391271	0.00177681	-0.0973909	0.356022	-0.079175	0.522385	-0.991702	4.48659e-05	-0.178863	0.253083
XM_014144617.1	Protein CASC5	-0.363732	0.000666475	-0.195689	0.0173836	-0.474508	0.0564504	-0.826487	0.000370119	0.0109802	0.929248
XM_014144668.1	Nuclear receptor coactivator 7	0.0351029	0.680452	0.186483	0.113966	0.0573329	0.720664	-0.92426	7.44818e-05	-0.64974	0.00257503
XM_014144678.1	mitogen-activated protein kinase kinase kinase 1, E3 ubiquitin protein ligase	-0.248768	0.57343	0.148544	0.558561	-0.0579095	0.899943	1.42051	0.000759668	1.50639	0.00373005
XM_014144692.1	Keratinocyte-associated protein 3	-0.567435	0.305291	0.049912	0.899488	0.34144	0.414337	-1.66211	0.00559522	-0.28169	0.518162
XM_014144758.1	Alpha-tropomyosin	-1.31018	0.0397519	-0.668754	0.278549	0.311959	0.739052	-1.22653	0.257961	-0.843772	0.150438
XM_014144831.1	ankyrin repeat and EF-hand domain-containing protein 1-like	0.0938664	0.533405	0.0472754	0.622504	0.840203	0.00724693	0.875663	9.93462e-05	0.361235	0.136913
XM_014144961.1	Zinc finger protein 36, C3H1 type-like 2	0.172621	0.0627639	0.0736723	0.372006	-0.412359	0.177348	-0.850228	8.9455e-06	-0.520907	0.0598964
XM_014145001.1	RNA-binding protein 25	-0.124653	0.289975	0.040079	0.636041	0.171818	0.201412	0.506895	0.000849907	0.83596	0.00293819
XM_014145084.1	Kinesin light chain 1	-0.502969	0.335694	-0.216412	0.674717	-0.105558	0.839737	-0.966744	0.044464	-0.175727	0.650926
XM_014145106.1	Spectrin repeat containing, nuclear envelope 2a	-0.796411	0.0407924	0.128417	0.56831	-1.04534	0.0404944	-1.95392	1.55989e-05	-0.793204	0.0563326
XM_014145288.1	zinc finger protein 239-like	0.101602	0.718835	-0.111115	0.450952	0.0302384	0.909456	0.405941	0.0414999	1.03775	0.000147474
XM_014145289.1	Solute carrier family 27	-0.542611	0.154752	0.0112899	0.955834	-0.945722	0.00143714	-1.06866	0.000891399	-0.841295	0.00364382
XM_014145290.1	zinc finger protein 135-like	0.596259	0.321062	0.565609	0.32464	1.04962	0.157588	1.3108	0.0598842	1.82572	0.0083015
XM_014145410.1	Renin	0.949908	0.0221526	1.02698	0.00945425	0.562477	0.0830504	0.523145	0.25649	-0.0371522	0.940075
XM_014145450.1	Platelet glycoprotein IX	-0.443989	0.0121854	-0.067462	0.704	0.419843	0.018276	-1.58662	0.000102029	0.0868736	0.672174
XM_014145452.1	Cat eye syndrome critical region protein 5	-0.401941	0.0121998	-0.181231	0.142665	-0.221181	0.616503	-1.08747	8.83437e-05	0.158649	0.311076
XM_014145463.1	Troponin C type 1a	-1.05881	0.000511442	-0.595035	0.0158764	-0.766605	0.031124	-4.16312	0.000649791	-0.389921	0.101873
XM_014145497.1	lysozyme C II	0.504391	0.229627	0.576295	0.0384821	0.925261	0.0310208	1.09371	0.0144819	1.12457	0.02957
XM_014145545.1	Glucose-6-phosphate dehydrogenase	0.314749	0.207508	0.20735	0.232004	0.615487	0.034454	0.817247	0.0103104	0.945989	0.00105019
XM_014145563.1	Kinesin heavy chain isoform 5A	0.0853934	0.850379	0.0238332	0.944164	1.02092	0.026493	0.514958	0.445882	0.274258	0.491729
XM_014145569.1	NADH dehydrogenase [ubiquinone] 1 alpha subcomplex subunit 4-like 2	-0.261643	0.0346601	0.0411711	0.798311	-0.146308	0.247868	0.305148	0.250628	0.818158	0.0121612
XM_014145597.1	Choline dehydrogenase	-0.369585	0.150211	-0.298213	0.12563	-0.401644	0.156656	-1.00208	0.00252809	-0.205449	0.310667
XM_014145603.1	Serum/glucocorticoid regulated kinase 2 - Ident 95	-0.28274	0.482391	-0.72383	0.0265646	-1.05929	0.0452546	-0.862437	0.0287301	-0.804151	0.0611781
XM_014145607.1	Lethal(3)malignant brain tumor-like protein 1	-0.675449	0.0264849	0.238775	0.401905	-0.173405	0.576973	-2.35856	1.65573e-05	-0.264521	0.649285
XM_014145661.1	Centrosomal protein of 104 kDa	0.791765	0.00908672	0.392233	0.0370212	0.695353	0.20227	0.884067	0.000861431	0.155824	0.454218
XM_014145672.1	Adherens junction-associated protein 1	-0.47995	0.161237	0.439582	0.0969333	-0.688814	0.0800897	-1.30681	0.000428108	-0.560689	0.250984
XM_014145720.1	ATPase family AAA domain-containing protein 3B	0.37026	0.00102413	0.47193	0.0277553	0.897678	3.47239e-05	0.531387	0.000162987	-0.188271	0.165118
XM_014145919.1	Inositol 1_4_5-trisphosphate receptor type 3 variant	-0.498626	0.0045674	-0.108061	0.380499	-0.0607286	0.602185	-1.56322	1.6642e-05	-0.105174	0.605596
XM_014145922.1	peptidase inhibitor 16-like	-0.359342	0.00776917	0.228984	0.188132	-0.444886	0.142737	-2.88609	1.1848e-06	-0.948217	0.119639
XM_014145978.1	Solute carrier organic anion transporter family me	-0.652621	0.543435	-1.4272	0.105313	-1.83987	0.0228865	-2.1609	0.0237155	-2.2376	0.00901166
XM_014146018.1	Sterile alpha motif domain-containing protein 11	-0.630575	0.00557552	-0.22541	0.0831943	0.214908	0.572697	-1.63818	5.27844e-06	-0.43455	0.0103347
XM_014146032.1	Synaptonemal complex protein 3 like - Ident 23	-0.597488	0.00059378	-0.208266	0.153999	-0.230365	0.603177	-1.14723	2.08755e-05	-0.585147	0.0254367
XM_014146038.1	perlwapin-like	-0.0748036	0.737536	-0.897269	0.00433319	-1.27952	0.00911575	-0.373809	0.115217	-0.817535	0.0187476
XM_014146039.1	WAP four-disulfide core domain protein 2-like	-0.165642	0.102021	-1.16908	2.74309e-05	-1.72887	9.09934e-06	-1.17782	0.00201684	-1.3275	0.00215084
XM_014146040.1	perlwapin-like	-0.0148313	0.943087	-0.996508	0.00239205	-0.97682	0.00197493	-0.373734	0.163331	-0.837468	0.0155593
XM_014146046.1	N-terminal EF-hand calcium binding protein 1	-0.614254	0.00156442	-0.413454	0.0029627	-0.220288	0.0747765	-1.24098	0.000157745	-0.0476266	0.812654
XM_014146047.1	5-aminolevulinate synthase, erythroid-specific, mitochondrial precursor	-0.31638	0.0332997	-0.0725986	0.6085	-0.31157	0.424078	-2.34456	1.34506e-05	-0.176035	0.565854
XM_014146236.1	targeting protein for Xklp2-A-like	-0.590783	0.00164233	-0.137846	0.251375	-0.487741	0.0122043	-1.38722	0.000169714	-0.19298	0.265869
XM_014146345.1	proline-rich extensin-like protein EPR1 (LOC106572299)	-0.220858	0.426021	-0.468496	0.0205444	0.470593	0.482284	0.905249	0.0033739	-0.574852	0.0687706
XM_014146418.1	Quo protein	-0.277105	0.239759	-0.304482	0.0487349	-0.691707	0.00174867	-0.522656	0.00657062	-0.835133	0.000105459
XM_014146476.1	UDP-N-acetyl-alpha-D-galactosamine:polypeptide N-acetylgalactosaminyltransferase 2	-0.550839	0.018265	0.13451	0.430304	-1.51021	0.0458264	-3.74367	2.65928e-08	-1.6701	0.010426
XM_014146639.1	Syntabulin	-0.268314	0.42341	-0.401972	0.0223891	-0.323192	0.270633	0.263787	0.253077	-0.807164	0.00186305
XM_014146696.1	TBB1_GADMO RecName: Full=Tubulin beta-1 chain; AltName: Full=Beta-1-tubulin	-0.401049	0.00232349	-0.162616	0.141292	-0.539552	0.00372347	-0.878227	8.54762e-05	-0.658398	0.0122404
XM_014146703.1	CCAAT/enhancer binding protein (C/EBP)_ beta	0.663138	0.0779483	0.530109	0.019874	0.226299	0.706477	1.12584	0.000135056	0.945904	0.00159126
XM_014146706.1	solute carrier family 52, riboflavin transporter, member 3-A-like	0.40725	0.0315288	0.595032	0.00103345	-0.135793	0.615832	-1.06877	3.32147e-07	-0.444058	0.102245
XM_014146747.1	Transcription factor CP2-like protein 1	0.228126	0.0259788	0.112964	0.378949	-0.92672	0.105635	-2.55412	1.64274e-05	-0.759046	0.235541
XM_014146760.1	Citrate synthase	-0.138957	0.370183	0.0625385	0.696878	-0.267235	0.664733	0.852525	0.00103341	0.81016	0.000805994
XM_014146774.1	General receptor for phosphoinositides 1-associated scaffold protein	0.511203	0.0184847	0.719306	8.82828e-05	0.873617	0.00437424	0.753366	0.00216603	0.124386	0.0690025
XM_014146868.1	Plexin A3	0.34307	0.0717311	0.1509	0.0535932	1.65288	0.0155425	0.838304	0.0288312	2.4605	0.00126804
XM_014146903.1	Chromobox homolog 5 (HP1 alpha homolog_ Drosophila) - Ident 66	-0.366977	0.0360333	-0.319197	0.0413411	-0.958943	0.014497	0.0353855	0.818626	-0.325253	0.324932
XM_014146913.1	arf-GAP with GTPase, ANK repeat and PH domain-containing protein 2-like	0.428225	0.0107742	0.175739	0.159704	0.341295	0.143366	0.869237	0.000173296	0.546284	0.00890158
XM_014146933.1	Tubulin, alpha 1a	0.897955	0.168053	0.39578	0.413939	1.35245	0.012252	1.3806	0.133002	0.749582	0.224457
XM_014146957.1	6-phosphofructo-2-kinase/fructose-2,6-bisphosphatase	-0.399627	0.399022	-0.465027	0.239649	-0.571518	0.157084	-1.01623	0.0389601	-0.749471	0.0688238
XM_014147045.1	Limb region 1 like	0.249364	0.0322838	0.354451	0.00157622	0.486213	0.0373916	0.797362	0.000342358	0.260257	0.424081
XM_014147052.1	Sonic hedgehog b	1.2051	0.00250594	0.583935	0.139471	0.585616	0.230093	0.938808	0.0471793	0.0662783	0.892754
XM_014147164.1	integrin beta-7-like	1.29884	0.010692	0.854775	0.00854803	1.40757	0.000408923	1.14554	0.00285885	0.183495	0.518915
XM_014147219.1	SRSF protein kinase 3-like	0.052224	0.551146	0.216128	0.00179686	-0.142562	0.611834	-0.914306	1.00276e-05	-0.071165	0.846665
XM_014147332.1	Zinc finger protein PLAGL2	-0.800564	0.0167419	0.00284742	0.985396	-0.725421	0.0681386	-0.495214	0.00480795	-0.380464	0.102521
XM_014147376.1	Solute carrier family 6	0.0388744	0.580065	0.295765	0.000868204	-0.398408	0.087657	-0.94902	0.000824737	-0.628032	0.0421791
XM_014147467.1	epidermal growth factor receptor kinase substrate 8-like protein 3	0.236335	0.236902	-0.188599	0.379844	0.154059	0.575866	0.638943	0.0160921	0.816877	0.0052584
XM_014147471.1	emerin-like	-0.108535	0.108509	0.0105787	0.907685	0.297313	0.201254	0.310027	0.10332	1.01068	0.000671619
XM_014147489.1	60S ribosomal protein L30-like	-0.409221	0.0540024	-0.154669	0.199234	-0.247348	0.0985566	-0.866063	0.000185492	-0.649404	0.00687679
XM_014147509.1	proline-rich extensin-like protein EPR1	0.0095354	0.908623	0.272645	0.0390592	-1.32028	0.0368517	-1.18242	2.98281e-05	-1.36783	0.0416033
XM_014147522.1	DEP domain containing MTOR-interacting protein	0.239242	0.318521	-0.4837	0.0303204	0.296701	0.325848	1.31004	0.000955556	0.0670669	0.761047
XM_014147530.1	Calcium channel, voltage-dependent, L type, alpha 1C subunit	0.359773	0.0732743	0.462649	0.0107183	-0.642593	0.248078	-0.916917	0.0030337	-0.588654	0.0253575
XM_014147532.1	Nociceptin receptor	-0.798164	0.0136031	-0.0659644	0.810194	-0.797687	0.0121993	-0.93776	0.00139847	-0.680488	0.0371497
XM_014147562.1	Transketolase b	0.149563	0.459633	-0.00806448	0.962242	0.193992	0.627606	0.408462	0.207242	0.811019	0.0117734
XM_014147572.1	vegetative cell wall protein gp1-like	-0.296763	0.363354	-0.409155	0.0682379	0.0194484	0.974552	0.211173	0.508606	-0.795101	0.0289091
XM_014147582.1	filamin-A-like	0.200584	0.0547945	0.154184	0.0960993	0.684392	0.00139923	0.885801	0.00158427	0.899629	0.00018978
XM_014147615.1	Carboxypeptidase A2	0.218973	0.361349	0.810685	0.066464	0.944997	0.130655	1.15583	0.0325947	0.88139	0.13979
XM_014147623.1	Lipoma HMGIC fusion partner-like 3	-0.714664	0.0765906	-0.192726	0.475646	-0.989442	0.0171632	-1.24067	0.000822148	-0.501398	0.0959594
XM_014147666.1	Lactate dehydrogenase Ba	-1.54408	0.0516249	-0.604467	0.454803	-1.10608	0.251814	-0.492408	0.542085	-0.775706	0.490785
XM_014147702.1	Methionyl aminopeptidase 2a	-0.562359	0.00498776	-0.150501	0.356936	-0.0440784	0.740867	-2.70922	2.73857e-05	-0.0758284	0.761157
XM_014147890.1	protein C19orf12 homolog	-0.385908	0.0133744	-0.143581	0.288513	-0.68414	0.164879	-1.2563	1.80068e-05	0.129509	0.285337
XM_014148056.1	Lysophospholipid acyltransferase 2	-0.0803952	0.543916	0.231115	0.0477618	-0.577053	0.021697	-0.907929	2.50281e-05	-0.34675	0.333621
XM_014148113.1	Neuron navigator 2b	-0.279541	0.317148	-0.348542	0.0944964	-0.224137	0.259514	-1.14906	0.00102162	-0.131145	0.567125
XM_014148130.1	RING finger protein 141	0.0566786	0.74918	0.304968	0.0606767	-0.45836	0.426673	-1.56801	0.00013229	0.114979	0.878984
XM_014148143.1	Laminin, beta 2	-0.589221	0.0241771	-0.367632	0.0466437	-0.383945	0.158586	-0.864573	0.000471264	-0.405322	0.0159472
XM_014148331.1	Tripartite motif-containing protein 44	-0.0885004	0.685293	0.273408	0.0553354	0.589348	0.00418321	0.363662	0.0327103	0.848587	0.00017714
XM_014148350.1	Tripartite motif containing TRIM 25	1.26419	0.000794163	0.790581	0.00456081	0.547306	0.255024	0.338484	0.0417619	-0.257488	0.235495
XM_014148368.1	DNA repair protein RAD52 homolog	0.384515	0.197381	0.469073	0.0477592	-0.222639	0.09292	0.304568	0.108234	0.855229	0.0055306
XM_014148379.1	Leucine-rich repeat-containing protein 17	0.586061	0.0789938	0.205731	0.313982	0.960975	0.00369101	0.616162	0.0315384	1.13664	7.0667e-05
XM_014148409.1	WW domain-containing oxidoreductase-like	-0.0782245	0.435563	0.361231	0.0082319	-0.387866	0.150008	-1.86959	3.88787e-08	-0.695152	0.132133
XM_014148450.1	CD9 antigen	0.242714	0.139922	0.348525	0.015875	0.393767	0.326447	0.6098	0.00125351	0.861405	0.0019297
XM_014148478.1	complement C4-like	-0.330022	0.489827	-1.2547	0.0075959	-0.0112064	0.988707	0.0078566	0.989124	0.25216	0.804178
XM_014148545.1	protein 4.1-like	-0.603695	0.00355136	-0.0687451	0.717519	0.168915	0.390015	-1.30936	0.000179112	0.375279	0.165182
XM_014148563.1	proteoglycan 4-like	0.334512	0.0233884	0.605865	0.00127164	1.13893	3.71216e-05	0.969052	0.000168417	0.39189	0.0168685
XM_014148565.1	peroxisomal biogenesis factor 11 alpha	0.0370413	0.767723	0.333594	0.00612463	-0.345887	0.164076	-0.856416	2.12623e-06	-0.217926	0.225437
XM_014148662.1	C-C motif chemokine 25	0.6405	0.0520063	0.684749	0.003398	1.11706	0.000461657	1.03673	0.0110601	0.468209	0.108631
XM_014148772.1	Apolipoprotein A-I binding protein	0.500625	0.435904	0.778864	0.2816	1.62327	0.0178147	2.54062	0.00184487	1.17938	0.0352569
XM_014148779.1	duodenase-1-like	-0.0819826	0.636293	-0.664167	0.0010255	-0.820053	0.00526647	-0.476478	0.0119702	-0.865464	0.000998204
XM_014148789.1	cold-inducible RNA-binding protein B-like	-0.504382	8.18895e-07	0.0145936	0.838329	-0.554989	0.0904574	-1.17061	1.86014e-07	-0.960728	2.10023e-07
XM_014148819.1	galanin peptides-like	-0.0774437	0.459535	0.333692	0.0173573	-0.0679474	0.796649	-0.987094	1.09261e-05	-0.309114	0.186176
XM_014148885.1	SNF-related serine/threonine-protein kinase	-0.672744	0.00080474	-0.168403	0.23785	-0.0731884	0.571529	-1.12328	0.000224476	-0.0270158	0.849459
XM_014148888.1	NDRG family member 3, isoform CRA_c; Protein NDRG3	0.00710265	0.975689	0.0013914	0.995397	0.568725	0.37054	0.807765	0.00893799	-0.205106	0.317024
XM_014148981.1	Potassium voltage-gated channel subfamily G member	1.01876	0.0763863	-0.341332	0.108857	0.764919	0.0961091	0.734539	0.0413545	1.17263	0.00550531
XM_014149022.1	Copine-3	0.452233	0.194584	0.870666	0.0112738	0.900667	0.00590514	0.0461933	0.853616	-0.62915	0.0216035
XM_014149091.1	Purine nucleoside phosphorylase	-0.759169	0.65219	-2.7253	0.0427347	-3.26217	0.0122552	-3.69682	0.0189103	-3.86645	0.00523368
XM_014149098.1	Histone-lysine N-methyltransferase SUV420H1	0.0442644	0.792584	-0.238142	0.0756193	0.560158	0.0496444	1.16649	2.95163e-05	0.766637	0.000515436
XM_014149121.1	Collagen alpha-1(XII) chain	-0.314172	0.338346	-0.641759	0.0847211	-1.18745	0.00520456	-1.41434	0.00363139	-1.23435	0.00503225
XM_014149126.1	Repulsive guidance molecule A	0.98581	0.0364933	0.0166258	0.93634	1.16347	0.00523862	0.803624	0.00510519	1.09856	0.00195645
XM_014149153.1	Forkhead box protein L1	0.0241307	0.869485	0.186953	0.219005	-0.543973	0.0373335	-0.957368	0.00134743	-0.627756	0.215808
XM_014149159.1	Kruppel-like factor 4b	0.982416	0.0100524	0.822491	0.00729045	0.839683	0.00170548	0.579889	0.00701347	0.215296	0.147539
XM_014149206.1	Sphingosine 1-phosphate receptor 1 [S1P receptor 1] - Ident 38	0.611928	0.0221864	0.391418	0.00894833	1.00825	0.0164427	0.484828	0.0163117	-0.0569021	0.799338
XM_014149238.1	nectin-1-like	-1.32749	0.000175306	-0.30236	0.376316	-0.210262	0.582877	-1.00412	0.026247	0.0840329	0.823304
XM_014149239.1	nectin-4-like	-0.93819	0.00358584	0.00118412	0.996205	0.143336	0.506429	-0.668195	0.0200019	0.0475485	0.851108
XM_014149262.1	protein S100-A11-like	-1.00506	0.679811	-3.20023	0.110737	-3.85647	0.0421793	-3.82773	0.102629	-4.0485	0.0489871
XM_014149289.1	protein S100-A11-like (LOC106573847), X1	-0.848544	0.730387	-3.17307	0.119777	-4.03005	0.0348176	-4.29935	0.0850874	-4.24761	0.049813
XM_014149312.1	AT-rich interactive domain-containing protein 3A	0.0610596	0.592537	-0.0232681	0.818314	0.351122	0.0567466	0.609659	0.00291955	0.879121	0.000489937
XM_014149379.1	IFN-induced 44	0.12297	0.775953	-0.293688	0.526581	-0.548215	0.351237	0.0869513	0.856309	-0.944418	0.0484097
XM_014149382.1	Nuclear mitotic apparatus protein 1	0.796503	0.000289194	0.206098	0.233758	-0.00492578	0.983684	0.534304	0.0826837	0.00210212	0.990395
XM_014149394.1	growth arrest and DNA damage-inducible protein GADD45 beta-like	0.400565	0.0532959	0.410428	0.0511328	1.11497	0.0163478	0.160118	0.288423	0.142447	0.467008
XM_014149399.1	tetraspanin-33-like	0.458423	0.0192069	0.241006	0.120482	0.1044	0.343553	0.651261	0.0138726	1.19725	0.000855854
XM_014149418.1	branched-chain alpha-keto acid lipoamide acyltransferase	-0.141032	0.583114	-0.462598	0.0607841	-0.658522	0.034518	-1.00257	0.00394188	-0.753969	0.00910414
XM_014149427.1	Sphingosine-1-phosphate receptor 2	0.742309	0.000756186	0.522011	0.0131554	1.09446	0.010431	0.0435942	0.816305	-0.15449	0.519807
XM_014149472.1	Kelch-like protein 30	-0.242804	0.136124	0.0279256	0.892304	-0.725156	0.110723	-1.21721	0.000126376	-0.417347	0.333274
XM_014149520.1	Acyl-CoA thioesterase 11b	0.19921	0.586748	-0.249262	0.391856	-0.626851	0.080574	-1.02165	0.012714	-0.778885	0.042418
XM_014149535.1	MAP kinase-interacting serine/threonine kinase 2a	-0.563308	0.000608188	-0.245303	0.0455806	0.0284197	0.915199	-1.1439	0.000109257	-0.239127	0.0832036
XM_014149554.1	T-cell acute lymphocytic leukemia protein 1	-0.210945	0.104567	0.11516	0.235768	0.205147	0.261465	-0.847053	0.000832064	0.35914	0.0253973
XM_014149555.1	PDZK1-interacting protein 1-like	-0.324629	0.728359	-1.10575	0.124505	-1.05389	0.137012	-1.79347	0.0312588	-1.68212	0.0217941
XM_014149574.1	Sterile alpha motif domain-containing protein	-0.598159	0.0339321	-0.349751	0.0668593	-0.0502149	0.792974	-1.0191	0.00107125	-0.463398	0.0544576
XM_014149634.1	Hairy-related 6	0.0840183	0.690299	-0.253342	0.281286	-0.0283931	0.92986	-0.814461	0.00190693	-0.539237	0.0740782
XM_014149640.1	Ubiquitin-like, containing PHD and RING finger domains, 1	-0.693007	0.000380987	-0.336088	0.0324347	-0.943203	0.0475457	-0.744935	0.00565197	-0.190389	0.159919
XM_014149651.1	P-selectin glycoprotein ligand 1-like	-0.222344	0.495289	-0.357072	0.0939373	-0.179242	0.687846	0.332773	0.258945	-0.801883	0.0185783
XM_014149739.1	solute carrier organic anion transporter family member 2A1-like	0.0058536	0.995652	1.43838	0.0953743	-0.42918	0.700574	-2.44883	0.0239183	0.326747	0.758447
XM_014149791.1	GRAM domain-containing protein 3-like	-0.0797134	0.42805	-0.0351882	0.693271	0.346422	0.0747322	0.79705	0.000330739	0.118568	0.287991
XM_014149832.1	Calmodulin-regulated spectrin-associated protein 2	-0.780165	0.0210479	-0.379805	0.0174971	-0.750877	0.120884	-2.76724	1.68137e-07	-0.517776	0.149671
XM_014149842.1	Receptor transporting protein 3 (rtp3)	2.05654	0.000915247	1.1642	0.0620458	0.409834	0.364409	2.16111	0.00116764	1.01881	0.128407
XM_014149889.1	leukemia NUP98 fusion partner 1	0.831732	0.0174797	0.426033	0.236255	0.318593	0.7156	0.917797	0.0018951	0.780595	0.0723946
XM_014150008.1	TNF receptor member 11B	0.954629	0.190563	0.446504	0.437879	1.27568	0.0186487	1.67724	0.0382476	0.675971	0.165056
XM_014150052.1	anosmin-1-like	0.670929	0.0643362	0.586804	0.0987053	1.00612	0.0126617	-0.0105229	0.981841	0.052822	0.93286
XM_014150102.1	Salmo salar zinc finger E-box-binding homeobox 2-like	0.0125054	0.955413	0.196885	0.196101	-0.498697	0.0495473	-1.32457	2.27598e-05	-0.701745	0.0416037
XM_014150130.1	Intersectin-2	0.235014	0.134666	0.359678	0.0400659	0.632728	0.00654662	0.978254	9.12667e-05	0.58514	0.00725412
XM_014150210.1	Fish virus induced TRIM-7	0.826438	0.00245327	0.581944	0.0276523	0.537114	0.0224817	0.528011	0.0392634	0.211522	0.258156
XM_014150236.1	sodium- and chloride-dependent GABA transporter 2-like	0.352745	0.35214	0.265997	0.355614	0.778796	0.111283	1.1444	0.0073904	1.21121	0.00250876
XM_014150305.1	Testis-expressed sequence 10 protein	-0.346295	0.00603647	0.0176615	0.856252	0.162865	0.53603	-0.82714	2.61289e-05	-0.403319	0.00292816
XM_014150437.1	mdm2-binding protein-like	-0.166361	0.623394	-0.761051	0.016151	-0.733872	0.0535799	-0.0690502	0.794441	-1.04553	0.00400467
XM_014150444.1	zinc finger protein 708-like	0.0722159	0.602131	-0.0149811	0.913358	0.0949239	0.547896	-0.79541	0.000266248	-0.205933	0.123525
XM_014150485.1	Ezrin a	-0.201581	0.288631	-0.115417	0.448114	0.127816	0.76804	0.83625	0.0012413	0.987558	0.00129114
XM_014150488.1	toll-like receptor 13	0.970494	0.0019105	0.557129	0.00161715	0.84358	0.0760326	0.341503	0.0402341	0.179219	0.232757
XM_014150496.1	Protein O-glucosyltransferase 1	-0.470447	0.00222685	-0.285386	0.0149339	-0.859949	0.00644104	-0.679376	0.000976035	-0.187909	0.258331
XM_014150501.1	ATP-binding cassette, sub-family C	-0.329524	0.536091	-0.695208	0.0387891	-0.43282	0.294722	-0.656943	0.122586	-0.915903	0.0166581
XM_014150523.1	calcium/calmodulin-dependent protein kinase type II subunit alpha-like (LOC106563741), X1	0.97272	0.0369876	1.15454	0.0163453	1.68045	1.96395e-05	1.93546	0.000318463	0.721581	0.00339762
XM_014150552.1	Selenium-binding protein 1	0.164654	0.614487	0.126932	0.64744	0.376535	0.253447	0.907435	0.0181805	0.56499	0.261718
XM_014150557.1	C1q and TNF-like domains	0.271665	0.0203466	0.315188	0.0173277	0.577079	0.000248804	0.810702	0.00123645	0.501187	9.89508e-05
XM_014150565.1	uncharacterized LOC106574588 (LOC106574588)	-0.0328434	0.902939	-0.658167	0.119316	-0.247324	0.440211	0.407287	0.121987	-0.918659	0.000158775
XM_014150591.1	Cytochrome b-245, beta polypeptide	0.554141	0.037916	0.574153	0.00494693	0.927403	0.00946325	0.936089	0.00597995	0.864211	0.00209249
XM_014150635.1	Inactive dual specificity phosphatase 27	0.240882	0.450399	0.155188	0.584649	0.888147	0.0153638	0.498652	0.110724	0.209502	0.643814
XM_014150691.1	insulin-like growth factor-binding protein 5	0.232502	0.416951	0.702742	0.068377	1.16854	0.018337	-0.0330234	0.929673	-0.412002	0.206893
XM_014150726.1	POU domain, class 2, transcription factor 2b	-0.224163	0.054254	0.320374	0.0515739	-0.438736	0.143562	-1.40922	1.54133e-05	-0.601389	0.107493
XM_014150739.1	Sodium/potassium-transporting ATPase subunit alpha-2	-0.325619	0.461397	-0.240478	0.50852	-0.00338287	0.992924	-1.0538	0.036922	-0.998406	0.0209702
XM_014150848.1	DBH-like monooxygenase protein 2 homolog	-0.885662	0.0179476	-0.475145	0.0520826	-0.565905	0.0750015	-0.792391	0.0143369	0.147996	0.732435
XM_014150869.1	IQ and AAA domain-containing protein 1-like	0.276307	0.117435	-0.11278	0.453497	0.122393	0.27947	0.540271	0.0044751	0.867625	0.00108778
XM_014150873.1	Fibronectin	0.150541	0.654549	-0.330738	0.179547	-0.548453	0.0930974	-0.79553	0.0306469	-1.17307	0.00829512
XM_014150877.1	Taxilin gamma	-0.385032	0.213719	0.182719	0.523942	0.119498	0.563817	-0.0124855	0.962345	0.819184	0.0544584
XM_014150935.1	Transmembrane and coiled-coil domain-containing pr	-0.011697	0.929386	0.0935908	0.476029	0.364144	0.349861	-1.31329	4.21782e-05	-0.441212	0.0112893
XM_014151004.1	vesicle transport protein SFT2B-like	0.0773264	0.31691	0.215756	0.152548	-0.719666	0.0180077	-1.11389	3.83309e-07	-0.820649	2.2764e-06
XM_014151007.1	ATPase, Cu++ transporting, alpha polypeptide	0.273754	0.0658617	0.308976	0.0679339	0.610841	0.05168	0.35919	0.0568429	0.918943	9.58215e-05
XM_014151111.1	Immunoglobulin-like domain;	0.930851	0.00335341	0.426153	0.00928955	0.614824	0.0131738	0.430698	0.102454	0.074167	0.837905
XM_014151165.1	golgin-45-like	0.111065	0.654788	0.352627	0.0777313	0.649955	0.0124768	0.776592	0.0195189	1.31117	0.000184624
XM_014151183.1	Nucleolar protein 58	-0.712761	0.0535973	-0.403948	0.151069	-1.81771	0.0326594	0.160144	0.217707	-0.0963277	0.711821
XM_014151229.1	cyclin-dependent kinase inhibitor 1B-like	0.735815	0.0366617	0.778357	0.012396	1.146	0.028064	1.21403	0.00279508	0.294774	0.17592
XM_014151277.1	CD28 T-cell-specific surface glycoprotein	0.0524924	0.793425	-0.072433	0.639634	0.281257	0.41868	1.03913	0.001452	0.524932	0.0367076
XM_014151323.1	ADAM metallopeptidase with thrombospondin type 1 motif, 8a	1.4088	0.053928	0.435041	0.235629	1.70573	0.00318452	1.6488	0.00403446	2.16929	0.000380391
XM_014151377.1	thyrotropin receptor-like	-0.408472	0.483784	0.148375	0.760031	-1.08408	0.0418322	-1.02634	0.0240604	-0.648887	0.0994378
XM_014151528.1	Differentially regulated trout protein 1	0.618683	0.0861915	0.403809	0.12052	0.93774	0.0353246	-0.0934469	0.723877	0.128125	0.640842
XM_014151587.1	Uncharacterized protein	-0.244948	0.0500219	0.10249	0.502504	0.233683	0.0121453	-2.05371	0.000198908	0.558777	0.0492458
XM_014151720.1	RAB9A, member RAS oncogene family	0.085424	0.794975	0.402805	0.192756	0.825661	0.0323858	0.437241	0.236929	0.0415652	0.914038
XM_014151908.1	zinc finger protein 239-like	1.36372	0.134489	-0.000352	0.997143	1.46431	0.0373827	1.09075	0.0143071	2.39772	0.000748117
XM_014151937.1	Fibronectin type III domain-containing protein 3B	0.174605	0.409059	-0.0261386	0.870545	0.706759	0.155424	1.13036	0.000974709	1.72353	0.000498001
XM_014151955.1	peptide chain release factor 1, mitochondrial-like (LOC106575453)	-0.421578	0.00411516	-0.0309939	0.807705	-0.364534	0.414407	-2.46056	1.00086e-07	-0.197023	0.617807
XM_014151971.1	Glucose transporter 2	-0.932038	0.545003	-2.28026	0.0561471	-2.27329	0.0775793	-2.39527	0.185689	-2.41371	0.0370785
XM_014151975.1	CD2	0.164034	0.5803	-0.185722	0.66236	-0.205609	0.498437	-0.303474	0.278084	-0.824037	0.00854653
XM_014151989.1	Short/branched chain-specific acyl-CoA dehydrogenase, mitochondrial	0.0901358	0.521748	0.185555	0.151564	0.202734	0.637833	-0.870725	0.00033407	-0.539525	0.0279467
XM_014152012.1	Probable ubiquitin carboxyl-terminal hydrolase FAF-Y	-0.0538905	0.712385	0.0659334	0.578036	-0.0390691	0.891375	-0.817758	0.00011847	0.257295	0.382452
XM_014152013.1	Sodium/myo-inositol cotransporter	-0.77754	0.000925574	-0.17196	0.166285	-0.118225	0.478624	-2.04229	0.00017135	-0.0284615	0.892309
XM_014152099.1	zinc finger and SCAN domain-containing protein 2-like	-0.0387479	0.893623	0.46156	0.0109163	-0.248347	0.107028	-0.849332	0.00130364	-0.235189	0.283652
XM_014152158.1	Sodium/potassium-transporting ATPase subunit alpha-2	-0.450889	0.271207	-0.373188	0.29928	0.0458912	0.912316	-0.929773	0.0466431	-1.06195	0.0149903
XM_014152208.1	inhibin, alpha	0.295909	0.193621	-0.125705	0.243798	0.731876	0.00405396	0.621233	0.00338887	0.883168	0.041376
XM_014152237.1	late histone H2A.2.2-like	-0.869844	0.00121299	-0.0366677	0.871489	-0.0512883	0.840123	-1.53682		-0.0425416	0.946388
XM_014152240.1	Actin-related protein 2/3 complex subunit 2	0.307835	0.012999	0.00238802	0.984671	-0.0433814	0.849466	0.912593	0.000102345	0.333524	0.259009
XM_014152244.1	IL-8 receptor	1.14355	0.0324644	0.509279	0.174968	0.238166	0.677937	1.53084	0.00055534	1.24781	0.00153442
XM_014152267.1	Target of Nesh-SH3	0.375704	0.0697687	0.104847	0.655954	0.0610479	0.782012	-0.92155	0.00113793	-0.584496	0.0564354
XM_014152294.1	Protein tyrosine phosphatase, non-receptor type 11, b	0.268436	0.116767	0.179906	0.173058	0.459226	0.0644125	1.08252	0.000142072	1.04694	0.00397209
XM_014152306.1	Cytochrome b-245, beta polypeptide	0.439683	0.133363	0.519553	0.00805578	0.693229	0.0166595	1.39495	0.000133168	1.0635	0.00124957
XM_014152311.1	Tomoregulin-2	0.551402	0.0372777	0.228692	0.068981	1.32849	0.000238045	1.1453	0.00606713	0.631132	0.18531
XM_014152314.1	Chemokine (C-X-C motif) receptor 7b	0.00425866	0.969686	0.231479	0.103092	-0.237557	0.34085	-0.855198	6.57759e-05	-0.292884	0.239274
XM_014152337.1	ATPase, Na+/K+ transporting, beta 1a polypeptide	-0.0449225	0.860621	-0.105077	0.516457	-0.296889	0.279038	-1.50835	0.000221737	-0.693205	0.00164435
XM_014152338.1	Ubiquitin protein ligase E3A	-0.19991	0.087072	0.0522248	0.541644	0.429994	0.0560049	0.438388	0.0246013	0.926841	0.00303901
XM_014152339.1	Importin-5	-0.0833734	0.552861	0.151126	0.224276	0.256305	0.0549945	0.253588	0.168899	1.12658	0.0243577
XM_014152358.1	Fibronectin	-0.0140796	0.93897	-0.410775	0.0461118	-0.41588	0.269032	-0.727072	0.00125116	-1.03689	0.00571176
XM_014152399.1	POU domain, class 2, transcription factor 2b	-1.53448	0.0410878	0.346653	0.0454404	-0.801399	0.157413	-1.36182	6.67958e-06	-0.436841	0.205891
XM_014152431.1	ATPase, Na+/K+ transporting, beta 1a polypeptide	-0.361254	0.172467	0.0289968	0.871048	0.228337	0.213071	-0.931488	0.00877337	-0.139633	0.631607
XM_014152434.1	protein unc-80 homolog	0.0202053	0.879223	0.404503	0.00288359	-0.411914	0.0985321	-0.830864	6.43119e-05	-0.53523	0.00439618
XM_014152448.1	gamma-crystallin M2-like	1.48355	0.00394493	0.982712	0.00150097	1.07679	0.00133912	0.888122	0.0223119	0.791757	0.0994868
XM_014152449.1	Serine/threonine-protein kinase WNK2	0.0109839	0.965152	-0.424064	0.0643618	-0.123974	0.840648	0.916988	0.0014139	0.297603	0.20699
XM_014152486.1	sperm-associated antigen 17-like	-0.622785	0.0497891	-0.0313448	0.895894	-1.11467	0.0429117	-0.729385	0.00169626	-0.854049	0.0048623
XM_014152510.1	myosin light chain 3	-0.741589	0.0596176	-0.741607	0.026576	-0.540591	0.19102	-0.378122	0.257887	-0.977597	0.0318876
XM_014152545.1	zinc finger protein 79-like	0.308848	0.366981	0.164216	0.567802	0.434705	0.384528	0.855322	0.0255649	0.84484	0.0157656
XM_014152551.1	Immunoglobulin-like domain;	0.802399	0.00560119	0.289784	0.0808714	0.500952	0.106511	0.261115	0.22291	-0.14139	0.71796
XM_014152561.1	Sonic hedgehog b	-0.0160092	0.940955	0.00897098	0.957185	0.216629	0.538866	0.846209	0.00365229	0.203246	0.209279
XM_014152563.1	Crystallin, gamma MX, like 1	1.54191	0.00379511	1.30929	0.000319781	1.54527	0.0121414	0.431304	0.247909	-0.01296	0.970709
XM_014152565.1	kell blood group glycoprotein-like	-0.345917	0.020063	-0.0100593	0.95575	0.919941	0.000958705	-0.560941	0.0140581	0.213488	0.455339
XM_014152583.1	Transmembrane and coiled-coil domain-containing protein 3	-0.318925	0.180528	-0.502612	0.0214079	0.400903	0.0750165	0.276194	0.126689	0.836829	0.0351126
XM_014152606.1	golgin-45-like	0.11779	0.422324	0.17937	0.212136	0.360123	0.133998	0.408523	0.119585	0.904152	0.00177263
XM_014152660.1	Condensin complex subunit 1	-0.789956	0.00120531	-0.0493171	0.761677	-0.241303	0.138208	-1.78633	0.000445528	-0.290255	0.0482024
XM_014152693.1	Cytochrome P450 27C1	-0.230348	0.411395	0.197842	0.544815	0.449003	0.376899	-0.552507	0.0753302	-0.815012	0.00627663
XM_014152697.1	nectin-1-like (LOC106573840)	-0.930872	0.000513924	-0.0654579	0.735094	0.532647	0.11883	-0.591033	0.0482165	0.375113	0.2539
XM_014152701.1	Glyceraldehyde-3-phosphate dehydrogenase, spermatogenic	-0.923659	0.405661	-0.78617	0.410411	-2.55376	0.0228169	-1.04669	0.381652	-2.16844	0.225007
XM_014152724.1	Solute carrier family 6	-1.50417	0.260205	-2.7323	0.00983143	-3.40829	0.00320531	-3.01145	0.0155651	-3.16543	0.00378609
XM_014152745.1	Serine protease 23 (prs23)	0.156851	0.270191	-0.0289072	0.888311	-0.314199	0.127351	-0.874119	0.00172672	-0.618446	0.0184334
XM_014152757.1	Acetylcholine receptor subunit alpha	-0.561787	0.0923828	0.251855	0.181316	-1.10086	0.00761627	-0.895849	0.000442993	-0.873711	0.00227458
XM_014152780.1	Ceramide kinase	-0.852862	0.000148542	-0.222736	0.155457	-0.241799	0.359166	-2.09407	0.000810032	-0.0876847	0.599858
XM_014152792.1	Cysteine-rich with EGF-like domain protein 2	0.638405	0.0381753	0.393326	0.0187531	-0.0649591	0.885411	1.09959	0.000162584	0.886829	0.000482384
XM_014152817.1	Phosphate carrier protein, mitochondrial	-0.627926	0.185629	-0.516634	0.125557	-1.21714	0.12521	-0.809708	0.0526045	-0.619961	0.0810562
XM_014152847.1	Adenylyltransferase and sulfurtransferase MOCS3	0.646912	0.00275104	0.235985	0.157733	0.25529	0.209372	0.911129	3.88146e-05	0.568187	0.000276646
XM_014152853.1	Leukotriene A-4 hydrolase	0.199697	0.422138	0.179464	0.172849	0.00964278	0.967754	0.881388	0.0026878	0.773757	0.0934301
XM_014152856.1	Putative transporter SVOPL	0.200788	0.173463	0.246555	0.0411966	-0.72145	0.128809	-1.14976	7.45269e-05	-0.705943	0.0101058
XM_014152864.1	protein DBF4 homolog A-like	-0.0255514	0.911211	0.0918828	0.584181	0.318062	0.181884	0.867276	0.00756877	0.923994	0.0233617
XM_014152874.1	Synapsin IIa	-0.0538554	0.870423	-0.703503	0.0205994	-0.64205	0.0524158	-0.119178	0.676322	-0.89401	0.0384494
XM_014152953.1	chromosome ssa17 open reading frame, human C12orf56 (cssa17h12orf56), X1	1.15988	0.092346	1.10669	0.0131428	0.990639	0.152282	1.05024	0.0556761	-0.0128186	0.974556
XM_014152972.1	Synaptophysin-like protein - Ident 45	-0.320799	0.662078	-0.83228	0.134764	-1.20616	0.0431068	-0.86454	0.166944	-1.4601	0.021816
XM_014153035.1	cadherin-like and PC-esterase domain-containing protein 1	-0.736633	0.0906189	-0.197721	0.362721	-0.728284	0.0684921	-0.882312	0.00142053	-0.412719	0.155108
XM_014153117.1	DENN domain-containing protein 5B	-0.542339	0.0113332	-0.059722	0.779139	-0.054285	0.759171	-1.36522	0.000106024	-0.0147506	0.946516
XM_014153149.1	Suppressor of cytokine signaling 2	-0.775214	0.0101546	-0.428315	0.0318129	-1.45686	0.0323597	-1.277	0.000858893	-0.0105802	0.954475
XM_014153265.1	Histidine ammonia-lyase	-0.131813	0.945904	-1.43528	0.315287	-2.53051	0.0563787	-2.62939	0.0831639	-2.81102	0.0380356
XM_014153279.1	Transcription termination factor 1	0.281677	0.0312684	0.115476	0.24624	0.0805872	0.728389	0.894097	5.2872e-05	0.338115	0.117468
XM_014153283.1	ADM2-like	-0.354966	0.339097	-0.349002	0.286211	-0.050525	0.925481	0.57959	0.137682	-0.915874	0.0157927
XM_014153309.1	Mitogen-activated protein kinase 12b, p38	-0.0973648	0.700942	0.366923	0.0277813	0.156581	0.483008	0.260756	0.328012	0.919071	0.000263017
XM_014153325.1	Fatty acyl CoA reductase 1	-1.34027	0.0246599	-0.16627	0.605196	-0.946036	0.0804089	-1.77241	4.79882e-05	-0.872533	0.0236286
XM_014153341.1	ubl carboxyl-terminal hydrolase 18-like	1.04997	0.000262588	0.591986	0.0929234	-0.129181	0.496293	0.0326437	0.887075	-0.138528	0.606606
XM_014153352.1	ATPase_ H+ transporting_ lysosomal_ V1 subunit E isoform 1	-0.589008	0.00841668	-0.259945	0.192219	-0.269873	0.259739	-1.19877	0.000830445	-0.0561737	0.790173
XM_014153371.1	mucin-5AC-like	-0.308725	0.222059	0.0785664	0.748096	-0.958835	0.0276664	-1.90683	5.20344e-05	-1.12886	0.0050315
XM_014153377.1	Nuclear receptor-interacting protein 2	-0.16705	0.762458	-0.440263	0.322005	-0.404352	0.35207	-0.689795	0.177813	-1.29559	0.014335
XM_014153383.1	Small nuclear ribonucleoprotein polypeptide F	-0.48836	0.0203582	-0.477529	0.0193712	-1.26424	0.0116525	0.0872117	0.59372	0.330867	0.110606
XM_014153468.1	DNA damage-regulated autophagy modulator protein 1-like	1.02108	0.000501366	0.526289	0.00897445	0.111859	0.822382	0.754418	0.00581488	0.379298	0.081165
XM_014153643.1	poly [ADP-ribose] polymerase 12-like	0.610973	0.00236468	0.451086	0.0347089	0.137596	0.675797	0.835181	0.000802529	0.359997	0.0349285
XM_014153649.1	Lumican	0.0155505	0.976659	-0.270476	0.553813	-0.356504	0.459788	-1.13389	0.0493083	-1.15504	0.0451367
XM_014153719.1	sortilin-like (LOC106609576), X1	0.800531	0.00171023	0.546223	0.00523436	0.429575	0.189245	0.559863	0.00218603	0.274075	0.156895
XM_014153805.1	chymotrypsin B precursor	0.266058	0.454834	0.0397756	0.892207	1.07266	0.0378966	0.776842	0.0587005	1.54081	0.00841678
XM_014153897.1	repetitive proline-rich cell wall protein 2-like	-0.183716	0.619391	-0.378778	0.0568069	-0.22417	0.593016	0.0827178	0.758115	-0.992901	0.0040965
XM_014153906.1	Inner nuclear membrane protein Man1	-0.114578	0.714143	0.473904	0.0910659	-0.297514	0.415999	-0.898737	0.0041336	-0.0246388	0.936833
XM_014154048.1	ninein-like	-0.11712	0.556676	0.0799572	0.669365	0.373126	0.122825	0.898123	0.00312557	-0.0629228	0.672662
XM_014154060.1	barrier-to-autointegration factor-like protein	0.0948998	0.691126	-0.0135168	0.950379	0.24664	0.432513	0.756815	0.0156601	0.974853	0.0347245
XM_014154091.1	nuclear receptor coactivator 4-like	-0.609739	0.00343902	-0.192053	0.2176	-0.0482056	0.799222	-0.930233	0.000477141	-0.0200374	0.888979
XM_014154126.1	E3 ubiquitin-protein ligase rnf146; AltName: Full=RING finger protein 146	0.499598	0.0395405	0.197492	0.243829	0.414467	0.0318336	0.802945	0.00107238	0.587122	0.0223028
XM_014154130.1	alpha-2,8-sialyltransferase 8E-like	0.191849	0.703337	0.604736	0.243568	1.23973	0.0246612	1.01341	0.047153	1.54966	0.0078699
XM_014154135.1	epithelial cell adhesion molecule	-0.320871	0.562002	-0.465596	0.259041	-0.811504	0.0557767	-0.693562	0.119986	-0.804459	0.0510041
XM_014154143.1	Suppressor of cytokine signaling 5	0.0372704	0.902299	-0.0830498	0.697218	0.874	0.0366826	1.13035	0.00272929	1.51255	0.000269993
XM_014154233.1	cytochrome P450 1B1-like	-0.43737	0.648214	-1.17454	0.132647	-1.62106	0.0361767	-1.74363	0.0475671	-1.74291	0.0262784
XM_014154296.1	Leucine rich repeat	-0.387913	0.0103391	-0.0308209	0.820767	0.211609	0.471289	-0.855912	0.000206412	-0.222295	0.131974
XM_014154311.1	Leucine rich repeat	-0.593852	0.0195117	-0.140157	0.476276	0.256333	0.167125	-0.11871	0.527912	0.874026	0.0318979
XM_014154314.1	Ephrin type-A receptor 4a - Ident 43	0.630536	0.298384	-0.376382	0.338022	0.491352	0.404758	-0.0282752	0.947648	1.25182	0.0366735
XM_014154468.1	uncharacterized protein FLJ46204	-0.447457	0.0753412	-0.522934	0.0110587	-0.0853914	0.793423	0.959532	0.000362781	-0.462331	0.0872485
XM_014154577.1	potassium voltage-gated channel subfamily KQT member 5-like	0.128656	0.391054	0.371037	0.0212523	0.559214	0.0240252	0.833879	7.56862e-05	0.647155	0.00475902
XM_014154583.1	Ras and Rab interactor 2	-0.915703	0.180534	-0.0255876	0.959256	-1.08659	0.0347464	-1.12402	0.0146169	-0.372079	0.374496
XM_014154598.1	single-stranded DNA cytosine deaminase-like	1.11501	0.00919825	0.271299	0.0819588	0.371633	0.0790938	0.427137	0.0191377	0.280035	0.223109
XM_014154605.1	Opioid growth factor receptor-like protein 1	1.18623	0.00140591	0.621622	0.0100109	0.61308	0.0219874	0.458617	0.0216725	-0.509858	0.0421799
XM_014154639.1	Phosphatidylcholine:ceramide cholinephosphotransferase 2	-0.184618	0.187386	0.159161	0.163382	0.49099	0.0259268	-0.116533	0.483318	0.814419	0.000798734
XM_014154640.1	Multiple inositol polyphosphate histidine phosphatase_ 1 - Ident 50	-0.1165	0.654975	-0.221949	0.236181	0.023468	0.942313	-0.883252	0.00645452	-0.931196	0.00289476
XM_014154718.1	Zinc finger, RAN-binding domain containing 1b	-0.0894362	0.430369	0.0261841	0.794954	0.134794	0.445474	-0.811686	4.41769e-05	-0.176328	0.416205
XM_014154721.1	Protein FAM53B	0.527534	0.0288556	0.22862	0.304292	0.765028	0.0263749	0.86188	0.00694057	0.20208	0.285859
XM_014154763.1	DnaJ homolog subfamily C member 9	-0.800319	6.69347e-05	-0.214174	0.104455	0.0716362	0.625922	-1.14581	0.000106857	-0.359151	0.0083383
XM_014154843.1	F-box only protein 5-like	-0.327006	0.0834564	-0.0787391	0.65913	-0.555284	0.106427	-1.12552	0.00236492	0.106488	0.6262
XM_014154880.1	Gdnf family receptor alpha 1b	-0.767854	0.531876	-1.50765	0.0988962	-1.44463	0.101218	-2.10128	0.0419419	-2.07861	0.0227367
XM_014154886.1	Tetraspanin-14	0.319692	0.0993915	0.235204	0.162085	0.627415	0.0228608	0.967554	0.000691141	1.1197	0.000290435
XM_014154984.1	solute carrier family 22 member 7-like	-1.47635	0.427468	-2.65725	0.0598728	-3.70002	0.00520138	-1.9718		-3.54316	0.0330379
XM_014155090.1	Voltage-dependent anion channel 3	-1.53749	0.000783229	-0.315139	0.158425	-0.540935	0.237594	-0.390981	0.152875	-0.301151	0.610519
XM_014155130.1	Zinc finger, MIZ-type containing 1a	-0.113639	0.536494	0.308973	0.091722	-0.668116	0.0909907	-1.53677	2.33297e-05	-0.670041	0.0189238
XM_014155148.1	Protein phosphatase 2, regulatory subunit B, alpha b	-0.218073	0.242339	0.223482	0.173803	-0.373684	0.271622	-0.939799	0.000943486	0.0972039	0.648521
XM_014155194.1	CMRF35-like molecule 5 (LOC106577240), X1	0.471463	0.0222281	0.322549	0.0351239	0.760223	0.0131785	0.844623	0.000905274	0.256305	0.197909
XM_014155200.1	Exocyst complex component 6	0.151325	0.0737411	0.288978	0.0160052	0.666638	0.000734212	0.595267	0.00031753	0.802379	0.000521477
XM_014155207.1	Prostaglandin reductase 1	0.707486	0.0467462	0.476494	0.0246483	0.964609	0.030432	0.761434	0.0262554	0.318512	0.245684
XM_014155208.1	N-acetylaspartate synthetase-like	0.0320707	0.858205	0.487192	0.00559547	-0.484375	0.182661	-1.16128	1.06848e-06	-0.497929	0.0530124
XM_014155272.1	Transcription factor p66	0.795235	0.00123686	0.534909	0.000621867	0.190804	0.74476	0.801756	0.000659331	0.435545	0.00909943
XM_014155274.1	neurogenic locus notch homolog protein 1-like (LOC106577289)	-0.308748	0.0236318	0.200404	0.127181	-0.315046	0.0681629	-0.830426	0.000265856	-0.280088	0.186738
XM_014155304.1	actin-related protein 2-B-like	-0.37597	0.0746611	0.0983414	0.648326	-1.36238	0.0250293	-1.87529	2.4396e-05	-0.874069	0.0220209
XM_014155320.1	early growth response protein 1-like	0.0721499	0.574827	-0.0880778	0.410287	0.679348	0.0786566	0.831283	0.000100432	0.169053	0.211558
XM_014155332.1	Solute carrier family 1	-0.67706	0.000175815	-0.432215	0.0767818	0.0452798	0.928707	-1.54744	0.00147928	0.126506	0.497646
XM_014155344.1	B-cell antigen receptor complex-associated protein	0.909183	0.00630139	0.327791	0.0459504	0.623443	0.0745761	0.580606	0.0691507	0.00155302	0.992426
XM_014155347.1	Heparan sulfate 3-O-sulfotransferase 4	0.655478	0.00461654	0.624483	0.00882005	0.955625	0.0516958	0.210162	0.374744	0.323399	0.449808
XM_014155366.1	DNA damage-inducible transcript 4 protein-like	1.32668	0.19529	2.49494	0.0116249	4.00209	6.13987e-05	3.61473	1.05685e-05	1.41231	0.0112718
XM_014155413.1	Cas-Br-M (Murine) ecotropic retroviral transforming sequence - Ident 61	-0.434942	0.00537132	-0.0611815	0.50891	0.07267	0.416414	-0.849562	0.000196217	0.17551	0.0869707
XM_014155414.1	G-protein coupled receptor 4-like	0.317305	0.0708087	0.443418	0.00343775	0.717376	0.0305889	0.875172	0.000173003	0.444696	0.125185
XM_014155483.1	G-protein coupled receptor 4-like (LOC106577442)	0.201048	0.39236	0.301621	0.0544192	0.693824	0.0107241	1.20633	8.99544e-05	1.18466	0.0013867
XM_014155642.1	Splicing factor 1	-0.311371	0.0483891	0.378881	0.03723	-0.138636	0.665655	-0.961227	0.000660857	-0.569583	0.0457164
XM_014155801.1	Fras1 related extracellular matrix 1b	-0.161907	0.629165	-0.275526	0.424852	-0.560794	0.0904341	-0.839581	0.0255299	-0.485101	0.118493
XM_014155871.1	Dopachrome tautomerase	-0.622834	0.236302	-0.471767	0.372326	-1.03421	0.180422	-1.6014	0.0232419	-1.22853	0.11742
XM_014155908.1	thyroid receptor-interacting protein 6-like	-0.128048	0.622826	-0.101535	0.633246	0.498312	0.268594	0.884635	0.00136667	-0.190314	0.184559
XM_014155929.1	Dishevelled, dsh homolog 3a	-0.10972	0.472792	-0.181109	0.179166	0.533904	0.0498956	0.148343	0.316987	0.942777	0.00330021
XM_014156016.1	UDP glucuronosyltransferase 5 family polypeptide g1 - Ident 99	0.221105	0.789749	0.973619	0.275903	2.04644	0.00448634	2.9919	0.00243108	1.75945	0.00959563
XM_014156054.1	major centromere autoantigen B-like	0.616945	0.00825896	0.361798	0.0134302	0.835053	0.0446489	0.349534	0.104562	-0.0382942	0.831949
XM_014156093.1	Interferon-induced very large GTPase 1	1.09039	0.00125393	0.845974	0.0154587	0.126658	0.538309	0.443399	0.188652	0.311281	0.189477
XM_014156154.1	tripartite motif-containing protein 34A-like	0.198841	0.361772	0.373242	0.194163	1.09896	0.00167905	0.440442	0.0520339	0.699086	0.0395784
XM_014156173.1	thioredoxin-like	0.625784	0.01855	0.100577	0.577416	-0.0542469	0.923209	0.924865	0.0047889	0.773633	0.00465791
XM_014156180.1	Cytosolic phospholipase A2 gamma	-0.680812	0.112513	-0.257263	0.657909	-0.718454	0.0428349	-0.394706	0.261416	-0.927696	0.0130192
XM_014156200.1	Protein TEX261	-0.19443	0.10503	0.0380968	0.675517	-0.347787	0.0435015	-0.986769	1.09766e-05	-0.575678	0.0375443
XM_014156233.1	nuclear GTPase SLIP-GC-like	0.516417	0.00500471	0.434023	0.0336086	0.121453	0.76751	0.807183	0.000282243	0.849211	0.0104916
XM_014156244.1	SLAM family member 8 precursor	-0.109533	0.701271	-0.745711	0.022196	-0.798056	0.181109	0.182652	0.535066	-0.842408	0.00583519
XM_014156290.1	Fc receptor-like protein 2	0.0679503	0.772249	0.536492	0.0679645	0.83358	0.0118853	0.860878	0.0130329	0.607972	0.0326015
XM_014156332.1	Plasminogen activator inhibitor type 1-like	0.124813	0.672908	0.437186	0.0663306	0.658196	0.0131382	1.39326	0.00303453	0.949221	0.00655553
XM_014156347.1	Serine protease HTRA1	-0.158772	0.646405	-0.531678	0.0397963	-0.291685	0.516891	-1.17766	0.00235847	-0.871925	0.0084112
XM_014156464.1	TRIM39	1.21739	2.35849e-05	0.825301	0.0145274	0.825181	0.00692847	1.1386	0.0660188	0.269383	0.191255
XM_014156465.1	Purkinje cell protein 4-like protein 1	-0.269963	0.226159	-0.676123	0.00264592	-0.580267	0.0175803	-0.406621	0.0549343	-0.841989	0.00112765
XM_014156526.1	Protein mono-ADP-ribosyltransferase PARP14	0.080856	0.689748	0.669762	0.0295057	1.30742	0.00372223	1.30995	4.5059e-06	1.75577	0.000596716
XM_014156531.1	Urokinase plasminogen activator	0.292566	0.141426	0.314583	0.0349712	0.702902	0.00465678	0.964875	0.000239893	0.538788	0.112159
XM_014156584.1	Nebulin-related-anchoring protein	0.595327	0.101747	0.581339	0.052879	1.00322	0.0165497	0.611679	0.0501346	0.779734	0.00743372
XM_014156619.1	G-protein coupled receptor 12-like	-0.0601702	0.779785	0.0553348	0.726631	0.0645093	0.881673	0.274399	0.437508	0.853212	0.0233329
XM_014156658.1	meiosis 1 associated protein	-0.194024	0.480485	-0.216076	0.30406	0.00789108	0.977919	0.906826	0.00579991	-0.343373	0.155926
XM_014156674.1	Cmklr1 protein	0.545074	0.0150308	0.499279	0.00456373	0.265026	0.710857	1.09053	6.58924e-05	0.708211	0.000616015
XM_014156712.1	circularly permutated Ras protein 1-like	0.605868	0.00217451	0.400775	0.0117955	0.785993	0.00288946	0.919009	0.00077776	0.644089	0.000640984
XM_014156743.1	oocyte zinc finger protein XlCOF6-like (LOC106578119), X3	0.200236	0.353083	0.166693	0.358322	0.311373	0.12595	0.408006	0.0551807	0.851254	0.00711829
XM_014156798.1	fibrinogen alpha chain-like	-0.00878028	0.892374	-0.00233538	0.975418	0.85996	0.0489163	0.293532	0.191244	1.26127	0.00591082
XM_014156849.1	UDP-glucose 4-epimerase	0.443031	0.198129	0.311857	0.348899	0.505662	0.147669	0.746795	0.0730563	0.803816	0.0373311
XM_014156857.1	FH2 domain-containing protein 1-like	-0.465923	0.00673664	-0.221747	0.118738	0.116118	0.679726	-0.836218	0.00014153	-0.430514	0.118261
XM_014156862.1	Nattectin	0.213434	0.237711	0.651031	0.0675035	0.934426	0.000901506	1.46187	0.00268742	1.12087	0.000663184
XM_014156871.1	Nattectin	0.113607	0.606611	0.713333	0.108616	0.948578	0.00133727	1.58825	0.00415491	1.2364	0.00363914
XM_014156890.1	sialic acid-binding Ig-like lectin 16	1.08288	0.0122048	0.575192	0.06999	0.590378	0.0838029	0.10416	0.772566	-0.409099	0.301173
XM_014157036.1	Neurogenic differentiation 2	0.0148085	0.953997	-0.365046	0.0608269	0.453759	0.181635	1.16852	0.00138585	0.284128	0.175301
XM_014157048.1	gastrula zinc finger protein XlCGF17.1-like	-0.101319	0.643045	-0.198988	0.17027	0.193075	0.57538	0.602545	0.00519249	0.895941	0.000295978
XM_014157118.1	Prostaglandin-H2 D-isomerase	-0.337088	0.109055	0.262108	0.125238	0.516241	0.0510633	-0.00193278	0.993087	-0.828988	0.0443126
XM_014157132.1	Protein disulfide-isomerase A4	0.092153	0.558627	0.194657	0.031945	-0.0869134	0.693451	0.838077	0.000145563	0.889202	0.00124562
XM_014157140.1	5_ exonuclease Apollo	0.815884	0.0514187	0.405669	0.246673	-0.179952	0.725664	0.459429	0.28125	0.627938	0.102859
XM_014157158.1	Thiamin pyrophosphokinase 1	-0.603472	0.352132	-0.997186	0.0778212	-1.26698	0.0360428	-0.894277	0.159754	-0.93369	0.0996625
XM_014157227.1	Pleckstrin homology-like domain family B member 2	-0.250205	0.493325	-0.0650881	0.828229	-0.444139	0.097002	-0.866567	0.000606962	-0.433321	0.0895477
XM_014157379.1	Sorting nexin-30	-0.774267	0.00605127	-0.324699	0.0346498	-0.671993	0.16104	-0.890451	0.0036502	-0.378678	0.0526439
XM_014157416.1	Cubilin	-0.654865	0.610456	-1.92819	0.0469957	-1.91608	0.0470864	-2.21161	0.0399574	-2.11392	0.0261981
XM_014157426.1	Metalloreductase STEAP2	-0.0782764	0.747042	-0.926017	0.0139543	-1.44559	0.0551441	-0.546623	0.0311568	-1.40166	0.000222154
XM_014157464.1	Mitochondrial folate transporter/carrier	0.204315	0.176196	0.274582	0.0265582	-1.07276	0.0359128	-2.1768	4.52317e-07	-0.944044	0.0568475
XM_014157593.1	zinc finger protein 2-like	-0.0481174	0.80171	-0.139699	0.080103	0.269627	0.555058	0.765368	1.47668e-05	0.975236	7.64934e-05
XM_014157636.1	gastrula zinc finger protein XlCGF17.1-like	0.157647	0.434609	0.18214	0.223742	0.413629	0.146049	0.313823	0.23618	0.91748	0.000736072
XM_014157708.1	DNA topoisomerase 2-binding protein 1	-0.567052	0.194639	0.231742	0.508094	0.0420236	0.943069	-0.932696	0.0530602	-0.234295	0.4704
XM_014157802.1	EMILIN-2-like	0.376397	0.0811275	0.371062	0.0960576	-0.594422	0.120061	-0.927151	0.000988371	-0.497708	0.0875024
XM_014157806.1	carcinoembryonic antigen-related cell adhesion molecule 20-like (ceacam20)	0.661085	0.319351	-0.190089	0.622642	-0.409751	0.36813	0.739513	0.185647	1.93975	0.0133183
XM_014157822.1	Collectin sub-family member 12	0.408106	0.00888894	0.629374	0.000599024	0.558884	0.0257949	0.812183	0.00164529	0.231935	0.385084
XM_014157827.1	Carcinoembryonic antigen-related cell adhesion mol	0.937155	0.0160962	0.133316	0.674018	-0.106713	0.72183	0.735709	0.00595436	0.667441	0.0424345
XM_014157840.1	GTPase IMAP family member 4-like	-0.339738	0.51928	-0.330588	0.0950568	0.137568	0.794431	1.03077	0.00413215	0.521793	0.0885494
XM_014157925.1	Mitochondrial import receptor subunit TOM20 homolog	-0.275044	0.0141426	-0.207124	0.0951909	-0.859869	0.0227268	-0.489759	0.00431507	-0.543209	0.0174347
XM_014158060.1	Heparan sulfate	-0.277802	0.110679	0.338243	0.0791295	-0.474851	0.218892	-1.90816	1.01035e-05	-0.895638	0.0352451
XM_014158099.1	Forkhead box K2	0.30836	0.00017878	0.537963	5.75861e-05	0.87106	5.63273e-05	0.280163	0.00409885	-0.236	0.046315
XM_014158121.1	Myotubularin related protein 9	0.574406	0.00168975	0.408886	0.00415231	-0.0171036	0.974993	0.83148	0.000201789	0.261008	0.0330511
XM_014158126.1	C-type lectin M4, cd209l	-0.24504	0.474507	-0.584672	0.0276696	-1.50387	0.00732563	-1.52943	0.000953019	-1.62442	0.0254653
XM_014158291.1	Interferon-induced protein with tetratricopeptide repeats 5-2	0.993163	0.00755991	0.249154	0.515296	0.317767	0.2892	0.746855	0.08446	0.0222539	0.938212
XM_014158319.1	Dysferlin	0.121021	0.632629	-0.0523308	0.775033	-0.291715	0.159119	-0.82853	0.00231216	-0.431065	0.034254
XM_014158337.1	Centrosomal protein of 55 kDa	-0.417444	0.0227613	-0.363336	0.0333104	-0.210011	0.30963	-0.855736	0.00969139	-0.195874	0.29512
XM_014158461.1	Crystallin, gamma MX, like 1	0.0947438	0.624647	0.101959	0.293665	0.0929347	0.631278	-0.627489	0.00351576	-0.82266	6.62995e-05
XM_014158478.1	Crystallin, gamma MX, like 1	0.0727853	0.725172	-0.161373	0.212166	-0.243664	0.321529	-0.899701	0.00394477	-1.58649	0.000135381
XM_014158633.1	protein FAM117A-like	-0.535839	0.00415532	0.0530632	0.695509	0.223581	0.123873	-1.36981	3.35468e-05	-0.118945	0.607331
XM_014158669.1	Glycylpeptide N-tetradecanoyltransferase	-0.7427	0.000379737	-0.302127	0.0318128	-0.474212	0.18065	-1.86717	0.00336903	0.138474	0.371148
XM_014158683.1	Kelch domain-containing protein 2	-0.33413	0.496667	-0.261052	0.535891	-0.397488	0.449298	-1.27447	0.0260102	-0.659343	0.231686
XM_014158984.1	cytochrome c oxidase subunit 6B1-like	-0.538301	0.247543	-0.554055	0.104433	-1.30661	0.0373662	-0.571923	0.132984	-0.218369	0.463705
XM_014159068.1	disintegrin and metalloproteinase domain-containing protein 8-like	0.263217	0.0961625	0.426498	0.016042	0.538688	0.00172776	0.910793	0.00173135	0.592548	0.00456836
XM_014159172.1	Glucose-6-phosphatase	-1.14528	0.445076	-2.07139	0.106191	-2.49011	0.0281718	-2.89624	0.0263372	-2.97097	0.0106916
XM_014159210.1	protein phosphatase 1 regulatory subunit 1B-like	-0.186258	0.528695	0.5301	0.053666	-0.168539	0.644151	-0.923829	0.00705387	-0.250217	0.405959
XM_014159362.1	SH3 domain-containing kinase-binding protein 1	0.623961	0.00683315	0.318842	0.043312	0.272124	0.593243	1.00756	0.00186849	0.426854	0.13257
XM_014159396.1	Leucine-rich repeat-containing protein 34	-0.433306	0.00658776	-0.103746	0.463075	-0.414566	0.0401248	-0.986346	7.92898e-05	-0.50195	0.0298107
XM_014159431.1	Dopamine receptor D2b	0.246471	0.389237	0.177349	0.371198	1.32413	0.0704489	1.40816	0.00406908	2.17332	0.000423247
XM_014159541.1	Transgelin 2	0.269728	0.633164	0.303535	0.520428	0.978441	0.0456448	0.58546	0.436899	0.21719	0.674432
XM_014159569.1	5-oxoprolinase (ATP-hydrolysing) (oplah), X1	-0.393622	0.547324	-0.459525	0.372563	-0.757274	0.210218	-1.38656	0.0364133	-1.10393	0.0514299
XM_014159629.1	Regulating synaptic membrane exocytosis 2a	0.245661	0.022425	0.460773	0.119575	1.22529	2.37849e-05	0.613929	0.0321895	-0.0110564	0.940221
XM_014159647.1	cytochrome c oxidase subunit 4 isoform 1, mitochondrial-like	-0.358861	0.123634	-1.00447	0.00203209	-1.72519	0.00157482	-1.17386	0.00132609	-0.100612	0.711758
XM_014159709.1	myelin-associated glycoprotein-like	1.18012	0.0524835	0.326438	0.588851	0.557259	0.342693	0.905537	0.187469	0.762468	0.299488
XM_014159910.1	extensin-like (LOC106579745)	0.259085	0.562862	-0.0597103	0.840755	0.527882	0.210857	0.890831	0.0388691	0.0598576	0.848448
XM_014159944.1	Phospholipase C, delta 1b	-0.887249	0.0160106	-0.101412	0.565125	-0.293281	0.503641	-0.196794	0.174039	0.087352	0.6051
XM_014160004.1	Reticulon-4 receptor	0.0709571	0.651852	0.262931	0.0814152	0.472658	0.497119	-0.822974	0.000149284	-0.333468	0.463575
XM_014160088.1	AT-rich interactive domain-containing protein 5A	0.687811	0.0157365	0.552136	0.000902463	0.798104	0.000236329	0.796683	6.16232e-05	0.665778	0.00586605
XM_014160125.1	Anthrax toxin receptor 1a	0.0452932	0.720579	0.245262	0.0353192	-0.592577	0.0886696	-0.836904	8.80805e-05	-0.56895	0.0235449
XM_014160158.1	Mitoferrin-2	-0.644041	0.00669536	0.0010047	0.995486	0.232405	0.406765	-1.35879	0.000387778	0.602159	0.0121485
XM_014160250.1	Angiopoeitin like 2	-0.181473	0.517077	-0.810502	0.0098454	-0.671852	0.015458	-0.298732	0.117393	-1.03415	1.1575e-05
XM_014160265.1	Solute carrier family 15 member 3	0.459419	0.0448163	0.47554	0.00228385	0.604346	0.00838159	0.804553	0.000730714	0.306331	0.100029
XM_014160277.1	Probable G-protein coupled receptor 133	0.0193965	0.930469	0.0721089	0.723978	-1.20524	0.0424218	-2.34353	4.26674e-05	-1.39226	0.0170941
XM_014160391.1	Myotubularin-related protein 3	0.0750082	0.725386	0.122386	0.394289	0.371092	0.0450069	-1.72679	1.5566e-06	-0.333208	0.40782
XM_014160406.1	Protein phosphatase PTC7 homolog	-0.309262	0.0557267	0.0927494	0.535989	0.50938	0.144756	-0.261074	0.172724	1.02328	0.00364358
XM_014160410.1	protein piccolo-like	0.0865471	0.79528	0.117768	0.712933	0.821642	0.0423649	1.22086	0.00590449	0.906929	0.0377732
XM_014160441.1	Nascent polypeptide-associated complex alpha polypeptide	0.156982	0.628393	0.329585	0.221589	0.962355	0.0418997	0.982351	0.0224272	0.435552	0.117169
XM_014160447.1	Phosphatidylinositol-4-phosphate 5-kinase-like 1	-1.33165	0.00339001	-0.449735	0.204084	-1.54584	0.0664303	-1.549	0.00198001	-0.474962	0.0753043
XM_014160535.1	collagen alpha-1(II) chain-like (LOC106580003), X1	-0.221999	0.0768774	0.147036	0.307829	-0.428177	0.0432656	-0.888508	8.07854e-05	-0.459589	0.0245221
XM_014160674.1	Retinaldehyde dehydrogenase type 2	0.0749153	0.84528	0.516098	0.329675	1.16353	0.0488774	0.751076	0.0763136	0.332458	0.252644
XM_014160864.1	Versican b	-0.205709	0.516197	0.816441	0.00728901	-0.0805135	0.807235	-0.29535	0.472228	0.130693	0.727756
XM_014160868.1	Multiple C2 and transmembrane domain-containing protein 1	0.394171	0.0124461	0.298035	0.0015728	0.654472	0.00312953	0.812416	0.000213816	0.36976	0.00231637
XM_014160920.1	Arrestin domain containing 3b	-0.323121	0.046119	-0.0285859	0.854277	-0.607757	0.347735	-1.79348	7.78085e-06	-0.337384	0.32331
XM_014160955.1	Cysteine dioxygenase type 1	0.185914	0.693567	-0.562336	0.160863	-0.441154	0.287686	-0.911886	0.0602834	-0.852279	0.0460228
XM_014160956.1	Semaphorin-6A	-0.197757	0.570746	-0.499189	0.117476	-0.246521	0.611964	-0.196553	0.560066	-0.826621	0.0366232
XM_014161072.1	uncharacterized LOC106580253	-0.759849	0.0343251	-0.167468	0.619887	-0.707977	0.0934558	-1.69912	0.000601717	-0.878341	0.0194079
XM_014161156.1	ubiquitin-like protein	1.65407	9.00248e-05	1.22545	0.0315803	0.57829	0.123626	0.28289	0.52173	0.145834	0.783724
XM_014161257.1	Ankyrin-1	-0.402645	0.0595873	0.136347	0.556454	0.130229	0.554277	-2.05944	3.62553e-06	-0.0435772	0.926791
XM_014161277.1	U4/U6.U5 tri-snRNP-associated protein 2	0.292596	0.356518	0.26386	0.400915	-0.307148	0.481238	0.129569	0.614752	0.821879	0.00282804
XM_014161296.1	Methylenetetrahydrofolate dehydrogenase	-0.288193	0.134141	-0.200012	0.424443	0.434551	0.295911	-0.926333	0.00131482	0.808806	0.00959648
XM_014161305.1	RILP-like protein 2	0.101463	0.798362	-0.642159	0.00741147	-0.393853	0.31468	0.854161	0.0231303	0.0464881	0.860908
XM_014161307.1	Huntingtin-interacting protein 1-related protein	0.00286581	0.991788	0.332789	0.30491	0.24825	0.217818	0.819636	0.00954103	0.129517	0.382156
XM_014161393.1	chemokine-like receptor 1	0.37892	0.0283244	0.831244	0.000224103	0.892175	2.78625e-05	0.737792	0.00846808	0.321629	0.0875641
XM_014161450.1	centrosomal protein POC5-like	-1.91811	0.0336999	-0.40581	0.575377	-0.685298	0.180386	-2.96807	0.000106905	-0.949285	0.165642
XM_014161489.1	Phosphomevalonate kinase	-0.175249	0.205846	-0.0466261	0.75138	-0.00016086	0.999443	0.214843	0.407952	0.92228	0.00592441
XM_014161524.1	Proliferating cell nuclear antigen	-0.499935	0.000813791	-0.514123	0.00922253	-0.954022	0.00510591	-0.192212	0.156039	0.143796	0.388897
XM_014161528.1	Adrenergic, alpha-2B-, receptor	-0.91474	0.03758	-0.0918742	0.685761	-0.932511	0.0575644	-1.27852	0.000465026	-0.841476	0.0128081
XM_014161590.1	Platelet glycoprotein Ib beta chain	-0.479834	0.0179634	0.0862075	0.566276	0.266006	0.282323	-0.927319	0.00215798	0.216985	0.173094
XM_014161664.1	protein DEK-like	-0.368317	0.0144414	-0.146144	0.263137	0.139698	0.48775	-0.307881	0.171539	0.896825	0.0287831
XM_014161691.1	tumor necrosis factor receptor superfamily member 10B-like	-0.947213	0.000110403	-0.454886	0.00748615	-0.644681	0.131037	-1.62191	0.000462149	-0.327308	0.151554
XM_014161693.1	Unc-5 homolog Db	0.0758333	0.670299	0.169867	0.419933	0.636874	0.0466161	1.01056	0.000986607	0.323667	0.0517205
XM_014161700.1	leukocyte surface antigen CD53-like	0.917392	0.00525757	0.619853	0.00284726	0.859735	0.000164262	1.31236	0.00015985	0.918545	0.00071266
XM_014161713.1	Rab-like protein 6	0.336458	0.110237	0.382481	0.00868953	-0.122493	0.628887	-0.825551	1.93113e-05	-0.0171552	0.951418
XM_014161731.1	Protein patched homolog 1	-0.440717	0.371517	-0.967812	0.0145293	-0.917105	0.112599	0.101446	0.741899	-0.852111	0.0479611
XM_014161739.1	Tachykinin receptor 3-like	0.211264	0.254735	0.40062	0.00370225	-0.722695	0.0961534	-1.11412	2.62542e-06	-0.646063	0.0109605
XM_014161770.1	lipid phosphate phosphohydrolase 1-like	0.0656272	0.720164	-0.0871648	0.288355	0.378105	0.117806	1.08146	3.30368e-05	0.0142572	0.930099
XM_014161797.1	Myosin regulatory light chain 2, atrial isoform	0.259262	0.333543	0.258461	0.516331	0.147336	0.70155	0.853012	0.0049265	0.645414	0.00160103
XM_014161841.1	Steroidogenic acute regulatory protein [Salvelinus fontinalis]	0.207259	0.908047	1.33049	0.316333	2.06366	0.0905481	3.02707	0.0321318	1.51064	0.162722
XM_014161931.1	Protein L-Myc-1b	-0.360351	0.00535522	-0.130258	0.122665	-0.271666	0.346201	-0.808671	0.000298688	-0.0297432	0.726608
XM_014161941.1	multidrug resistance-associated protein 5-like	0.0281877	0.677077	0.145191	0.141376	0.42283	0.127829	-0.712732	0.000630753	-0.981744	0.00127584
XM_014162001.1	Lamin B2	-0.43102	0.0281006	-0.401341	0.0273073	-0.642554	0.00479275	-0.862444	0.00570305	-0.129577	0.492277
XM_014162065.1	tristetraprolin-like	0.44746	0.0475691	0.545095	0.0278241	1.11534	0.00713968	1.06359	0.00135404	0.094654	0.464918
XM_014162097.1	SERTA domain containing 2 - Ident 33	-0.412335	0.028718	-0.127302	0.39627	-0.0913578	0.805369	-1.04386	0.00137659	-0.232477	0.137992
XM_014162099.1	Flavin reductase	-0.515775	0.0057545	-0.218234	0.0977143	-0.728975	0.0965362	-1.86717	4.7547e-05	-0.114245	0.501365
XM_014162109.1	Interferon regulatory factor 2 binding protein 2a	0.0100721	0.902575	0.287668	0.00621773	-0.260706	0.170135	-0.868777	0.000112924	-0.489846	0.138543
XM_014162127.1	CAP-Gly domain-containing linker protein 3	0.125234	0.606344	0.367959	0.00744611	-0.548192	0.183853	-1.06548	0.000148444	-0.52717	0.184356
XM_014162136.1	cytochrome P450 2M1	-1.99789	0.346071	-4.05708	0.0264149	-4.89673	0.00405862	-5.12283	0.00708554	-5.65039	0.000959863
XM_014162140.1	A-kinase anchor protein 12-like	0.478009	0.396723	-0.200564	0.560869	0.909699	0.102297	0.215467	0.635308	1.5937	0.0153579
XM_014162186.1	Smoothelin, like	-0.158036	0.454285	-0.494056	0.00396779	-0.841763	0.00359292	-0.83339	6.61646e-05	-0.9704	8.31649e-05
XM_014162295.1	PTB domain-containing engulfment adapter protein 1	0.378008	0.0195767	0.122616	0.471719	0.496817	0.0670943	0.917811	0.000472822	0.561792	0.0407028
XM_014162339.1	leucine-rich repeat and immunoglobulin-like domain-containing nogo receptor-interacting protein 1	0.716983	0.0319518	0.26988	0.0224248	1.05215	0.0258757	0.503733	0.0306743	0.0644416	0.624513
XM_014162425.1	Mitogen-activated protein kinase kinase kinase kinase 5 - Ident 76	0.944951	0.00460432	0.634867	0.00183269	0.532243	0.0770568	0.325143	0.404009	-0.270599	0.215159
XM_014162432.1	complement C1q-like protein 4	-0.586496	0.0305297	0.161861	0.170436	-0.27597	0.1198	-0.816648	6.07324e-05	-0.286901	0.200295
XM_014162467.1	Tropomodulin 2	-0.472765	0.0107652	-0.00760078	0.953269	0.0856125	0.50822	-2.57072	3.73559e-05	-0.223032	0.454586
XM_014162471.1	Interleukin-18	0.395398	0.0232865	0.385549	0.0402839	0.739477	0.0519067	0.833564	0.000707652	0.140683	0.148561
XM_014162503.1	Pleckstrin homology-like domain, family B, member 1a	0.0756122	0.434209	0.39508	0.00103677	-0.237506	0.305387	-1.33717	8.6388e-05	-0.446962	0.17862
XM_014162559.1	high affinity immunoglobulin gamma Fc receptor I-like	0.585979	0.0122989	0.406069	0.0364149	0.393638	0.0455786	0.902123	0.00535655	0.165256	0.570364
XM_014162620.1	StAR-related lipid transfer protein 13	0.289322	0.324428	0.333961	0.154195	-1.16591	0.0770468	-1.87405	3.42152e-05	-0.687422	0.162072
XM_014162626.1	Glycerophosphodiester phosphodiesterase domain containing 4a	-0.00992678	0.940311	-0.248864	0.322372	0.551185	0.0182837	1.17066	0.000141833	0.747818	0.00318311
XM_014162638.1	Fanconi anemia J	-0.511458	0.00149055	-0.249609	0.0589952	-0.571802	0.00380651	-0.848865	0.000851731	-0.270136	0.00896015
XM_014162648.1	Tripartite motif-containing 3b - Ident 81	-0.055699	0.624277	0.0141518	0.886219	0.388486	0.010088	0.884991	0.000339303	0.557677	0.00693291
XM_014162661.1	Remodeling and spacing factor 1	-0.125591	0.413049	0.0027032	0.98743	0.495678	0.128382	1.16486	0.000139454	-0.151038	0.325322
XM_014162686.1	Phosphoserine phosphatase	-1.08724	0.000425397	-0.46974	0.0583031	-1.03989	0.00621299	-0.721344	0.0128321	0.271798	0.27683
XM_014162712.1	Abhydrolase domain-containing protein 15	0.0267349	0.876041	0.326411	0.211235	0.725825	0.00656132	1.05221	0.00287274	0.352867	0.0266623
XM_014162770.1	Claudin g	-0.615921	0.62279	-1.78146	0.103227	-1.66019	0.0844254	-2.48021	0.0267372	-2.82002	0.00698707
XM_014162774.1	Claudin g	0.235849	0.26668	0.122175	0.506159	0.302562	0.223351	0.437152	0.112234	1.15428	0.0279002
XM_014162826.1	Kin of IRRE like 3 like	-0.468086	0.0145825	0.213467	0.214582	-0.298061	0.473117	-1.50758	9.9816e-05	-0.805995	0.0813723
XM_014162977.1	Phosphatidylinositol binding clathrin assembly protein a	-0.641526	0.0225705	-0.0578304	0.816575	0.047744	0.868901	-1.30803	0.00229283	0.0664465	0.809962
XM_014163064.1	HNF1 homeobox Ba	-0.675989	0.656286	-1.91879	0.106224	-2.50318	0.0289481	-2.46799	0.054541	-2.42143	0.0571739
XM_014163095.1	7-methylguanosine phosphate-specific 5 -nucleotidase	-0.330301	0.134291	0.34472	0.0963438	1.04622	0.00467707	-0.0745982	0.737234	1.35793	0.000891283
XM_014163146.1	Beta-galactosidase-1-like protein 2	-1.04323	0.00925435	-0.441065	0.280223	-0.546039	0.372358	-2.30686	1.51216e-05	-1.87733	0.000156609
XM_014163155.1	Dehydrogenase/reductase	0.853246	0.000300862	0.127711	0.480782	-0.222392	0.480713	0.358882	0.0310196	0.11167	0.519704
XM_014163212.1	uncharacterized LOC106581262	0.784115	0.0111293	0.443857	0.00558751	0.673108	0.112563	0.186972	0.42271	-0.927442	0.000982633
XM_014163226.1	Serine/threonine-protein kinase NLK	-0.393155	0.0115306	-0.310553	0.0475216	-0.536141	0.307422	-1.05754	7.93864e-05	-0.0403347	0.864843
XM_014163238.1	Serpin H1 (Hsp47)	0.580583	0.00928969	0.226754	0.148777	-0.235776	0.337117	1.83911	3.23783e-05	1.31327	3.8182e-05
XM_014163250.1	lysophosphatidic acid receptor 4-like	0.584649	0.0269823	0.476579	0.0442951	0.812862	0.00300957	0.628835	0.0251604	0.492198	0.0632709
XM_014163295.1	cyclin B2	-0.190435	0.670063	-1.05709	0.110252	-0.586517	0.212117	-0.320607	0.506203	-0.872712	0.0518136
XM_014163327.1	Solute carrier family 6	-0.625328	0.686983	-1.80937	0.134882	-2.19876	0.0514949	-2.4893	0.0580075	-2.52971	0.0294871
XM_014163361.1	Calcium binding protein 39, like 1	0.0872635	0.42016	0.0863143	0.44886	0.0521354	0.834572	0.368301	0.0315935	0.90883	0.00244078
XM_014163552.1	Membrane metallo-endopeptidase-like 1	-0.393277	0.623637	-1.21449	0.075621	-1.32409	0.0653647	-1.52511	0.0554264	-1.65511	0.0212742
XM_014163565.1	Pumilio homolog 1	0.297618	0.358444	-0.053407	0.791261	0.100115	0.807153	0.928043	0.00675227	0.445433	0.192466
XM_014163661.1	mitochondrial ornithine transporter 1-like	0.481865	0.011413	0.164602	0.173159	0.050402	0.817899	0.801624	0.00066507	0.686562	0.00193677
XM_014163679.1	Fibronectin type-III domain-containing protein 3A	-0.338313	0.0112037	0.131919	0.473134	-1.04246	0.030578	-1.91465	6.71808e-06	-0.883926	0.022782
XM_014163686.1	Solute carrier family 52_ riboflavin transporter_ member 3-B	0.116171	0.408115	0.114129	0.389415	0.19793	0.448192	0.700662	0.000412443	0.922552	0.000254456
XM_014163696.1	Growth hormone secretagogue receptor a	-0.0281384	0.889327	0.259251	0.031758	-0.692179	0.0521163	-0.949159	0.000153806	-0.637754	0.00620653
XM_014163697.1	capZ-interacting protein-like	-0.256801	0.453532	-0.850479	0.0169987	0.114811	0.8738	-0.52953	0.0340648	0.786921	0.175572
XM_014163711.1	Rho GTPase activating protein 42a	-0.0283629	0.928393	0.248432	0.502081	0.611511	0.184905	1.21126	0.00603905	0.963176	0.0265254
XM_014163740.1	rho GTPase-activating protein 42-like	0.240569	0.213308	0.108271	0.46977	-0.0650772	0.745923	0.448378	0.0312928	1.00313	0.0170432
XM_014163824.1	non-syndromic hearing impairment protein 5 homolog	0.162943	0.366077	0.0337336	0.836978	0.414636	0.0595431	0.881837	0.00207463	0.892645	0.000661101
XM_014163840.1	Leucine-rich repeat flightless-interacting protein 1	0.223812	0.175035	0.152256	0.332623	0.519476	0.0443985	0.97769	0.00288326	0.709051	0.00703419
XM_014163864.1	Dynein heavy chain 7, axonemal	-1.02434	0.0419867	0.0382216	0.844287	-1.00015	0.108674	-0.271125	0.273519	0.0030062	0.993578
XM_014163966.1	RNA-binding motif, single-stranded-interacting pro	-0.58429	0.000650815	-0.0512108	0.711452	0.454424	0.104606	-0.833916	0.000143965	0.327404	0.078895
XM_014163979.1	transcription factor 21-like	0.164871	0.573052	-0.0738476	0.695356	0.575335	0.00747956	0.821321	0.00460555	0.618048	0.0479326
XM_014163988.1	Son of sevenless homolog 2	0.385147	0.0783678	0.0090744	0.944834	0.318469	0.588345	1.03797	8.8556e-05	0.653508	0.00263246
XM_014163994.1	glycine-rich cell wall structural protein-like	0.42156	0.621156	-0.773996	0.182095	-0.675722	0.233239	-0.832661	0.177627	-1.15611	0.0399301
XM_014164014.1	Chimerin	-0.222964	0.115229	0.371266	0.0483159	-0.381438	0.289517	-1.44232	7.04485e-06	-0.635624	0.0413988
XM_014164030.1	Cell division cycle associated 7a	-0.594795	0.000685772	-0.50477	0.00159852	-0.968302	0.00264646	-0.449366	0.0288265	0.109277	0.660623
XM_014164045.1	Integrin, alpha 6a	-0.175229	0.613395	-0.358844	0.16189	-0.546412	0.0617468	-0.818892	0.0171976	-0.620511	0.0308475
XM_014164086.1	Bile salt export pump	0.544462	0.0367685	0.178676	0.369158	0.405477	0.151254	0.883143	0.00286516	0.534109	0.0410934
XM_014164118.1	Cordon-bleu protein-like 1	0.802335	0.00460859	0.534193	0.0010923	0.684211	0.00626773	0.214299	0.266677	-0.502005	0.00951219
XM_014164248.1	C-X-C chemokine receptor type 4	0.790695	0.0606611	1.02554	0.0227908	1.48959	0.000237044	1.38426	0.000634364	0.455196	0.00203834
XM_014164280.1	villin-1-like	0.37944	0.480726	-0.48532	0.291244	-0.363916	0.508779	-0.762121	0.16953	-1.38074	0.0138198
XM_014164283.1	integrin beta-2-like	0.934816	0.00878498	0.41875	0.0076638	0.451873	0.0626775	0.43867	0.0794416	-0.407554	0.156168
XM_014164314.1	glutamate-rich protein 6-like	-0.146343	0.593661	-0.716529	0.0205556	-0.482889	0.234351	-0.320079	0.104785	-1.05153	6.12487e-05
XM_014164327.1	major histocompatibility complex class I-related gene protein-like	0.189934	0.273917	0.160651	0.416161	0.471199	0.191219	0.544949	0.0187541	0.822921	0.00355945
XM_014164328.1	Crystallin, gamma MX, like 1	-0.138016	0.474423	0.601963	0.047558	1.30386	0.000228882	0.191963	0.501115	1.11354	0.000395987
XM_014164359.1	protocadherin-8-like	-0.0686895	0.690393	-0.0484856	0.836428	0.673065	0.204342	1.04024	0.0074087	0.0541039	0.84688
XM_014164456.1	Coagulation factor VIII, procoagulant component	-0.823431	0.525951	-1.91691	0.057533	-1.52026	0.118377	-2.3617	0.0259816	-2.10036	0.0306148
XM_014164469.1	EF-hand domain (C-terminal) containing 2 (efhc2), X1	-0.40292	0.00431521	0.142085	0.450578	-0.594621	0.145969	-2.08625	4.15524e-07	-0.486107	0.245977
XM_014164586.1	Beta-galactoside alpha-2_6-sialyltransferase 2 [Alpha 2_6-ST 2]	-0.200729	0.597084	-0.509302	0.0234262	0.0261067	0.964289	0.656634	0.0813386	-0.883428	0.00739781
XM_014164664.1	Guanine nucleotide exchange factor DBS	0.186271	0.505146	0.308838	0.358013	0.384851	0.271647	0.997335	0.00215438	0.180706	0.408297
XM_014164696.1	mucin-5AC-like	-0.573328	8.12196e-05	-0.397999	0.0060724	0.086731	0.655751	-1.21236	2.92997e-06	0.0267469	0.880359
XM_014164754.1	EF-hand domain-containing family member B	-0.398975	0.35259	-0.600854	0.105978	-0.837992	0.040601	-0.333653	0.341327	-0.908879	0.0153803
XM_014164758.1	Macrophage receptor MARCO	0.949022	0.00319484	0.415678	0.0798589	0.675343	0.0307447	0.68525	0.0231229	0.517818	0.147083
XM_014164761.1	Macrophage receptor MARCO	0.549786	0.00652729	0.528392	0.00277503	0.979969	0.00276099	1.03088	5.68298e-05	0.443347	0.0801383
XM_014164825.1	Centromere protein J	-0.546117	0.00436589	-0.538176	0.0521569	-0.50826	0.00834009	-0.841347	0.00251787	-0.154183	0.290845
XM_014164827.1	Ezrin a	-0.219666	0.212833	0.0209768	0.862533	0.291463	0.242471	0.226717	0.143223	0.838954	0.00276557
XM_014164840.1	ankyrin repeat and SOCS box protein 9-like	-0.470603	0.457974	-0.789237	0.0906972	-0.979561	0.0464002	-1.02289	0.0645969	-0.841887	0.0868386
XM_014164875.1	MYCBP-associated, testis expressed 1	-0.518475	0.212787	-0.696135	0.0274995	-0.708472	0.0948734	-0.922945	0.0299359	-0.694725	0.0296318
XM_014164906.1	Ankyrin repeat domain 10b	0.743708	0.00513275	0.435613	0.0379074	0.283343	0.51546	0.843385	4.92139e-05	-0.0820706	0.544952
XM_014164976.1	transcription cofactor vestigial-like protein 3	-0.548698	0.0873166	-0.407926	0.100335	-0.0756071	0.875683	0.478688	0.129333	-0.895918	0.0101679
XM_014165003.1	LIM and senescent cell antigen-like domains 2	0.309465	0.0450512	0.179391	0.120396	0.4282	0.00500268	0.858923	0.000907689	0.944975	0.000186941
XM_014165055.1	von Willebrand factor D and EGF domain-containing protein-like	-0.410492	0.637468	-0.766109	0.208984	-1.30327	0.0455886	-1.46783	0.0512585	-1.09706	0.0877442
XM_014165087.1	E3 ubiquitin-protein ligase SH3RF1	-0.340732	0.00822964	0.0134296	0.892957	-0.460461	0.0336873	-1.04227	7.25285e-05	-0.545569	0.0167152
XM_014165110.1	interferon-induced guanylate-binding protein 1-like	0.204094	0.320132	0.129901	0.61377	0.114059	0.739224	1.08709	0.000221917	0.608447	0.0980557
XM_014165123.1	Integral membrane protein 2Cb	0.771695	0.000427435	0.873731	0.000110345	1.0744	0.000274758	0.575678	0.121178	0.0974232	0.717036
XM_014165149.1	interleukin-1 receptor type 1-like	-0.519414	0.00870507	0.151553	0.414244	-0.661104	0.0313894	-0.813221	0.000864396	-0.369041	0.158652
XM_014165180.1	coiled-coil domain-containing protein 141-like	0.728548	0.0702577	0.601954	0.063861	0.797586	0.0247655	0.195787	0.592808	-0.490643	0.34333
XM_014165244.1	Basic leucine zipper and W2 domains 1a	-0.247324	0.138287	0.115685	0.304885	-0.548983	0.127219	-0.909904	0.000623372	-0.160521	0.141817
XM_014165271.1	60 kDa heat shock protein, mitochondrial	-1.02642	9.32657e-05	-0.485106	0.0136563	-0.870889	0.000122167	0.0256505	0.867344	-0.344905	0.281346
XM_014165301.1	Crystallin_ gamma M1	-0.116149	0.460956	0.478757	0.0777936	1.20563	0.000281979	0.170004	0.532088	0.960623	0.000229612
XM_014165367.1	3-hydroxyacyl-CoA dehydratase 2	-0.374884	0.0954166	-0.450285	0.031811	-0.83496	0.0340177	-0.344828	0.0304738	-0.209239	0.306725
XM_014165552.1	Pyridoxal	-0.421288	0.371655	-0.520878	0.188277	-0.894243	0.0466045	-0.298867	0.461288	-0.382646	0.358242
XM_014165590.1	Novel hemicentin protein - Ident 25	1.15574	0.0162407	0.875755	0.0113389	1.3184	0.000264855	1.45431	0.00170686	1.02704	0.0166044
XM_014165644.1	ES1 protein homolog, mitochondrial-like	-0.149098	0.224635	-0.330241	0.1011	-0.991116	0.0416408	-0.253435	0.0233221	-0.577756	0.00830942
XM_014165659.1	Sialic-acid binding protein-4 - Ident 25	-0.144528	0.294927	0.245555	0.0190778	-0.494221	0.15982	-1.1386	2.76967e-05	-0.387423	0.230083
XM_014165678.1	AF184596_1 beta-2 tubulin	-0.896855	0.0040778	-0.188218	0.473849	-0.788377	0.011561	-0.674291	0.105786	0.631707	0.056614
XM_014165682.1	Sialic-acid binding protein-4 - Ident 24	0.98175	0.00161475	0.576263	0.042247	0.739721	0.0227177	1.28633	0.000201793	0.746925	0.00283164
XM_014165704.1	Fibronection	-0.179861	0.471302	-0.367188	0.108739	-0.865058	0.0395547	-0.731976	0.00343037	-0.409529	0.126906
XM_014165770.1	Sialic-acid binding protein-4 - Ident 24	0.56117	0.00326775	0.357553	0.00790936	0.929951	0.000971874	1.27283	4.19452e-05	0.916646	1.12426e-05
XM_014165801.1	Mitogen-activated protein kinase kinase kinase 13	-0.0278406	0.922286	0.168175	0.560099	0.6959	0.206647	0.840045	0.0130575	-0.0235094	0.918162
XM_014165820.1	thioredoxin domain-containing protein 3 homolog	-0.0845535	0.826522	-0.697541	0.0372501	-0.344224	0.504034	-1.2821	0.000688072	-1.08609	0.00329356
XM_014165826.1	sialoadhesin-like	0.907879	0.0200344	0.711402	0.0418983	0.582957	0.195174	1.56534	9.117e-05	1.18169	0.00143359
XM_014165845.1	tumor necrosis factor receptor superfamily member 5-like	-0.12643	0.658153	-0.909542	0.0359254	-0.448609	0.451217	1.08631	0.000174984	-0.193498	0.378861
XM_014165846.1	tumor necrosis factor receptor superfamily member 4-like	0.954402	0.0195898	0.438565	0.11259	0.802871	0.037313	0.495701	0.168301	0.21274	0.514065
XM_014165891.1	fer-1-like protein 4	-0.102746	0.65703	-0.635219	0.0260381	-0.107831	0.734583	0.813541	0.00467347	-0.181411	0.280567
XM_014165968.1	cytochrome c oxidase subunit NDUFA4-like	0.0464236	0.557492	0.918163	0.00795784	1.52669	0.00148759	2.05252	0.000210765	0.915042	0.0150966
XM_014165992.1	Adenosine receptor A1	0.117728	0.543314	0.0183538	0.897585	0.746	0.0272815	0.580504	0.00407118	1.38985	0.000744794
XM_014166008.1	interleukin-17 receptor D-like	-0.165358	0.63433	-0.269485	0.323685	0.0374324	0.925778	0.767726	0.0350062	-0.79612	0.0127932
XM_014166099.1	CD9 antigen-like	0.168812	0.210646	-0.31129	0.0471606	-0.336178	0.121136	-0.626828	0.000766969	-0.944218	0.000716594
XM_014166226.1	Hyaluronoglucosaminidase 6	0.344077	0.272946	0.550383	0.118033	0.809745	0.0260641	-0.132692	0.715839	-0.335749	0.472165
XM_014166282.1	Zinc finger protein 362a	-0.0656762	0.683244	0.117131	0.375387	-0.265013	0.269499	-0.965614	0.000368708	-0.387564	0.0219374
XM_014166347.1	Band 4.1-like protein 1	1.11443	0.00260357	0.40673	0.0428092	0.268599	0.39743	0.345689	0.250212	-0.318317	0.283785
XM_014166362.1	Neural cell adhesion molecule L1-like protein	0.0799114	0.633331	-0.364975	0.0160965	-0.278943	0.531683	-0.150683	0.246716	-0.835561	0.00418014
XM_014166379.1	Serine/threonine-protein phosphatase 4 regulatory subunit 2	-0.203277	0.0118241	-0.139165	0.0676154	0.105677	0.756515	-0.810844	2.62514e-06	-0.403866	0.039732
XM_014166435.1	Macrophage stimulating 1 receptor	0.0455492	0.902923	-0.207975	0.501911	-0.786224	0.0544932	-1.04025	0.0178189	-0.60562	0.0724549
XM_014166463.1	GATA-binding factor 3, GATA3	-0.696348	0.00202014	0.00931292	0.951788	0.391238	0.00322524	-0.970751	0.00717567	0.244982	0.318192
XM_014166541.1	RNA binding motif protein 24b	-0.128028	0.521981	0.0585669	0.761305	0.217083	0.383275	-1.04423	0.00132467	0.137207	0.515153
XM_014166546.1	Inositol hexaphosphate kinase 2	0.0666002	0.80069	-0.340326	0.0597506	-0.0286592	0.957881	0.899444	0.000835503	0.360544	0.0981258
XM_014166552.1	5-hydroxymethylcytosine	-0.312945	0.545532	0.138537	0.808252	0.43053	0.30262	-0.0412069	0.958391	1.03612	0.0377901
XM_014166564.1	cell death activator CIDE-3-like	0.0331649	0.936431	0.0283439	0.942212	0.325759	0.418003	-0.649791	0.132233	-0.942808	0.0224638
XM_014166625.1	RING finger protein 207	0.13267	0.319627	0.393757	0.0270108	0.805457	0.0046768	0.851387	0.000651691	0.543709	0.000374792
XM_014166705.1	complement decay-accelerating factor-like	-0.604676	0.00106263	0.0274483	0.85694	0.465325	0.00680149	-1.16604	0.000525998	0.525742	0.00988509
XM_014166788.1	Monocarboxylate transporter 2	-0.490802	0.038413	-0.22432	0.25227	-1.10582	0.0175481	-0.143823	0.569166	0.361925	0.156728
XM_014166803.1	Solute carrier family 9	-1.05334	0.56515	-2.50942	0.0816559	-3.14092	0.019303	-3.29645	0.0311358	-3.46195	0.0108435
XM_014166848.1	prepro-urotensin II-beta-like	0.146746	0.433273	0.0686834	0.784891	0.603787	0.204985	0.844672	0.00368891	-0.0250424	0.897718
XM_014166858.1	EPS8-like 3	0.01957	0.982701	-0.880763	0.11943	-1.23622	0.0402466	-1.19798	0.06723	-1.69653	0.0106524
XM_014166872.1	tripartite motif-containing protein 16-like protein	0.879031	0.00432682	0.448638	0.165712	-0.0693886	0.865516	0.40171	0.271554	-0.383593	0.262245
XM_014166958.1	PHD finger protein 13	-0.274983	0.0505738	0.12243	0.362278	-0.345299	0.141798	-0.818526	0.000702523	-0.580959	0.00404125
XM_014167056.1	DIP2 disco-interacting protein 2 homolog Ba	0.235462	0.306707	0.0879462	0.310261	0.369522	0.338785	0.801832	0.003833	1.17573	1.48824e-06
XM_014167130.1	Protein kinase C, delta a	0.71661	0.126801	0.499456	0.234532	0.301847	0.592603	1.14278	0.0387764	1.08714	0.0411628
XM_014167136.1	Protein cereblon	0.0737443	0.560502	0.28523	0.00114023	-0.474897	0.080393	-0.896153	3.56877e-07	-0.487492	0.00648828
XM_014167249.1	Tubulin, alpha 1a	0.294285	0.304624	0.248375	0.380753	0.0385096	0.919892	0.33998	0.333203	1.1718	0.00274361
XM_014167276.1	thymocyte selection associated family member 2	0.829123	0.000856236	0.539988	0.00089853	0.897224	0.000257612	0.628666	0.00114417	0.278769	0.165577
XM_014167277.1	LIM domain and actin binding 1	-0.411648	0.0163431	0.116166	0.475049	-0.23045	0.464447	-1.68059	1.43522e-05	-0.888545	0.0430531
XM_014167340.1	Nuclear receptor subfamily 1, group D, member 2a	0.0347198	0.908037	0.869459	0.028643	1.13094	0.00739816	0.286606	0.0395579	0.29278	0.264939
XM_014167350.1	cytochrome P450 4B1-like	0.797074	0.000479918	0.315656	0.0118503	0.395767	0.00473418	0.297563	0.0568814	-0.237913	0.0601919
XM_014167355.1	trichohyalin-like	-0.8474	0.000359405	0.0134728	0.945317	-0.286046	0.303363	-0.986053	4.61788e-07	-0.0759558	0.789912
XM_014167368.1	Voltage-gated hydrogen channel 1	0.248809	0.320968	-0.208367	0.416649	-0.247389	0.519642	0.380752	0.0888007	0.822671	0.00406365
XM_014167375.1	Beta-crystallin B3	0.289891	0.16398	0.319062	0.0922474	-0.505071	0.16023	-1.08031	8.33885e-06	-0.640494	0.00794241
XM_014167394.1	Engulfment and cell motility 1	0.241279	0.317962	-0.165039	0.312172	0.0245343	0.954012	-0.546299	0.0659007	-0.88239	0.00262372
XM_014167428.1	Nuclear receptor subfamily 4, group A, member 1	0.373927	0.2452	0.582143	0.156363	1.40644	0.0137321	1.22658	0.00291075	0.566063	0.0344932
XM_014167442.1	Canopy1	0.00037858	0.998013	-0.205537	0.148613	-0.887225	0.00316702	0.401499	0.0670646	0.528423	0.0499099
XM_014167453.1	Bombesin receptor-activated protein C6orf89	0.307834	0.0707486	0.264253	0.0226898	0.834674	0.0169647	0.168472	0.129032	0.527213	0.00286972
XM_014167491.1	Isocitrate dehydrogenase [NAD] subunit beta, mitoc	-0.777008	0.00147583	-0.0501471	0.79301	0.243259	0.273171	-1.37848	0.000518089	0.178478	0.433619
XM_014167512.1	sodium- and chloride-dependent neutral and basic amino acid transporter B(0+)-like (LOC106583390)	-0.700309	0.0163817	-0.256424	0.317609	-0.766805	0.00201618	-0.870646	0.000398149	-0.75824	0.00115364
XM_014167515.1	Cell division cycle-associated protein 3	-0.57385	0.00146236	0.00519824	0.975218	0.233009	0.0744486	-0.898423	0.00042379	0.296673	0.0537454
XM_014167568.1	Rieske domain-containing protein-like	-0.853065	0.000168155	-0.264719	0.0988635	-0.327109	0.158627	-1.81997	0.000296288	0.359274	0.0574923
XM_014167594.1	Hyaluronoglucosaminidase 6	-0.447258	0.00121528	-0.135157	0.197162	0.093898	0.757677	-0.959034	0.000240507	-0.122701	0.27014
XM_014167641.1	Transmembrane and coiled-coil domains protein 1	-0.860847	7.13421e-05	-0.408468	0.0125756	-0.401145	0.088905	-1.16823	0.000214772	-0.254884	0.0514969
XM_014167677.1	Solute carrier family 25 member 35	-0.296496	0.472722	-0.0647829	0.872621	-0.718651	0.249721	-0.906044	0.0136828	-0.459694	0.354062
XM_014167874.1	translocator protein-like	-0.689705	0.000497288	-0.163062	0.344477	0.0704832	0.591413	-1.84495	0.000115292	0.262664	0.240934
XM_014167877.1	Solute carrier family 6	-0.695853	0.00221054	0.370616	0.0365733	1.01231	0.0424105	-1.347	0.000364242	0.501328	0.0512942
XM_014168000.1	Integrin, alpha 5	0.696133	0.00242755	0.62816	0.000453388	0.57348	0.0948957	0.873886	0.000293909	0.192503	0.168751
XM_014168016.1	Scleraxis homolog A	-0.32401	0.381521	-0.175639	0.549728	-0.605737	0.0921245	-1.05879	0.00976706	-0.405914	0.214271
XM_014168091.1	Peroxisomal proliferator-activated receptor A-interacting complex 285 kDa-2	1.34417	0.000264034	0.794015	0.0141919	0.0314102	0.899283	0.633766	0.0450899	-0.0750501	0.835451
XM_014168095.1	E3 ubiquitin-protein ligase RNF213	1.07469	0.00502729	0.60708	0.181184	0.682196	0.17792	0.564815	0.0886338	-0.531633	0.0893123
XM_014168162.1	Phosphorylated CTD-interacting factor 1	-0.261207	0.163968	-0.228241	0.174069	0.273962	0.317923	1.022	0.000823358	-0.0534583	0.792375
XM_014168238.1	keratin-associated protein 5-5-like	0.00088428	0.998375	-0.696405	0.0319717	-0.326576	0.536174	-0.198538	0.553499	-0.943319	0.0185616
XM_014168247.1	DNA replication licensing factor MCM2	-0.458323	3.41556e-05	-0.332179	0.0142754	-0.844597	0.000399008	-0.425122	0.00413633	-0.070673	0.505037
XM_014168256.1	protein MGARP-like	-0.201385	0.692924	-0.857428	0.0344658	-0.936784	0.125381	0.342119	0.27778	-0.505847	0.226837
XM_014168307.1	Mesencephalic astrocyte-derived neurotrophic factor	-0.0161692	0.918945	0.121686	0.311266	-0.276491	0.61924	0.912729	0.000271259	0.850757	0.000545543
XM_014168326.1	Homeodomain interacting protein kinase 2	0.106491	0.587229	-0.0521402	0.699025	0.571035	0.0172253	0.686802	0.00217804	0.852871	0.01548
XM_014168389.1	Mimecan precursor	-0.477738	0.503604	-1.02191	0.0662573	-1.00919	0.0380152	-0.815897	0.150169	-1.22715	0.021522
XM_014168462.1	Fibulin 2	-0.720675	0.0677249	0.355163	0.206622	-0.555363	0.185859	-0.992234	0.0111952	-0.290322	0.322003
XM_014168500.1	N-ethylmaleimide-sensitive factor b	-1.37983	0.0290872	-0.208733	0.5589	-1.62469	0.00934589	-2.48329	8.142e-05	-1.39087	0.0105906
XM_014168623.1	Claudin-18	-0.260986	0.594916	0.170059	0.485322	0.195511	0.422737	1.08585	0.00713907	1.20325	0.00695588
XM_014168663.1	60S ribosomal protein L36	1.0315	0.00207679	0.580776	0.04188	0.837987	0.00596139	0.866444	0.0101806	0.590945	0.0364192
XM_014168691.1	Prostacyclin synthase	-0.424264	0.0397385	-0.0872233	0.59358	0.067652	0.819059	-1.43316	5.38723e-05	-0.228352	0.359783
XM_014168770.1	interferon-induced protein with tetratricopeptide repeats 2-like	1.03335	0.0308297	0.771184	0.0928532	0.823174	0.0741762	0.558727	0.254411	0.59661	0.166332
XM_014168850.1	probable proline--tRNA ligase, mitochondrial	0.0528217	0.878294	-0.0862499	0.669537	0.213506	0.507062	1.00373	0.00554914	0.0495142	0.800881
XM_014168878.1	Protein mago nashi homolog 2	-0.438049	0.0840384	0.171352	0.450813	-0.210856	0.45102	-1.02903	0.00130243	-0.22905	0.302578
XM_014168937.1	SLAIN motif-containing protein 2	-0.0328228	0.862406	-0.133459	0.414235	0.410931	0.1022	0.884115	0.00068327	0.204812	0.316449
XM_014168945.1	Protein furry homolog-like	-0.274889	0.121109	-0.0288817	0.854947	0.0406492	0.837705	-1.16867	0.000137198	-0.306094	0.18444
XM_014168981.1	Ligand of numb-protein X 1	0.0410972	0.905917	-0.590929	0.03214	-1.07426	0.00392814	-0.989786	0.00873392	-0.763464	0.00637024
XM_014169015.1	Centrosomal protein of 135 kDa [Cep135]	-0.468432	0.00221488	-0.309383	0.0565738	-0.552095	0.0124085	-0.871567	0.00269761	0.0537604	0.645347
XM_014169187.1	UDP-Gal:betaGlcNAc beta 1,4- galactosyltransferase, polypeptide 6	0.288037	0.0621564	0.186813	0.0440495	0.78273	0.00779495	0.924113	1.80573e-05	0.755742	0.000330963
XM_014169206.1	Myosin light chain kinase 2	-0.0349032	0.964203	0.76946	0.160392	0.184569	0.775824	-1.42612	0.0353294	0.31782	0.645338
XM_014169214.1	Palladin	0.252179	0.65376	-0.255112	0.596837	-0.348698	0.606618	-1.42988	0.0398602	-1.20939	0.038313
XM_014169273.1	Elongation factor 2	0.308574	0.0190096	0.17375	0.0605623	0.335347	0.00121607	0.979255	1.09166e-05	0.829714	7.64689e-06
XM_014169278.1	Leupaxin	0.395311	0.0785873	0.384903	0.110455	0.155389	0.634046	0.984212	0.0130143	0.8268	0.00838465
XM_014169284.1	RAB42, member RAS oncogene family	-0.768872	0.000737602	-0.281341	0.0874729	-0.395586	0.354925	-1.18999	0.000831743	0.276896	0.0943891
XM_014169296.1	tripartite motif-containing protein 55-like	0.116602	0.851501	0.327502	0.449796	0.0834634	0.894151	1.80333	0.00373135	2.19145	0.00194375
XM_014169344.1	Peroxiredoxin 6	-0.20653	0.585547	-0.497539	0.103293	-0.830917	0.052891	-0.460143	0.138077	-0.247326	0.355549
XM_014169468.1	Calreticulin like	0.145682	0.425913	-0.0563148	0.763544	-0.801263	0.0185235	0.693183	0.00335843	0.713918	0.0133072
XM_014169482.1	Cyclin-dependent kinase 4 inhibitor C	-0.668276	0.000743788	-0.204145	0.0924296	-0.0419719	0.784516	-1.44652	6.77254e-06	-0.152201	0.405551
XM_014169510.1	Glutamate--cysteine ligase regulatory subunit	-0.761689	0.00935263	-0.404779	0.0103153	-0.424033	0.263614	-0.886753	0.016102	0.0599824	0.842419
XM_014169511.1	Serine incorporator 2, like	-0.251809	0.106579	-0.114306	0.376345	0.0536549	0.878191	-1.00937	8.14514e-05	-0.187475	0.341861
XM_014169596.1	MAP kinase-interacting serine/threonine kinase 2a	0.779471	0.0557434	1.16923	0.00166157	1.27512	0.0318914	1.5962	0.000454482	0.474664	0.0180895
XM_014169644.1	Zinc finger, AN1-type domain 5b	-0.104892	0.339118	0.0602595	0.629813	0.362529	0.325157	-0.862505	3.92723e-05	-0.0289559	0.908576
XM_014169726.1	Cyclin-dependent kinases regulatory subunit 1	-0.746243	0.0104379	-0.0224102	0.866878	0.161603	0.445576	-1.50719	7.16827e-05	-0.0519207	0.78719
XM_014169782.1	SWI/SNF-related matrix-associated actin-dependent regulator of chromatin subfamily E member 1-related	-0.375419	0.034188	-0.29035	0.064456	-0.184764	0.534914	-1.17927	0.000222417	-0.647611	0.000556194
XM_014169804.1	Complement factor D precursor	0.189368	0.460932	0.163431	0.419048	0.182721	0.474422	1.07985	0.00141606	0.800197	0.0229715
XM_014169844.1	Adaptor protein, phosphotyrosine interaction, PH domain and leucine zipper containing 1	-0.0541607	0.703966	-0.0504494	0.767048	-0.710478	0.159945	-0.795651	0.00113762	-0.378801	0.0905287
XM_014169906.1	cadherin-related family member 5-like	-0.126261	0.454192	0.0824818	0.403736	0.288448	0.699982	1.0471	3.04427e-05	0.953114	7.79878e-05
XM_014169920.1	troponin I, fast skeletal muscle-like	-1.57735	0.0421307	-1.21867	0.112232	-1.88801	0.0192139	-1.49782	0.0839592	-1.47742	0.08333
XM_014169954.1	tetraspanin-13-like	-0.59039	0.129852	-0.573587	0.0699519	-0.362706	0.243584	-1.12073	0.00546225	-0.326952	0.318764
XM_014169976.1	Alpha-aminoadipic semialdehyde synthase, mitochondrial	-0.14579	0.0837261	0.0132988	0.906463	0.411412	0.209996	0.465884	0.0151155	1.15719	0.00207192
XM_014170013.1	ladderlectin-like	-1.326	0.130999	-0.157808	0.88714	-1.84084	0.0307433	-1.19455	0.275334	0.944043	0.567476
XM_014170110.1	Pleckstrin homology domain-containing family A mem	-0.616524	0.298434	-0.657095	0.089332	-1.04535	0.021711	-1.92833	0.000557598	-1.15222	0.00754848
XM_014170112.1	protein phosphatase 1 regulatory subunit 15A-like	0.241886	0.0869933	0.398724	0.00280596	0.956766	0.00162116	0.402747	0.00884533	0.0232563	0.885269
XM_014170117.1	Fish virus induced TRIM-7	0.798129	0.00346259	0.225624	0.142785	0.448829	0.512838	1.01801	6.30329e-05	0.245452	0.374543
XM_014170125.1	Secretory carrier membrane protein 2	-0.0266418	0.910211	0.283376	0.236938	-0.544139	0.119202	-0.917961	0.00242671	-0.564711	0.0257707
XM_014170150.1	Vacuolar protein sorting-associated protein 1	0.285539	0.0793842	0.342281	0.0355881	0.657667	0.0237872	1.01195	0.000421796	1.03724	0.000349684
XM_014170166.1	Fish virus induced TRIM-7	0.843524	0.0292978	0.241187	0.138676	0.674956	0.352018	1.4361	1.06787e-05	0.577649	0.0360134
XM_014170240.1	Mono [ADP-ribose] polymerase PARP16	-0.956115	0.109331	0.303377	0.163636	-1.15834	0.0521782	-1.40762	0.000589307	-0.513399	0.266225
XM_014170302.1	Zymogen granule membrane protein 1	0.86984	0.0270963	-0.225715	0.246138	-0.162168	0.226204	-0.184893	0.0623622	-0.366063	0.000109329
XM_014170309.1	Protein SAAL1	-0.0851691	0.629913	0.11073	0.546914	-0.016963	0.949742	-0.849105	0.00134204	-0.198444	0.2071
XM_014170386.1	mucin-2-like	-0.395747	0.0148563	0.0442624	0.783148	-0.246205	0.360831	-1.82092	4.99383e-06	-0.728653	0.0838075
XM_014170435.1	semaphorin-7A-like	-0.245347	0.260467	-0.159659	0.410432	0.65449	0.259101	0.902296	0.00458385	-0.312387	0.203792
XM_014170455.1	DnaJ	-0.719349	0.00314426	-0.392628	0.0869267	-1.1142	0.00236369	0.607123	0.0444328	0.7742	0.0368219
XM_014170562.1	Retinol dehydrogenase 12_ like - Ident 43	-1.07615	0.00112702	-0.201471	0.353706	-0.892941	0.125362	-0.100181	0.766588	-0.193246	0.472586
XM_014170575.1	heat shock 22kDa protein 8	-0.468364	0.00821953	0.249456	0.097659	-1.20681	0.0262142	-2.58688	3.00669e-08	-0.926182	0.0398309
XM_014170678.1	Dynein heavy chain 10, axonemal	-0.244531	0.0298194	0.0326932	0.705779	-0.521033	0.0308953	-1.10491	5.13965e-07	-0.372553	0.0774339
XM_014170730.1	Pleckstrin homology domain-containing family A member 2; PLEKHA2	0.298568	0.055103	-0.00546213	0.967105	-0.564519	0.112179	-0.220461	0.155058	-0.888339	0.000263152
XM_014170759.1	Cell division protein kinase 2	-0.270488	0.0449685	-0.283415	0.168507	-1.21386	0.0471556	-0.824717	0.00257377	-0.203341	0.179826
XM_014170801.1	Platelet glycoprotein Ib beta chain	-0.92236	0.00215764	0.0398238	0.876464	0.367098	0.480803	-0.832534	0.00690158	0.187754	0.458241
XM_014170803.1	Septin 4a	0.372644	0.082049	0.506117	0.0260777	1.86628	0.000831359	1.57588	0.00426477	0.546777	0.0900574
XM_014170843.1	Proliferating cell nuclear antigen	-0.409664	0.000356499	-0.277138	0.0163177	-0.834229	0.00908048	-0.0800712	0.481272	0.0654017	0.564432
XM_014170949.1	Rho GTPase-activating protein 25	0.81009	0.00120169	0.51975	0.00138618	0.359439	0.274661	0.675992	0.00206036	0.353286	0.024545
XM_014170952.1	cholesterol 25-hydroxylase-like protein	-0.239167	0.177888	0.202826	0.19728	-0.841016	0.0599074	-1.53261	6.75633e-06	-0.751409	0.0248643
XM_014170969.1	Tachykinin receptor 3-like	-0.0207411	0.880716	0.363747	0.00836102	-0.804319	0.0496533	-1.27243	1.06645e-05	-0.621349	0.0579302
XM_014170988.1	uncharacterized protein C8orf4 homolog	1.00739	0.00409939	1.06809	0.00681676	1.11867	0.00551449	0.903707	0.0280285	0.0597842	0.887575
XM_014171084.1	Steroidogenic acute regulatory protein, mitochondrial	-0.101171	0.956859	1.36597	0.288948	1.93017	0.0909934	2.80005	0.040409	1.40027	0.184418
XM_014171090.1	lipid phosphate phosphohydrolase 1-like	0.637235	0.241289	0.221036	0.472169	0.2501	0.375507	0.904058	0.0174823	1.46364	0.00189588
XM_014171108.1	Zinc finger protein 367	-0.3636	0.00592406	-0.233302	0.0274921	-0.817193	0.00271223	-0.755727	0.00486785	-0.0556911	0.606073
XM_014171135.1	selenoprotein P, plasma, 1	-0.0827891	0.89801	-0.586978	0.189759	-0.830632	0.0840806	-0.735764	0.156706	-1.08215	0.0335932
XM_014171246.1	Inactive tyrosine-protein kinase 7	0.137105	0.727885	-0.121849	0.612781	1.21719	0.0803233	1.58226	0.00283197	2.38648	0.000468823
XM_014171510.1	RNA exonuclease 1 homolog	-0.230049	0.171897	0.230724	0.117704	-0.884204	0.0127712	-1.8903	2.0202e-07	-0.783658	0.0084075
XM_014171527.1	flavin reductase (NADPH)-like (LOC106585384), X1	-0.711723	0.000595068	-0.50037	0.000698251	-0.490341	0.0304176	-1.46735	2.03021e-05	-0.153477	0.362587
XM_014171528.1	flavin reductase (NADPH)-like (LOC106585384), X1	-0.754203	0.000697504	-0.402232	0.00319854	-0.15572	0.60742	-1.54154	4.80518e-05	-0.0906886	0.485204
XM_014171622.1	3-oxo-5-alpha-steroid 4-dehydrogenase 2	0.051886	0.946273	-0.830962	0.10871	-0.993698	0.0673093	-1.08652	0.0772636	-1.1498	0.0383021
XM_014171631.1	Cysteine-rich angiogenic inducer 61	0.725708	0.0188042	1.01029	0.001734	0.653216	0.0126572	-0.596175	0.102262	-0.418181	0.328778
XM_014171634.1	Tubulin, beta 4B class IVb	-0.512388	0.00024452	-0.303564	0.0081773	-1.03959	0.045229	-0.390488	0.0171237	-0.0478347	0.697037
XM_014171658.1	phosphatidylinositol 4-phosphate 5-kinase-like protein 1	-0.994702	0.00600872	-0.242556	0.42718	-1.11992	0.0190565	-1.23391	0.00194332	-0.237105	0.285913
XM_014171673.1	Serine/threonine-protein kinase N3	-0.299078	0.110312	0.0881008	0.365054	-0.27762	0.281102	-1.5614	9.76168e-07	-0.116712	0.576073
XM_014171716.1	Citron Rho-interacting kinase	-0.449763	0.111066	-0.458725	0.174672	-0.490555	0.0655755	-0.932797	0.00247635	-0.385146	0.13236
XM_014171812.1	Coiled-coil domain-containing protein 92	-0.368001	0.280605	0.205224	0.571833	-0.53523	0.388159	0.0515703	0.89515	0.89072	0.0280577
XM_014171837.1	Piwi-like protein 1	-0.407138	0.0181797	0.218362	0.192245	-1.00882	0.0434497	-2.2288	1.8622e-07	-0.792422	0.118144
XM_014171840.1	Frizzled homolog 9b	0.00870278	0.934641	0.342326	0.00436293	0.303392	0.614104	-1.12092	0.000349529	-0.353231	0.189803
XM_014171869.1	collagen alpha-6(VI) chain-like (LOC106585541)	-0.723872	0.0343929	-0.833344	0.00932638	-0.938161	0.00194345	-1.39223	0.000747715	-0.996666	0.00184907
XM_014171884.1	collagen alpha-6(VI) chain-like (LOC106585544)	-0.26553	0.133754	-0.570233	0.0328368	-0.613583	0.00287047	-1.21125	0.001545	-0.731426	0.024207
XM_014171891.1	U5 small nuclear ribonucleoprotein 200 kDa helicase	-0.354031	0.0340092	-0.0206966	0.892439	-0.872641	0.0482493	-0.374836	0.0375449	-0.0887833	0.565568
XM_014172048.1	glucosaminyl (N-acetyl) transferase 1, core 2 (gcnt1)	-0.155558	0.814811	0.943036	0.106197	0.0857249	0.896935	-1.95958	0.00601784	0.146204	0.810159
XM_014172088.1	complement C1q-like protein 2	-0.165702	0.276215	-0.0388839	0.751814	0.141199	0.623842	0.834175	0.00298681	-0.0729189	0.697196
XM_014172371.1	Myocyte enhancer factor 2cb	0.135026	0.461339	0.320962	0.0161069	-0.115556	0.744855	-1.02387	0.000276227	-0.468287	0.0885956
XM_014172425.1	arrestin domain containing 3	-0.420643	0.0207385	0.0951118	0.568626	-0.738473	0.0249841	-1.28528	1.34325e-05	-0.502809	0.0720755
XM_014172488.1	Unc-5 homolog B	-0.147671	0.418954	0.0126208	0.929019	0.153696	0.564161	0.912738	0.000208218	-0.149148	0.447974
XM_014172503.1	E3 ubiquitin-protein ligase rififylin-like	-0.513698	0.000362177	-0.0951825	0.280197	-0.590434	0.256042	-1.26104	4.0866e-05	0.0841098	0.47404
XM_014172504.1	histone H1-like	-0.411272	0.0426866	-0.0461616	0.692957	0.0588466	0.692743	-2.0758	9.01228e-05	0.0165385	0.92735
XM_014172582.1	NDC80 homolog, kinetochore complex component (S. cerevisiae) (ndc80)	-0.239858	0.200397	0.107153	0.582583	0.0999861	0.77163	-0.916628	0.00150417	0.18894	0.305456
XM_014172587.1	Malate dehydrogenase 1Aa, NAD	-0.681137	0.593743	-1.7275	0.0600674	-1.82924	0.0443089	-1.58276	0.103793	-1.94171	0.0319505
XM_014172597.1	C-C motif chemokine 19-4	0.930549	0.00996659	0.292563	0.40214	0.217309	0.485775	0.212266	0.470587	0.207963	0.585702
XM_014172613.1	RUN and SH3 domain-containing protein 1	-0.146753	0.415181	0.307401	0.018878	-1.16042	0.0155312	-1.75128	6.44576e-08	-1.18904	0.0124627
XM_014172635.1	uncharacterized LOC106585901	0.311086	0.235693	-0.00535586	0.984199	-0.140495	0.487585	0.545931	0.0561296	0.830558	0.00411135
XM_014172657.1	Kinetochore protein NDC80 homolog	-0.369046	0.0699506	0.0259688	0.89947	-0.317875	0.322625	-0.93381	0.00607844	0.274474	0.180823
XM_014172704.1	Sprouty-related_ EVH1 domain-containing protein 2 [Spred-2] - Ident 96	-0.304495	0.192718	-0.276013	0.226241	-0.69857	0.020507	-0.942015	0.000213351	-0.849318	0.00572816
XM_014172729.1	atrial natriuretic peptide receptor 3-like (LOC106570939)	-0.457575	0.00137502	0.076779	0.578179	0.143195	0.666898	-0.970136	0.000105006	-0.0473373	0.618958
XM_014172781.1	KiSS-1 receptor	-0.280404	0.0539502	0.178935	0.347989	-0.507048	0.200482	-1.16245	0.00140725	-0.756266	0.055549
XM_014172820.1	General transcription factor II-I repeat domain-co	-0.561467	0.127949	-0.401564	0.326318	-1.06775	0.0169818	-0.524237	0.135915	0.0680433	0.863526
XM_014172836.1	LIM domain only protein 7	-0.236592	0.740009	-0.829057	0.142563	-1.16761	0.04098	-1.25941	0.0577229	-1.30612	0.0270306
XM_014172946.1	fast skeletal myosin heavy chain	-1.39031	0.13618	-1.19657	0.219715	-2.29906	0.0425329	-0.863151	0.343252	-1.5476	0.279151
XM_014172995.1	Lactase	0.221631	0.22828	0.426237	0.00966044	0.00576266	0.977428	-1.22345	1.348e-05	-0.477649	0.211489
XM_014173027.1	3-hydroxyisobutyryl-CoA hydrolase, mitochondrial	-0.220987	0.26728	-0.441755	0.0660607	-0.88689	0.0318785	-0.423674	0.0332499	-0.210755	0.238054
XM_014173036.1	Signal transducer and activator of transcription 1-alpha/beta	1.3892	0.000417594	0.919623	0.0341727	0.265338	0.220862	0.64213	0.102376	-0.243486	0.540166
XM_014173127.1	Catalase	-0.75348	0.0113144	-0.182736	0.528156	-0.807455	0.483975	-2.48406	0.000145574	0.024006	0.934628
XM_014173149.1	RNA-binding motif, single-stranded-interacting pro	-0.184137	0.0220891	0.00939852	0.855809	0.337185	0.385546	-1.26231	5.98367e-06	-0.0538305	0.654726
XM_014173169.1	Growth factor receptor-bound protein 10a	-0.227621	0.739772	-0.853564	0.0836703	-1.11836	0.0290094	-1.26463	0.030391	-1.06096	0.0367694
XM_014173271.1	Integrin, alpha 6a	-0.130466	0.900152	-1.27782	0.102032	-1.48767	0.0651281	-1.80142	0.048242	-1.637	0.0401296
XM_014173288.1	Cell division cycle associated 7a	-0.514752	0.00417726	-0.321205	0.029115	-1.4898	0.0038199	-0.349083	0.0355756	-0.171478	0.304298
XM_014173304.1	Chimerin	-0.057201	0.859546	-0.0969266	0.653601	0.0874804	0.827508	-0.626198	0.0249302	-0.804858	0.00622916
XM_014173444.1	Protein tyrosine phosphatase, non-receptor type 4, b	-0.486922	0.0156949	-0.178369	0.152798	-0.0751581	0.739879	-1.44214	4.1657e-06	-0.192785	0.434736
XM_014173487.1	methylmalonic aciduria (cobalamin deficiency) (mmadhc), X1	-0.31549	0.00226937	-0.0880942	0.129785	-0.641641	0.041632	-0.864655	3.71169e-05	-0.34277	0.0121237
XM_014173541.1	RAB5A, member RAS oncogene family, b	0.018639	0.815619	0.0528848	0.608769	0.311698	0.0469486	0.427308	0.0208079	0.855297	1.72016e-05
XM_014173558.1	Crystallin, gamma MX, like 1	0.682387	0.0121065	0.656548	0.000569818	0.81056	0.00150083	0.40813	0.0744393	0.475857	0.0352203
XM_014173600.1	Crystallin, gamma MX, like 1	-0.128001	0.41445	0.406414	0.152787	1.03451	0.000188282	0.272638	0.314695	0.970466	0.000432181
XM_014173614.1	Integrin, beta 6	0.455047	0.162919	0.348514	0.398006	0.48854	0.137557	0.816613	0.0252191	0.183144	0.585152
XM_014173652.1	Solute carrier family 15	-0.216514	0.85593	-1.37573	0.109625	-1.66005	0.0543196	-1.5408	0.105982	-1.71962	0.0461457
XM_014173656.1	ELL associated factor 2	-0.460281	0.0672092	-0.118113	0.583751	-0.196884	0.602831	-0.813737	0.0239228	0.157443	0.520796
XM_014173770.1	titin-like	-0.14259	0.619821	0.0520962	0.84933	-0.206587	0.663863	-1.49335	0.0109241	-0.894241	0.0471068
XM_014173816.1	Calcium/calmodulin-dependent 3 ,5 -cyclic nucleoti	1.04964	0.032154	0.861972	0.0504574	0.654031	0.103969	-0.024316	0.940352	0.0289795	0.932311
XM_014173826.1	interleukin-1 receptor type 1-like	0.192367	0.255956	0.212338	0.182537	-0.072033	0.848399	0.817867	0.00507115	0.832877	0.00238507
XM_014173873.1	KIAA0226-like ortholog	0.711622	0.000980689	0.4143	0.00332838	0.829305	0.00578847	1.12484	0.000116341	0.491489	0.000403033
XM_014173875.1	Myosin, heavy chain 10, non-muscle	0.185027	0.322689	0.182407	0.339069	0.365258	0.00780784	0.861105	0.000302936	0.428122	0.192651
XM_014173877.1	WD repeat and FYVE domain containing 1	0.170025	0.165215	0.162429	0.149287	0.302242	0.272937	-0.620796	0.000631691	-0.909849	4.53413e-05
XM_014173899.1	Coiled-coil domain-containing protein 138	-0.307106	0.0485091	0.0933394	0.363329	-0.0983374	0.770784	-0.956861	4.13035e-05	-0.341539	0.0152466
XM_014173911.1	Epithelial-stromal interaction protein 1	0.839341	0.000138206	0.662338	0.00114603	0.570835	0.0400603	0.271316	0.115151	-0.0773202	0.711063
XM_014174007.1	Protein-tyrosine phosphatase MEG2b - Ident 30	0.111219	0.516314	0.664111	0.011419	0.897356	0.088096	1.20766	2.04203e-06	1.52101	0.000304808
XM_014174056.1	Hydroxyacid oxidase 2	-0.705209	0.686674	-2.27179	0.0846765	-2.73148	0.0270579	-2.87122	0.0402013	-2.79543	0.0247246
XM_014174061.1	tryptophanyl tRNA synthetase 2, mitochondrial	-0.681861	0.0217896	-0.0131386	0.944255	-0.243848	0.523263	-0.939732	0.00780572	-0.260922	0.318999
XM_014174092.1	Ezrin a	-0.141574	0.545914	-0.0243846	0.885507	0.299399	0.400227	0.925588	0.000848624	0.993281	0.0010848
XM_014174144.1	nectin-3-like	0.00039504	0.998646	0.38218	0.0792259	0.689633	0.0443712	0.797298	0.0313186	0.877554	0.00160903
XM_014174188.1	Collagen alpha-2	0.0833796	0.875261	-0.403113	0.395118	-1.12513	0.127318	-0.676674	0.166694	-0.941642	0.0444955
XM_014174221.1	ankyrin repeat and SOCS box protein 11-like	-0.00936988	0.965506	0.0353705	0.835088	0.919309	0.0016416	0.853847	0.00131261	0.765961	0.0014433
XM_014174272.1	NACHT, LRR and PYD domains-containing protein 1	0.802555	0.00480986	0.180721	0.289382	0.229545	0.1997	0.151727	0.446964	0.103344	0.548108
XM_014174289.1	orphan nuclear receptor Dax-1	0.109418	0.551513	0.493362	0.0155636	1.17131	0.000952234	1.02427	0.00075214	0.662011	0.00768973
XM_014174409.1	Thioredoxin domain-containing protein 9	-0.369458	0.000739933	-0.213998	0.0294613	-0.33534	0.257883	-0.85019	3.52648e-05	-0.339986	0.0337602
XM_014174491.1	Toll-like receptor 8a	1.00324	0.00912181	0.639492	0.00176578	0.730736	0.0152423	0.48965	0.017923	-0.035018	0.833047
XM_014174543.1	Regulator of cell cycle RGCC	0.577376	0.0793549	0.353685	0.133702	1.12029	0.00190754	-0.524921	0.0540708	0.0932763	0.859443
XM_014174580.1	interleukin-10 receptor subunit beta-like	0.926889	2.65193e-05	0.592391	0.00975677	0.63337	0.0255191	0.393368	0.0358253	0.0537468	0.791995
XM_014174633.1	uncharacterized LOC106586898	0.61132	0.00202152	0.174042	0.189875	0.798334	0.00214378	0.610235	0.00354089	0.488158	0.0279893
XM_014174646.1	FTS and Hook-interacting protein	-0.0107583	0.960577	-0.118218	0.587205	0.178438	0.712784	0.925639	0.0020491	0.293045	0.132065
XM_014174844.1	dematin actin binding protein	-0.75939	1.92532e-05	0.0480261	0.659523	0.32183	0.0260297	-1.67078	6.57698e-05	-0.0680319	0.693734
XM_014174930.1	homeobox protein orthopedia B-like	-0.258107	0.243552	-0.273016	0.0947113	0.295225	0.241281	0.830468	0.00331621	-0.0100495	0.951272
XM_014175024.1	Tetraspanin-9	-0.838449	0.00622691	-0.367526	0.130783	-0.482046	0.287799	0.133386	0.712055	0.576605	0.144492
XM_014175095.1	Protein kinase C and casein kinase substrate in ne	-0.787315	0.000719003	-0.217259	0.187455	-0.658947	0.246345	-1.764	2.32859e-05	-0.421654	0.0478381
XM_014175170.1	low choriolytic enzyme-like	-0.173908	0.173524	-0.18381	0.245193	0.507872	0.181127	1.06214	0.000404499	0.0897507	0.645686
XM_014175183.1	G1/S-specific cyclin-D1	-0.846832	0.000951626	0.0382293	0.84011	-0.323401	0.253691	-1.91359	0.000471923	0.107786	0.667845
XM_014175239.1	sulfotransferase family cytosolic 2B member 1-like	0.0676373	0.812886	-0.384671	0.057666	-1.00874	0.0106641	0.216672	0.404144	0.975786	0.00019731
XM_014175249.1	Cytochrome P450, family 19, subfamily A, polypeptide 1b	0.211606	0.180266	0.377282	0.0119984	-0.504377	0.146899	-1.24002	7.80381e-07	-0.286155	0.393149
XM_014175392.1	Basigin	0.227183	0.0768682	0.249081	0.15645	0.852202	0.0288665	0.297147	0.0397538	0.447518	0.116241
XM_014175480.1	IST1 homolog	0.173231	0.35618	0.303044	0.0928459	0.481492	0.130285	0.766907	0.00144303	0.847537	0.0514789
XM_014175558.1	SHC SH2 domain-binding protein 1	-0.733977	0.000751083	-0.237933	0.163176	-0.47092	0.00786973	-1.19157	4.78825e-05	-0.400822	0.023688
XM_014175581.1	Pyrin	0.725765	0.0193023	0.758039	0.0164815	0.671024	0.0183887	0.811305	0.00664956	0.0690415	0.750717
XM_014175729.1	Growth arrest-specific 8	-0.16625	0.696759	-0.450906	0.150743	-0.767567	0.0810228	-0.8062	0.0325218	-0.591263	0.0835512
XM_014175745.1	Tyrosine-protein kinase Fes/Fps	0.477536	0.0256076	0.358462	0.0186624	0.474406	0.195466	0.830696	0.000434633	0.610162	0.0014432
XM_014175846.1	Calpain 9 - Ident 95	0.140797	0.390393	-0.0697745	0.733832	-0.16651	0.517812	-0.833197	0.00429511	-0.375276	0.0930836
XM_014175890.1	protein TSSC4-like	-0.481258	0.00234898	-0.257124	0.0271251	-1.03576	0.225119	-0.985685	6.57338e-05	-0.25777	0.0254602
XM_014175959.1	Sn1-specific diacylglycerol lipase alpha	0.465348	0.362887	-0.375449	0.167219	0.673082	0.0552603	0.881339	0.00866157	0.875898	0.0610136
XM_014176045.1	Differentially expressed in FDCP 6 homolog	0.733579	0.0267883	0.472422	0.00227565	0.812517	0.00554764	0.530632	0.0338693	-0.341511	0.196288
XM_014176075.1	Transcription initiation factor TFIID subunit 4	0.0279414	0.785917	0.275505	0.0302001	-0.425483	0.0340194	-0.909513	2.7867e-05	-0.62961	0.00433741
XM_014176090.1	arylamine N-acetyltransferase, pineal gland isozyme NAT-10-like	-0.131499	0.867737	-0.271652	0.643153	0.352982	0.55783	-1.55344	0.0480641	-1.0467	0.10826
XM_014176113.1	Sal-like 3b	-1.36274	0.0534556	-0.0511346	0.815281	-0.746536	0.00774912	-1.12083	0.00452449	-0.59997	0.130025
XM_014176224.1	Suppressor of cytokine-signaling 7	-0.185476	0.263372	-0.396902	0.0109871	-0.436159	0.148588	-0.642278	0.00116623	-0.858666	3.09942e-05
XM_014176256.1	Teneurin-4	-0.322583	0.0473296	0.136409	0.384394	-0.826965	0.0349904	-1.41359	1.57723e-05	-0.831525	0.0256618
XM_014176268.1	Thrombospondin-1	0.223696	0.432345	1.0621	0.100617	1.5351	0.0403005	1.10467	0.0272127	0.606284	0.198265
XM_014176279.1	cell surface glycoprotein 1-like	0.364014	0.0798177	0.0730294	0.545816	-0.0805799	0.81589	0.289465	0.391265	0.902844	0.0521394
XM_014176280.1	Protein regulator of cytokinesis 1	-0.0126244	0.946495	0.16576	0.22552	-0.0345468	0.969019	0.829531	7.88724e-05	0.861831	8.85841e-05
XM_014176317.1	Cell division control protein 6 homolog	-0.671057	0.00515926	-0.357741	0.0695946	-0.280276	0.371467	-0.829897	0.0111288	-0.114834	0.547718
XM_014176417.1	Transaldolase	0.128054	0.544962	0.165878	0.280709	0.0003838	0.99776	0.811324	0.00322108	0.830212	0.027607
XM_014176460.1	Keratin, type 1, gene 19d	0.538492	0.408847	-0.321661	0.565775	0.0974496	0.84868	-0.690385	0.272425	-1.25199	0.0379042
XM_014176479.1	Wilms tumor protein	0.0225808	0.95865	-0.50243	0.289578	-0.60347	0.269454	-1.14409	0.0226114	-0.918055	0.0365291
XM_014176499.1	Fumarylacetoacetase	-0.614704	0.0825388	-0.650032	0.0329943	-0.638166	0.0453795	-1.38396	0.00110034	-0.577013	0.053609
XM_014176553.1	very long-chain acyl-CoA synthetase-like	-0.1844	0.576357	-0.876556	0.0112693	-0.661772	0.0525043	-0.682674	0.0471496	-0.946427	0.00928563
XM_014176600.1	Gamma-aminobutyric acid receptor-associated protein-like 2	0.00960494	0.892365	0.130762	0.109922	0.404387	0.138761	-0.79673	1.09172e-07	-0.121949	0.381345
XM_014176601.1	C-C motif chemokine 13-like	0.907284	0.0528822	-0.00432886	0.9918	0.366423	0.564455	-0.411268	0.35432	-0.609521	0.248065
XM_014176614.1	proline-rich extensin-like protein EPR1	-0.188444	0.486636	0.0405809	0.830307	0.205961	0.446637	0.86443	0.0161245	-0.170018	0.369327
XM_014176623.1	PQ-loop repeat-containing protein 1-like	0.172939	0.367514	0.130804	0.404272	0.578553	0.0216927	0.85841	0.00197736	0.919164	0.00166332
XM_014176634.1	3-hydroxyacyl-CoA dehydratase [HACD]	0.0382881	0.736477	-0.164862	0.293778	0.00152961	0.992254	0.834328	0.000630611	0.0407029	0.714754
XM_014176651.1	Secernin 3	-0.0560959	0.809839	-0.273454	0.149861	-0.155023	0.841814	0.927386	0.00467315	0.47864	0.155661
XM_014176730.1	A-kinase anchor protein 13-like	-0.28578	0.33614	-0.172431	0.101791	0.31919	0.410196	0.883256	9.20057e-05	0.526077	0.00613403
XM_014176746.1	Insulin receptor a	0.175068	0.629595	-0.845807	0.0129165	-0.720279	0.190854	0.580879	0.0796523	-0.454819	0.11019
XM_014176753.1	Integrin alpha 11 subunit - Ident 26	0.252073	0.419819	0.71236	0.0154764	0.676437	0.165195	1.07311	0.00213734	1.40046	3.86646e-05
XM_014176899.1	protein S100-A1-like	0.740808	0.00332007	0.425672	0.0272139	0.337127	0.0723652	0.85637	0.00274558	0.666706	0.027276
XM_014176992.1	Casein kinase 2 beta	-0.52016	0.186878	-0.290524	0.589721	-1.27427	0.0453557	-0.153372	0.751009	0.227276	0.607862
XM_014176994.1	Protein PRRC2B	0.0042626	0.988805	-0.207509	0.429936	0.55371	0.291254	0.980318	0.00177766	-0.328004	0.21144
XM_014177070.1	serum lectin isoform 1 precursor	-0.543003	0.738067	-1.75519	0.149329	-2.20578	0.0423162	-2.3652	0.0568561	-2.40447	0.0534767
XM_014177083.1	serum lectin 2	-0.756844	0.664082	-2.01635	0.122459	-2.282	0.0421418	-2.70954	0.0359117	-2.80498	0.0136125
XM_014177107.1	Transcriptional repressor NF-X1	0.524948	0.0192692	0.146325	0.371308	0.808465	0.027377	0.341027	0.084977	0.134867	0.461629
XM_014177162.1	ras-related and estrogen-regulated growth inhibitor-like protein	0.0532444	0.913619	-0.200127	0.645391	-0.357568	0.363351	-0.855389	0.0397863	-0.679954	0.0554818
XM_014177182.1	Natriuretic peptide receptor 1b	-0.315365	0.416992	-0.429066	0.213492	-0.815945	0.0402238	-1.17457	0.0125424	-1.01257	0.0128061
XM_014177280.1	ATPase family AAA domain-containing protein 2	-0.268348	0.0625581	0.00304508	0.986457	0.190366	0.31747	-1.14798	6.16417e-05	-0.139923	0.492627
XM_014177300.1	VHSV-inducible protein-3	1.6368	7.51794e-05	0.999449	0.0513096	0.425578	0.121131	0.28146	0.430554	-0.456412	0.416209
XM_014177302.1	histone H3-like centromeric protein A	-0.36216	0.00537019	-0.205669	0.116027	-0.0301861	0.906461	-0.991354	0.000202589	-0.0220353	0.819939
XM_014177339.1	Antigen peptide transporter	1.30443	0.0345278	0.435969	0.505215	0.374312	0.616494	0.919309	0.152963	-0.203515	0.760197
XM_014177349.1	Kinesin-like protein KIFC1	-0.415817	0.13659	0.0063073	0.972847	0.224052	0.267389	-1.2485	0.0109082	-0.224217	0.295014
XM_014177417.1	Glyceraldehyde-3-phosphate dehydrogenase, spermatogenic	-2.17801	0.17226	-3.07172	0.00501107	-2.2457	0.161858	-2.74878	0.049696	-3.9917	0.00137981
XM_014177532.1	asialoglycoprotein receptor 1-like	0.90263	0.00234889	0.518125	0.0272713	0.742011	0.0130614	0.623154	0.00614171	0.2241	0.203608
XM_014177757.1	inositol 1,4,5-trisphosphate receptor-interacting protein-like	0.679837	0.00105606	0.258576	0.0400141	0.509012	0.0486871	0.868927	0.000237634	0.414018	0.00234842
XM_014177768.1	nuclear receptor subfamily 0 group B member 2-like	-0.167191	0.153276	-0.748917	1.1827e-05	-0.907209	0.00246365	-0.0444489	0.781586	-0.568608	0.0325294
XM_014177816.1	Opioid receptor_ delta 1	-0.328407	0.0643973	0.063002	0.650803	-0.568657	0.0571274	-1.08822	0.000106283	-0.752891	0.00920947
XM_014177852.1	Nuclear inhibitor of protein phosphatase 1	-0.308897	0.0155516	-0.092081	0.252287	-0.399572	0.0570469	-0.804745	0.000195982	-0.0736158	0.270497
XM_014177909.1	Actin-binding protein anillin	-0.5496	0.00646933	-0.226392	0.124532	0.0320938	0.809252	-0.978744	0.00426509	0.470902	0.0156544
XM_014177991.1	Gsna protein	0.726801	0.0309519	0.03518	0.917749	-0.193947	0.582464	0.947098	0.0308606	0.154283	0.665142
XM_014177992.1	Transmembrane protein 106Ba	-0.205554	0.107489	-0.0393743	0.669417	0.344036	0.332599	-0.835751	7.51197e-06	-0.541957	0.000916022
XM_014178230.1	rap guanine nucleotide exchange factor 5-like	-0.428997	0.13029	-0.110286	0.665764	-0.292626	0.119135	-0.889619	0.00671486	-0.559683	0.0288607
XM_014178282.1	Geminin_ DNA replication inhibitor	-0.562456	0.00675256	-0.523015	0.00780774	-1.08039	0.00813118	-0.779415	0.00410139	-0.0661975	0.661577
XM_014178304.1	Collagen alpha-2	-0.211753	0.599985	-0.211037	0.42887	-0.334152	0.26789	-0.119596	0.690214	-0.840477	0.000637479
XM_014178388.1	butyrophilin subfamily 3 member A2-like	-0.186895	0.392834	-0.42131	0.0587371	-0.213859	0.630477	0.824598	0.0111694	0.0338112	0.894011
XM_014178405.1	Histone acetyltransferase KAT2A	0.0503716	0.578823	0.111727	0.172722	0.167379	0.315867	-0.840213	3.20007e-05	-0.606115	0.00496505
XM_014178407.1	Shugoshin-like 1	-0.233382	0.597174	0.21903	0.59963	-0.115812	0.765073	-1.19946	0.0238723	0.0514204	0.894602
XM_014178485.1	Zinc finger FYVE domain-containing protein 1	-0.172814	0.199201	-0.0532538	0.612967	0.108075	0.677054	-0.8315	5.92885e-05	-0.3374	0.0481893
XM_014178510.1	Collagen type II, alpha-1a	-0.0689992	0.910793	-0.27557	0.554832	-0.0969812	0.820901	-0.956666	0.10864	-1.20246	0.0506004
XM_014178515.1	tissue factor pathway inhibitor 2-like	1.23703	0.0312745	1.43373	0.0166632	1.52655	0.0563637	1.44163	0.036998	-0.16013	0.815009
XM_014178533.1	granulins-like	0.687544	0.00200802	0.420839	0.00353842	0.806774	0.0376196	0.462102	0.0202235	-0.143073	0.462315
XM_014178550.1	Heat shock factor protein 4	-0.215196	0.106973	0.351135	0.0668512	-0.942913	0.0804308	-3.09628	2.97831e-07	-1.14115	0.0494735
XM_014178570.1	src-like-adapter	0.498452	0.144361	0.536157	0.0160119	0.441604	0.169039	0.780346	0.0602997	0.803932	0.00795746
XM_014178581.1	epithelial membrane protein 2-like	-0.0447394	0.846004	-0.220156	0.334908	-0.60603	0.085311	-0.83816	0.00931351	-0.355508	0.246327
XM_014178586.1	sodium- and chloride-dependent GABA transporter 1-like	-0.716251	0.723161	-3.37381	0.0441447	-4.2824	0.00540169	-4.37122	0.0181792	-4.81991	0.00295438
XM_014178615.1	ribosome-binding protein 1-like	-0.308612	0.421882	-0.871217	0.00308685	0.0355806	0.919066	0.990597	0.015044	-0.696513	0.0621213
XM_014178644.1	Chromatin modification-related protein MEAF6	0.335218	0.139425	-0.123138	0.511603	0.30901	0.575859	1.20611	0.00425533	0.231078	0.214114
XM_014178784.1	sodium-dependent lysophosphatidylcholine symporter 1-B-like (LOC106570727), X1	0.144081	0.399132	0.33524	0.0512623	-0.426653	0.124225	-1.21687	9.31916e-06	-0.770977	0.00374114
XM_014178810.1	Transmembrane prostate androgen-induced protein	0.342253	0.161131	0.0301342	0.715261	0.5698	0.0718647	0.0852748	0.309363	1.08501	0.000561875
XM_014178886.1	Retinol binding protein 4, like	0.785802	0.106587	-0.232659	0.681613	0.942169	0.125845	-0.630304	0.228009	-1.38383	0.0444588
XM_014178939.1	Tumor necrosis factor receptor superfamily member	0.97372	0.00424751	0.333856	0.00786638	0.913356	0.0138703	0.598725	0.0484639	0.338038	0.0676398
XM_014178965.1	tumor necrosis factor receptor superfamily, member 17	-0.37926	0.164067	-0.55027	0.038577	-0.0541721	0.88835	0.671777	0.0336481	-0.94447	0.0035941
XM_014178995.1	gamma-tubulin complex component 2-like	0.492189	0.157132	0.554498	0.0512838	1.0313	0.000947598	1.54121	5.06992e-05	1.09041	0.00118875
XM_014179019.1	epithelial membrane protein 2-like (LOC106588978), X1	0.359589	0.091304	0.384443	0.0250152	-0.0864112	0.827199	-1.1399	0.000183767	-0.676356	0.0224887
XM_014179133.1	Crystallin, gamma MX, like 1	0.0777551	0.716226	0.0306538	0.787521	-0.26061	0.0295063	-0.698525	0.00301016	-0.923598	0.000385982
XM_014179249.1	Dysferlin	-0.0601936	0.810952	-0.220867	0.418488	-0.238601	0.458051	-0.839956	0.00610341	-0.90417	0.00721395
XM_014179290.1	Interferon-induced protein with tetratricopeptide repeats 5-2	1.08166	0.00900354	0.326712	0.418314	0.172619	0.619296	0.466339	0.302942	-0.210349	0.543134
XM_014179303.1	Xaa-Pro aminopeptidase 1	-0.288142	0.070147	-0.272996	0.0798774	-0.459405	0.174229	-1.26053	4.80836e-05	-0.44416	0.0172284
XM_014179378.1	synaptopodin 2-like protein	0.003845	0.96347	0.195314	0.0127552	-0.36655	0.0408931	-1.04774	8.96558e-06	-0.647013	0.000421007
XM_014179454.1	unconventional myosin-XVB-like	-0.633024	0.198213	-0.152227	0.700594	-0.0988033	0.764594	-1.98162	0.00195395	-0.340124	0.487909
XM_014179491.1	hydroxysteroid (17-beta) dehydrogenase 3 (hsd17b3), X1	0.126167	0.574567	0.0777704	0.803044	0.565294	0.0306735	1.40011	0.00235127	0.531693	0.0245786
XM_014179606.1	DNA-directed RNA polymerase III subunit RPC5	0.0126604	0.941775	-0.215798	0.147548	0.28944	0.409295	1.11913	7.71491e-05	0.464807	0.0171931
XM_014179650.1	Cdc42 effector protein 1	1.10864	0.0244033	0.654566	0.0940536	1.27393	0.000321241	0.829585	0.0102846	0.672519	0.304578
XM_014179663.1	Mitochondrial import receptor subunit TOM22 homolog	-0.132034	0.191995	0.052469	0.577672	-0.422107	0.0242171	-0.904278	0.000154349	-0.521381	0.036815
XM_014179666.1	Ribosomal L1 domain-containing protein 1	-0.876833	0.000584425	0.111148	0.438208	-0.379123	0.171234	-0.365897	0.0656044	-0.253049	0.329099
XM_014179670.1	DNA repair endonuclease XPF	-0.273425	0.517663	0.505814	0.0563601	-0.0616076	0.885697	-1.64974	0.000415844	-0.10544	0.838934
XM_014179673.1	MKL/myocardin-like 2, isoform CRA_a; MKL/myocardin	-0.48108	0.470805	0.85453	0.0874836	-0.482502	0.476826	-2.30607	0.00191771	-0.150687	0.840013
XM_014179682.1	hemoglobin subunit alpha-2-like	-0.808589	0.00918633	-0.00448504	0.987754	-0.193182	0.367888	-1.9602	8.00883e-05	0.399951	0.413271
XM_014179739.1	protein O-mannosyl-transferase 2-like	-0.176523	0.705052	-0.835678	0.011909	-0.670993	0.137013	-0.626079	0.123371	-1.01388	0.0215598
XM_014179780.1	WD repeat domain, phosphoinositide interacting 2	-0.423452	0.0141873	-0.137265	0.494994	-0.0633204	0.859833	-1.22054	2.66783e-05	0.021838	0.897482
XM_014179800.1	Fatty acid synthase	-0.663926	0.00310103	-0.750767	0.00388052	-1.26878	0.000113709	-0.699305	0.0356721	-0.0900592	0.694928
XM_014179852.1	Protein TANC1	-0.332069	0.3124	-0.518171	0.00616093	0.037369	0.937493	0.758386	0.018434	-0.804888	0.0121534
XM_014179868.1	E3 ubiquitin-protein ligase MARCH7-like	-0.191907	0.570303	-0.435197	0.040655	-0.284705	0.413362	0.245071	0.376774	-0.827985	0.00427215
XM_014179874.1	Rho GTPase-activating protein 27	0.505415	0.00285042	0.334922	0.00193003	0.878124	0.00381846	0.719904	8.39158e-05	0.391389	0.174557
XM_014179899.1	zinc-binding protein A33-like	-0.69562	0.001857	-0.0614226	0.608262	-0.224863	0.145941	-1.01821	0.00420023	-0.0405985	0.854468
XM_014179905.1	PiggyBac transposable element derived 5; PiggyBac	0.0968902	0.675318	0.222339	0.208192	-0.971718	0.0421998	-1.89503	7.0991e-06	-0.951422	0.0182467
XM_014179911.1	legumain-like	0.679043	0.040035	0.106493	0.523353	0.323849	0.177026	1.11753	0.00132818	0.619268	0.00421627
XM_014179953.1	Adenylosuccinate synthase	-0.637206	0.00558958	-0.3687	0.0486209	-0.086236	0.546898	-1.1874	0.000366056	0.139886	0.388895
XM_014180004.1	Zinc finger CCCH domain-containing protein 6	0.0676469	0.730775	0.242676	0.0278545	0.84593	0.0537558	-0.0487386	0.58817	-0.345557	0.00398939
XM_014180016.1	DNA mismatch repair protein Msh6	-0.212306	0.198298	-0.325984	0.0999039	-0.933015	0.0142064	-0.299197	0.151991	-0.152485	0.446997
XM_014180049.1	Endoplasmic reticulum lectin 1	1.06344	0.00991657	0.679308	0.0391413	0.545478	0.195053	0.9496	0.0190204	0.476397	0.127666
XM_014180119.1	Phenazine biosynthesis-like domain-containing protein 2	-0.263115	0.815859	-1.94264	0.0574857	-1.73414	0.081967	-2.14703	0.0582112	-2.1712	0.0437401
XM_014180151.1	Protein FAM195A	-0.661984	0.0873695	-0.619839	0.0425406	-0.124425	0.817031	-1.29075	0.00390965	-0.32901	0.246812
XM_014180198.1	mitochondrial pyruvate carrier 1-like	-0.0982336	0.719306	-0.279087	0.197282	-0.156523	0.670315	-0.858948	0.00667255	-0.553456	0.0238083
XM_014180230.1	Cytohesin 1b	-0.837821	0.0505035	-0.151798	0.525922	-0.231357	0.551418	-2.02652	7.61844e-05	-0.711257	0.46727
XM_014180361.1	Mitochondrial genome maintenance exonuclease 1	-0.239492	0.188607	0.099785	0.349092	-0.0248458	0.944813	-1.10053	1.25861e-05	-0.147708	0.167074
XM_014180362.1	tetraspanin-1-like	-0.592061	0.707346	-2.00636	0.0850907	-2.48462	0.0245985	-2.50181	0.150992	-2.52502	0.0210887
XM_014180365.1	vegetative cell wall protein gp1-like	-0.0597296	0.886995	-0.308193	0.325835	0.246175	0.595461	1.58913	0.000784538	-0.127812	0.82954
XM_014180372.1	Poly	-0.178244	0.0599416	-0.156241	0.175626	-0.76677	0.132852	-0.880855	0.00350198	-0.248551	0.0303451
XM_014180406.1	Calcium uniporter protein, mitochondrial	-0.451064	0.0120209	0.0168898	0.904042	-0.30705	0.455269	-0.935158	0.000464926	-0.800029	0.0126942
XM_014180446.1	Nuclear factor 1 X-type	-0.586371	0.00136681	0.0820887	0.534915	0.226638	0.301597	-1.41378	0.000128761	0.11615	0.56169
XM_014180500.1	BMP and activin membrane-bound inhibitor homolog	0.165596	0.560075	-0.349367	0.0897306	0.0363291	0.939591	0.831943	0.00519745	0.485048	0.129619
XM_014180519.1	Krueppel-like factor 6	-0.181516	0.118074	-0.345371	0.0197121	-0.394371	0.0986436	1.37154	0.0144316	0.559861	0.370923
XM_014180582.1	Glucagon family neuropeptides	-0.285789	0.269538	-0.691605	0.0275248	-0.326746	0.0593847	-0.503378	0.0335335	-0.932185	0.000274253
XM_014180639.1	Neuritin	-0.0660672	0.824821	-0.853467	0.0335252	-0.587139	0.0430393	-0.449453	0.067926	-1.17176	9.48938e-05
XM_014180711.1	uracil nucleotide/cysteinyl leukotriene receptor-like	0.887515	0.0105671	0.392608	0.0205143	0.344052	0.0323887	-0.448105	0.0102587	-0.295616	0.159497
XM_014180773.1	Phosphatidate phosphatase LPIN2	0.0015378	0.991634	0.431548	0.0314125	0.890578	0.0139724	-0.984	0.000329202	-0.00746224	0.982454
XM_014180798.1	Fish virus induced TRIM-7	1.3142	0.0022575	1.09813	0.0179383	0.612458	0.178751	0.163114	0.695566	-0.173639	0.670615
XM_014180804.1	Transcription factor SOX-17	0.327314	0.230125	0.574903	0.0454611	0.251343	0.342597	0.900909	0.0275411	0.371152	0.354761
XM_014180855.1	Dual specificity protein phosphatase 5	0.468963	0.0161351	0.746792	0.00572939	1.18398	0.000792988	0.601847	0.0603416	0.203039	0.520107
XM_014180907.1	DNA topoisomerase 2-binding protein 1	-0.809707	8.48279e-05	-0.409782	0.00370389	-0.344486	0.226318	-0.359883	0.0664824	0.0944201	0.658489
XM_014180925.1	GLI family zinc finger 3	-1.06998	0.0177157	0.141609	0.6316	-0.73988	0.106822	-1.65854	3.00393e-05	0.018792	0.960235
XM_014180987.1	v-mos Moloney murine sarcoma viral oncogene homolog	0.0618426	0.536762	0.509907	0.000827812	-0.779111	0.0437673	-1.99873	1.90767e-06	-0.80575	0.0340727
XM_014181022.1	uncharacterized LOC106590232	-0.431757	0.00685359	0.607929	0.000129623	0.654611	0.040964	0.750108	0.00099766	0.796989	0.000588424
XM_014181042.1	CCAAT/enhancer-binding protein epsilon-like	0.236858	0.380161	0.0959931	0.669277	0.286452	0.164674	0.828449	0.00883019	0.847367	0.0191714
XM_014181049.1	Patched domain containing 3 (PTCHD3)	-0.850434	0.037473	-0.325396	0.610702	-0.511708	0.255888	-0.452125	0.19034	-0.788067	0.0341751
XM_014181076.1	Phosphoenolpyruvate carboxykinase 1	-0.498823	0.54508	-1.10626	0.0816124	-0.853183	0.288972	-1.9606	0.0156052	-0.931503	0.126036
XM_014181218.1	heme oxygenase-like	0.647725	0.078042	0.719521	0.0175805	1.055	0.00282406	0.822975	0.0312732	0.460609	0.0484242
XM_014181238.1	Protein APCDD1-like	-0.141905	0.499255	-1.03511	0.021017	-0.869724	0.0168979	-0.800554	0.000302604	-1.08157	0.000135898
XM_014181375.1	jouberin-like	-0.263183	0.573664	-0.143742	0.592994	-0.837833	0.0227254	-1.07185	0.00665712	-0.772857	0.0224898
XM_014181393.1	Glutamic pyruvate transaminase	-0.785054	0.0176514	-0.650259	0.0108538	-0.488738	0.191394	-1.31038	0.00114821	-0.457962	0.0505354
XM_014181479.1	Complement C1q and tumor necrosis factor-related protein 9A	-1.16057	0.497061	-2.54384	0.0712098	-3.10117	0.016055	-3.27057	0.10486	-3.40006	0.0190617
XM_014181527.1	Adenylate cyclase type 9	-0.554388	0.00176196	-0.31067	0.000462448	-0.30034	0.100295	-0.951886	2.81678e-05	-0.341413	0.0529451
XM_014181544.1	ATPase, H+ transporting, lysosomal V1 subunit Aa	0.475835	0.0179778	0.395069	0.00129991	0.627015	0.000378937	0.61623	0.00284906	1.00352	0.00136631
XM_014181571.1	apolipoprotein O-like	-1.17366	0.000237285	-0.493719	0.0294828	-0.331876	0.208637	-2.34293	3.50449e-06	-0.275953	0.291926
XM_014181586.1	SH2 domain-containing protein 1A-like	0.0316987	0.823013	0.232194	0.0161336	-0.25884	0.213816	-0.989853	1.41888e-05	-0.424552	0.00946815
XM_014181602.1	eotaxin-like	-1.12675	0.0956936	0.43403	0.133706	-0.800973	0.0739844	-1.31408	0.00170588	-0.74982	0.0646081
XM_014181641.1	Armadillo repeat-containing protein 3	-0.327781	0.453516	-1.05411	0.0184235	-0.737766	0.0724056	-0.007366	0.983824	-0.958961	0.0150357
XM_014181720.1	Pleckstrin homology-like domain family B member 2	-0.339201	0.543485	-0.652069	0.0546885	-0.629456	0.210583	-1.10889	0.010401	-0.924444	0.0171208
XM_014181723.1	Homogentisate 1,2-dioxygenase	0.0001581	0.999747	-0.646783	0.113193	-0.78129	0.0740195	-0.993813	0.040043	-0.404268	0.283269
XM_014181763.1	myelin-associated neurite-outgrowth inhibitor-like	-0.253944	0.08368	-0.084489	0.135983	-0.681517	0.206889	-0.871992	1.67212e-05	-0.315441	0.000314846
XM_014181831.1	Peptidase inhibitor 15	-0.210052	0.168916	0.17068	0.392372	0.414525	0.0313965	0.252124	0.186613	1.10329	0.00445715
XM_014181850.1	LIM domain-containing protein 2	-0.0862555	0.810757	-0.907181	0.0396326	-0.574804	0.141498	0.0176403	0.944995	-0.934972	0.000191915
XM_014181893.1	Cyclic AMP-responsive element-binding protein 5	0.0156997	0.935033	0.284915	0.0584487	-0.19144	0.665135	-1.16833	3.66936e-05	0.272322	0.619514
XM_014181897.1	serine-rich adhesin for platelets-like	0.153843	0.260714	0.116515	0.480538	0.436716	0.0460364	0.816056	0.000262214	0.573112	0.0183467
XM_014181909.1	Nuclear factor 1 X-type	-0.631152	0.0698223	-0.001457	0.995509	-0.796785	0.0270184	-1.23143	0.000186891	-0.739003	0.00467829
XM_014181940.1	NACHT, LRR and PYD domains-containing protein 1	-0.0525433	0.855908	-0.0164179	0.972431	0.968709	0.00669347	0.298072	0.212434	0.137972	0.563325
XM_014182010.1	von Willebrand factor A domain-containing protein	-0.011033	0.975165	0.125787	0.712262	-0.557821	0.0742064	-0.849443	0.0141985	-0.548044	0.0737593
XM_014182022.1	Ephexin-1	-0.85856	0.000596415	-0.202695	0.260854	0.25909	0.342485	-2.33798	0.000595882	0.283824	0.14336
XM_014182056.1	Microsomal glutathione S-transferase 1	-0.538948	0.0127998	-0.210505	0.235063	0.0424541	0.870571	-1.01688	0.000326245	0.217737	0.337906
XM_014182073.1	Gig1-1	1.21996	0.0202756	0.465261	0.346427	0.235539	0.563272	0.105065	0.807009	-0.245528	0.523668
XM_014182114.1	Trace amine associated receptor 20r - Ident 75	-0.356191	0.23749	-0.874104	0.00687554	-0.463591	0.127109	-0.116425	0.651246	-1.01577	0.00238387
XM_014182136.1	Caspase recruitment domain-containing protein 8	0.555577	0.00441173	0.424605	0.113051	0.491387	0.0564418	0.97573	0.000901474	0.71429	0.00124088
XM_014182141.1	zinc finger protein 883-like	0.351322	0.0836427	0.21539	0.158331	1.0412	0.00188884	0.457259	0.0299095	1.38706	9.84944e-05
XM_014182155.1	Serine/threonine-protein kinase PLK1	0.0741322	0.818833	0.386423	0.391404	0.68377	0.0496261	0.908764	0.0175772	0.728959	0.0379178
XM_014182165.1	sialoadhesin-like	0.261789	0.446939	0.280097	0.156888	0.465168	0.0363491	0.900111	0.00344839	0.577062	0.0290132
XM_014182190.1	zinc finger protein 180-like	0.287036	0.141886	0.0863603	0.539756	0.414597	0.151202	0.66022	0.0038138	0.800132	0.00486538
XM_014182191.1	non-syndromic hearing impairment protein 5 homolog (LOC106594437)	0.141044	0.363869	0.192902	0.241706	0.347903	0.206687	0.955918	0.000518113	0.965671	0.000256487
XM_014182230.1	DNA	-0.586651	0.169572	-0.294745	0.54341	-0.464533	0.240719	0.00143915	0.996576	-0.807663	0.0408099
XM_014182395.1	small EDRK-rich factor 2	0.588009	1.71443e-05	0.0969852	0.400726	0.259331	0.253116	1.0169	1.81687e-07	0.696591	1.24979e-06
XM_014182418.1	Mucin-5B	0.514658	0.147336	0.669278	0.0452633	-0.230417	0.620717	-0.885921	0.0208237	-0.234762	0.638522
XM_014182434.1	Zymogen granule membrane protein 2	1.25439	0.0211705	-0.126241	0.600583	-0.252049	0.086837	-0.375205	0.000968928	-0.441278	2.58295e-05
XM_014182515.1	MORN repeat-containing protein 4-like	0.0375536	0.583991	0.152211	0.00762577	-0.370279	0.0951612	-0.846432	0.000525896	-0.515203	0.0018353
XM_014182530.1	B-cell CLL/lymphoma 9-like protein (LOC106613392)	-0.450986	0.00367006	0.154051	0.342123	-0.558931	0.0584381	-1.44464	2.14924e-05	-0.59166	0.133365
XM_014182544.1	Glutamic-oxaloacetic transaminase 1, soluble	-0.00024698	0.999447	-0.457072	0.161084	-0.831188	0.0364636	-0.275543	0.430781	-0.520195	0.14315
XM_014182567.1	Ig-like fold	0.511232	0.0334136	0.390473	0.0402546	0.949049	0.00227622	0.995922	0.00114012	0.870421	0.00256858
XM_014182593.1	Zinc transporter ZIP9	0.568634	0.222418	0.46236	0.276924	0.715458	0.292107	1.17632	0.0338528	1.50488	0.0059935
XM_014182649.1	NACHT, LRR and PYD domains-containing protein 1	0.107397	0.722768	0.079666	0.865679	-0.109864	0.79475	1.3726	0.00390967	1.68611	0.000889025
XM_014182725.1	ubiquitin carboxyl-terminal hydrolase 26-like	0.416567	0.373759	0.109549	0.766666	0.672842	0.0777567	0.934043	0.0369292	0.205237	0.522075
XM_014182752.1	transmembrane channel-like protein 6	-0.187189	0.157955	0.18486	0.187016	-0.428636	0.102589	-1.3795	1.13733e-06	-0.490854	0.193542
XM_014182776.1	sialoadhesin-like	0.638655	0.000369426	0.326545	0.000313134	0.373679	0.0750521	0.854207	0.000553964	0.788816	0.000106164
XM_014182816.1	lipopolysaccharide-induced tumor necrosis factor-alpha factor homolog	-0.915099	0.000116903	-0.196662	0.160543	-0.289873	0.437475	-1.9045	0.000177994	-0.134305	0.170062
XM_014182825.1	Protein tyrosine phosphatase, non-receptor type 1	0.0485724	0.741089	-0.0182746	0.88705	0.462285	0.106807	0.482184	0.0144567	0.893463	0.00150618
XM_014182872.1	PiggyBac transposable element-derived protein 4	-0.128767	0.393116	0.0385384	0.809623	0.818825	0.0171084	0.940538	0.0011898	0.973328	0.0104289
XM_014182899.1	Eph receptor A6	-0.57558	0.0767707	0.250796	0.0607208	-0.396418	0.0963429	-0.973278	4.08986e-06	-0.364949	0.0518999
XM_014182937.1	lipopolysaccharide-induced tumor necrosis factor-alpha factor homolog	-0.795302	0.000695785	-0.0949112	0.615442	0.00286458	0.991365	-1.70732	0.000726104	0.258664	0.218226
XM_014182939.1	haptoglobin-like	0.0019218	0.992167	-0.198647	0.229946	1.12666	0.064466	1.04735	2.77967e-05	0.720414	0.212542
XM_014182946.1	Iron-sulfur cluster assembly 2 homolog, mitochondrial	-0.0820588	0.651799	-0.209264	0.160894	-0.151919	0.454782	-0.897592	0.000614948	-0.237617	0.110242
XM_014182957.1	haptoglobin-like	0.0652841	0.827661	-0.383317	0.0180274	1.02552	0.0628517	0.866595	2.83231e-05	0.853158	0.0801212
XM_014182994.1	Neurobeachin; Neurobeachin, isoform CRA_e	0.321863	0.206284	-0.0879692	0.740891	0.585858	0.315468	2.06544	0.000359433	0.638746	0.0632468
XM_014182997.1	Runt-related transcription factor 2a	0.0412736	0.921255	-0.87552	0.0527342	-0.913826	0.0137864	-0.35175	0.252506	-1.04049	0.00238875
XM_014183059.1	protein disulfide-isomerase-like	-0.311347	0.168997	0.428243	0.0354703	-0.778784	0.12969	-1.77451	3.09299e-06	-0.831733	0.0337673
XM_014183124.1	zinc finger protein 106-like	-0.315842	0.031339	0.0345127	0.740275	0.286634	0.371602	-0.837904	0.000366298	0.250326	0.0426256
XM_014183131.1	extensin-2-like	-0.0135758	0.909275	0.31051	0.0252344	-0.810781	0.0316535	-0.874174	0.00112224	-0.518598	0.172749
XM_014183159.1	serine/arginine-rich splicing factor 11-like	-0.703912	0.0585263	-0.0934882	0.803233	-0.995142	0.0101504	-1.2833	0.000471773	-0.571134	0.069843
XM_014183177.1	mediator of RNA polymerase II transcription subunit 1-like	-0.0746391	0.85056	-0.813922	0.0204199	-0.5352	0.130601	-0.150712	0.558878	-0.768478	0.00561063
XM_014183203.1	low-density lipoprotein receptor class A domain-containing protein 4-like	-0.253252	0.231546	-0.3452	0.066603	0.326384	0.314075	1.04101	0.000943791	1.00667	0.000336311
XM_014183276.1	Kinesin-associated protein 3	-0.215935	0.225007	-0.233556	0.184698	0.447089	0.350758	0.998072	0.00216767	-0.309002	0.124857
XM_014183317.1	Fc receptor-like protein 5	-0.511748	0.0115269	-0.0463783	0.784513	0.118199	0.45076	-1.68573	0.000341434	0.2797	0.359123
XM_014183435.1	Protein kinase C, gamma	-0.0207509	0.821037	0.170315	0.130058	-0.347191	0.121068	-0.840176	3.80878e-05	-0.574713	0.0411563
XM_014183510.1	Oncoprotein-induced transcript 3 protein	-0.277706	0.00518246	0.150759	0.214949	-0.504062	0.0887489	-1.07758	5.93541e-07	-0.256117	0.360911
XM_014183528.1	WW domain-binding protein 4-like	-0.312766	0.072394	0.0798751	0.647195	0.593645	0.123157	-1.89084	2.24829e-06	0.172646	0.572796
XM_014183544.1	leucine-rich repeat extensin-like protein 5	-0.227062	0.0891594	0.190454	0.137581	-0.757515	0.0394135	-1.36846	4.99099e-07	-0.793239	0.0582391
XM_014183554.1	receptor-type tyrosine-protein phosphatase beta-like	-0.424973	0.0864842	0.138359	0.464573	-0.682176	0.0509641	-0.859471	0.00190865	-0.56766	0.0295083
XM_014183589.1	T-cell lymphoma invasion and metastasis 1a	0.381301	0.170605	-0.013453	0.951783	0.396712	0.301227	0.875053	0.00846266	0.473001	0.0596856
XM_014183621.1	Protein FAM115C	0.358079	0.00456932	0.475668	1.05895e-05	0.826133	0.0131356	0.337939	0.00567158	0.224582	0.256698
XM_014183631.1	proline-rich protein HaeIII subfamily 1-like	0.0692708	0.626698	0.326511	0.00882861	-0.321637	0.306321	-0.764122	0.000802323	-0.821643	0.000629909
XM_014183660.1	ABC transporter F family member 4-like	0.523077	0.0417684	0.537638	0.00510494	0.86914	0.00620103	1.1064	0.0283072	1.15272	0.018966
XM_014183719.1	Carboxypeptidase E	-0.261832	0.449041	-0.148685	0.637743	0.599638	0.0840615	0.939901	0.0420697	0.180913	0.551812
XM_014183725.1	inversin-like	0.0578564	0.828654	0.286741	0.197692	0.451693	0.0867439	0.922297	0.00869229	0.173797	0.441693
XM_014183743.1	GTPase IMAP family member 7	0.869078	0.00618365	0.511485	0.26908	0.110143	0.844356	-0.0140845	0.956586	-0.0881964	0.780836
XM_014183812.1	GTPase IMAP family member 7	0.321527	0.0548342	0.19523	0.117115	0.113853	0.494993	0.7174	0.00422385	0.859417	0.000409505
XM_014183813.1	52 kDa Ro protein-4	0.651659	0.0803856	0.567825	0.0535848	0.57066	0.0425833	0.989191	0.00412977	0.140809	0.587579
XM_014183834.1	DNA damage-inducible transcript 4 protein-like	1.39948	0.0785894	2.07544	0.0186694	3.08381	4.36501e-05	2.40649	0.000162628	0.645311	0.0110763
XM_014183866.1	ectonucleoside triphosphate diphosphohydrolase 1-like	-0.769398	0.0973906	-0.235066	0.703676	-0.815386	0.0502478	-0.328918	0.339888	-1.17494	0.0178227
XM_014183870.1	P-selectin-like	0.233206	0.335516	0.390245	0.0676301	0.829582	0.0175189	1.19848	0.00157149	1.03367	0.00338365
XM_014183873.1	processed variable antigen-like	-0.213293	0.639574	-1.08665	0.00833104	-0.827619	0.101297	0.274217	0.359638	-1.06083	0.00452296
XM_014183879.1	DNA	-0.0183432	0.955146	-0.7301	0.00712963	0.0377958	0.915941	1.20438	0.00188378	-0.258907	0.257773
XM_014183903.1	voltage-dependent P/Q-type calcium channel subunit alpha-1A-like (LOC106564450)	-0.260762	0.079926	0.150581	0.216588	-0.354146	0.0481837	-0.911598	0.000149662	-0.479241	0.0217253
XM_014183918.1	Zonadhesin	0.51923	0.161864	-0.249048	0.306691	0.137216	0.82773	0.369297	0.335007	-0.864838	0.00658092
XM_014183954.1	B-cell receptor CD22	0.405712	0.0440121	0.322728	0.0224343	0.41503	0.00280426	0.708112	0.00193653	0.828306	0.000308688
XM_014183971.1	C1q-like adipose protein	0.608759	0.10732	0.625829	0.0428211	1.21502	0.0129851	0.88711	0.0216559	0.672087	0.117056
XM_014184012.1	IgL-like	0.878936	0.0113783	0.379937	0.00934073	-0.427836	0.655539	0.124753	0.605395	-0.142633	0.642641
XM_014184040.1	Aldehyde dehydrogenase 6 family, member A1	-1.02271	0.495917	-2.32661	0.038487	-3.01012	0.00666214	-2.63503	0.0257141	-3.2182	0.00402833
XM_014184081.1	Unknown	-0.187005	0.705834	-0.59679	0.0190383	-0.169505	0.80454	0.135925	0.712295	-1.08537	0.0117017
XM_014184098.1	zinc finger protein 180-like	0.0005005	0.997482	-0.193432	0.280568	0.162786	0.73839	0.734121	0.000376699	0.857719	0.00024259
XM_014184115.1	major histocompatibility complex class I-related gene protein-like	0.585356	0.0242339	0.462016	0.0263511	0.682605	0.0296241	0.948993	0.000662054	0.548584	0.090062
XM_014184167.1	E-selectin-like	0.877595	0.00132171	1.05983	0.00263761	1.17943	0.0054959	0.619178	0.0778332	-0.23843	0.602642
XM_014184187.1	glyoxylate reductase/hydroxypyruvate reductase-like	-1.22388	0.5162	-2.65584	0.0652591	-3.14862	0.0201332	-3.31232	0.0283154	-4.03724	0.00761248
XM_014184208.1	pro-neuropeptide Y-like	-0.463575	0.0217005	0.21872	0.304151	-1.68646	0.0449115	-4.42198	4.80989e-08	-1.56074	0.106647
XM_014184236.1	complement C3-like	-0.319645	0.446456	-0.876531	0.0433772	0.170563	0.820447	-0.740074	0.268757	0.0195636	0.978142
XM_014184253.1	Breast cancer anti-estrogen resistance 3, isoform	-0.83361	0.010434	-0.380105	0.210568	0.157607	0.588032	-1.4387	0.000360751	-0.540696	0.113624
XM_014184364.1	arachidonate 15-lipoxygenase B-like	0.335127	0.366336	-0.236535	0.314157	-0.103832	0.740455	1.5858	0.000632764	1.68668	0.00484507
XM_014184415.1	Probable E3 ubiquitin-protein ligase HERC1	-0.352431	0.0574191	-0.0757989	0.684095	-0.158108	0.629679	-0.971873	1.13802e-05	-0.0713349	0.563669
XM_014184426.1	Caspase recruitment domain-containing protein 11	1.10411	0.0157064	0.713669	0.00128397	0.703089	0.0178717	0.186869	0.500314	-0.723908	0.0159704
XM_014184433.1	Maleylacetoacetate isomerase	-0.349774	0.692763	-1.25559	0.072336	-1.66969	0.0286347	-1.48681	0.0643627	-1.60672	0.028431
XM_014184461.1	slit homolog 2 protein-like	0.172318	0.332185	0.618867	0.00258102	-0.109478	0.747899	-1.37962	5.94101e-05	-0.653541	0.16381
XM_014184704.1	voltage-dependent T-type calcium channel subunit alpha-1I-like	0.234416	0.314996	0.0925876	0.388614	0.644825	0.14121	0.25265	0.0880152	0.945472	0.000232472
XM_014184722.1	Myosin, heavy chain b	-1.41614	0.142053	-1.23889	0.223833	-2.90923	0.0393753	-1.21971	0.202206	-2.73936	0.152138
XM_014184740.1	gastrula zinc finger protein XlCGF17.1-like	0.011918	0.948713	-0.303815	0.0357954	0.16629	0.685948	0.759617	0.0016121	0.869552	0.00143293
XM_014184752.1	Protein sidekick-2	-0.048551	0.625778	0.356653	0.0686512	-0.372301	0.237796	-1.01238	9.51334e-06	-0.205886	0.399289
XM_014184784.1	prolylcarboxypeptidase (angiotensinase C) (prcp)	-0.0654343	0.62878	0.101914	0.454739	-0.0654023	0.859894	0.803304	0.000568537	0.344321	0.191828
XM_014184807.1	Erythrocyte membrane protein band 4.1b	-0.508433	0.044889	0.0433527	0.8762	0.390265	0.203014	-1.49106	5.91028e-05	0.238637	0.493084
XM_014184808.1	Erythrocyte membrane protein band 4.1b	-0.681962	0.0134401	0.0322904	0.756892	0.134792	0.603503	-1.07231	8.70008e-06	0.0678958	0.722462
XM_014184820.1	kinesin heavy chain isoform 5C-like (LOC106574758)	0.609367	0.1904	0.363193	0.400295	0.859097	0.287123	2.03447	0.00550896	1.57262	0.0226395
XM_014184852.1	heat shock 27kDa protein 2	-0.579466	0.0178487	0.0133562	0.928416	0.948423	0.0331795	-0.256405	0.100438	1.81026	0.00108754
XM_014184878.1	zinc finger protein 2 homolog	0.310756	0.431894	0.407578	0.195427	0.771815	0.0345926	0.969226	0.0209593	1.14325	0.00696058
XM_014184895.1	GRB2-associated and regulator of MAPK protein-like	0.178256	0.160873	0.275162	0.00114069	-0.188628	0.700909	-1.00547	6.59861e-05	0.284254	0.549327
XM_014184904.1	meteorin-like protein	-0.182995	0.221473	0.0988376	0.328133	-0.594262	0.038079	-0.836407	0.000193489	-0.451134	0.00907968
XM_014184958.1	Fish virus induced TRIM-7	1.13837	0.00722418	0.665371	0.0432095	0.704665	0.118115	0.733508	0.113726	0.129381	0.727061
XM_014184963.1	fibronectin type III domain-containing protein 7-like	-0.129903	0.703111	-0.278289	0.352537	0.324237	0.70739	1.75042	0.000701139	-0.100901	0.917194
XM_014184975.1	E3 ubiquitin-protein ligase RNF182-like	0.642664	0.0231031	0.146555	0.468702	0.691763	0.273125	1.18647	0.00128352	1.09889	0.0012343
XM_014184976.1	zinc finger protein 271-like	0.128411	0.583304	0.0412577	0.833317	0.857509	0.0154903	0.616949	0.0226998	0.920196	0.0311913
XM_014184991.1	Transmembrane protein 26	-0.236732	0.237925	0.149299	0.261904	0.186383	0.217846	-1.49243	0.000519266	0.154397	0.393029
XM_014184992.1	SH3 and multiple ankyrin repeat domains protein 1	-0.326633	0.302088	-0.424492	0.0334377	0.150255	0.692607	0.90127	0.00314249	-0.42842	0.0879449
XM_014185005.1	Trace amine associated receptor 20r - Ident 75	-0.201267	0.399399	-0.86469	0.00331303	-0.475428	0.107367	-0.15649	0.477562	-1.00158	0.000488655
XM_014185008.1	Synaptotagmin-3	-0.724575	0.35113	-0.435198	0.402671	-0.355151	0.446526	-1.1459	0.0515074	-0.26404	0.565049
XM_014185009.1	DEP domain containing 7	0.0733116	0.81825	-0.54608	0.031647	-0.542585	0.179627	-0.678224	0.045863	-1.11893	0.00148465
XM_014185048.1	zinc finger BED domain-containing protein 5-like	-0.108392	0.636923	-0.581318	0.00873521	-0.638134	0.0569189	-0.181088	0.356253	-1.02141	3.9428e-05
XM_014185087.1	endonuclease domain-containing 1 protein-like	0.468549	0.281529	0.0381536	0.91999	0.5865	0.180071	1.26237	0.0120123	0.816291	0.0362359
XM_014185091.1	RFNG O-fucosylpeptide 3-beta-N-acetylglucosaminyltransferase	0.536939	0.0038219	0.4083	0.00225863	0.768065	0.0270526	0.820858	0.0030395	0.150735	0.293129
XM_014185121.1	fibrinogen alpha-1 chain-like	-0.34811	0.507806	-0.667702	0.0398513	-0.159413	0.793856	-0.205021	0.697747	-0.807276	0.0345718
XM_014185149.1	WD repeat-containing protein 67	-0.501125	0.00743588	-0.0227149	0.894868	-0.37172	0.125656	-1.02749	0.000944947	-0.251319	0.225815
XM_014185161.1	guanine nucleotide-binding protein subunit alpha-12-like	0.297279	0.767895	1.00359	0.0369015	0.0402802	0.961472	-0.146507	0.816566	0.570033	0.618633
XM_014185219.1	extensin-like (LOC106593830)	-0.331363	0.151981	0.23907	0.212833	-0.623587	0.00499345	-0.86156	0.000845593	-0.609963	0.0385059
XM_014185265.1	multidrug resistance-associated protein 1-like	-0.447943	0.0659502	-0.186125	0.376234	-0.81987	0.0293423	-0.359891	0.0944238	-0.809041	0.0315517
XM_014185301.1	Forkhead box K2	-0.137878	0.480759	0.316414	0.162693	-0.629561	0.0871432	-0.902613	0.000935415	-0.710355	0.0155676
XM_014185445.1	Alpha-2-macroglobulin receptor-associated protein	0.0196298	0.92247	0.157329	0.273214	-0.530749	0.0683245	-1.02255	9.00687e-05	-0.281682	0.208264
XM_014185455.1	plexin-B1-like (LOC106566319)	0.569718	0.00503342	0.565394	0.0210946	0.284584	0.51009	0.597007	0.0119237	1.13197	0.000194947
XM_014185456.1	CMRF35-like molecule 2	0.374381	0.0121608	0.481336	0.00141351	0.656126	0.0102974	0.873725	4.33895e-05	0.432314	0.00365436
XM_014185465.1	phosphatase and actin regulator 3-like	-0.357097	0.0800132	0.271304	0.168739	-0.265355	0.472408	-1.7294	1.71859e-05	-0.54747	0.101825
XM_014185484.1	von Willebrand factor A domain-containing protein	-0.260393	0.171886	-0.0837157	0.642419	-0.122995	0.496676	-0.423513	0.0892553	-0.819261	0.00180268
XM_014185492.1	DnaJ homolog subfamily C member 2	-0.17351	0.224475	-0.0437867	0.734823	0.0496405	0.706307	0.389192	0.0477822	0.84225	0.0041027
XM_014185514.1	C-type lectin domain family 4 member E-like	0.124826	0.765775	-0.593018	0.136291	-0.866821	0.0530291	-0.21361	0.613093	-0.0765603	0.839283
XM_014185551.1	receptor-type tyrosine-protein phosphatase mu-like	-0.118636	0.737347	-0.185946	0.436705	0.144987	0.703966	0.808018	0.0290165	-0.451965	0.180969
XM_014185572.1	neurobeachin-like protein 2	0.0269782	0.880577	-0.463167	0.00144526	0.191995	0.393947	0.914973	8.99411e-05	-0.133696	0.395775
XM_014185581.1	Transient receptor potential cation channel subfamily M member 1	-0.344387	0.0520863	-0.651609	0.0114733	-0.916067	0.0548272	0.0169589	0.93462	-0.824956	0.000189264
XM_014185684.1	vesicle-associated membrane protein 7-like	-0.279033	0.313856	-0.475373	0.0151341	0.097716	0.796358	0.875444	0.00151088	-0.636117	0.0198593
XM_014185701.1	Bardet-Biedl syndrome 4 - Ident 96	0.68428	0.044049	0.417833	0.124453	0.354983	0.606313	1.07876	0.00137811	0.14254	0.617559
XM_014185722.1	zinc finger protein 135-like	0.411234	0.0889879	0.339384	0.155415	0.548107	0.0350177	0.617123	0.0328184	1.26637	0.026918
XM_014185749.1	zinc finger protein 180-like	0.110266	0.315148	-0.117038	0.179984	0.4561	0.0125258	0.532073	0.000605209	0.802374	0.00010931
XM_014185753.1	Collagen alpha-1(VI) chain	-0.352155	0.0800243	0.489504	0.0123618	-0.995808	0.057305	-1.97083	5.67517e-06	-1.07568	0.010985
XM_014185824.1	Bifunctional apoptosis regulator	0.876522	0.262569	-0.226495	0.646955	0.937005	0.247297	-0.247109	0.643144	1.42288	0.0419911
XM_014185840.1	procollagen C-endopeptidase enhancer 1-like	-1.61117	0.0150074	0.0487754	0.822743	-1.68768	0.00365612	-2.6484	1.9715e-06	-1.32058	0.00698662
XM_014185878.1	nectin-1-like (LOC106573840)	-1.22616	0.000220232	-0.244712	0.460276	0.0949847	0.715817	-1.15294	0.0111504	-0.0207516	0.952361
XM_014185918.1	erythrocyte membrane protein band 4.1, EPB41	-0.579748	0.00564122	0.112536	0.552436	0.516748	0.134138	-1.32761	0.00014337	0.333448	0.0890267
XM_014185925.1	Barrier-to-autointegration factor (banf)	1.21008	0.018208	0.773916	0.167055	0.215951	0.717267	0.931636	0.108208	-0.481667	0.498017
XM_014186013.1	Guanine nucleotide exchange factor VAV2	0.34819	0.0395267	0.311231	0.0075614	0.236019	0.45402	0.875843	3.85222e-05	0.427775	0.00416023
XM_014186031.1	splicing factor 3A subunit 2-like	-0.195201	0.52245	-0.346802	0.0861765	0.293935	0.526774	0.870424	0.011965	-0.430473	0.0923691
XM_014186039.1	tetraspanin-8-like	0.403267	0.178411	0.25615	0.295704	0.971199	0.0336942	0.577	0.213056	0.234816	0.395044
XM_014186045.1	Fish virus induced TRIM-7	0.81551	0.00277987	0.664016	0.00888911	0.541212	0.0341071	0.51647	0.0162841	0.241523	0.218969
XM_014186093.1	Heme-binding protein 2	0.535514	0.599533	0.551507	0.465344	1.61109	0.0505446	0.816229	0.47638	0.173186	0.86573
XM_014186108.1	Reelin	0.110682	0.773443	-0.0259232	0.91296	0.352599	0.465267	1.04807	0.00851888	0.472477	0.104534
XM_014186112.1	carbohydrate (chondroitin 4) sulfotransferase 12 (chst12)	-0.489639	0.146305	0.0828344	0.790206	-0.807342	0.0564468	-1.32365	0.00459853	-0.798004	0.0675887
XM_014186133.1	sodium/glucose cotransporter 5-like	-0.233616	0.840383	-1.27813	0.12625	-1.71077	0.0370818	-1.6119	0.0762951	-1.70031	0.0386724
XM_014186148.1	protein-lysine methyltransferase METTL21E-like	0.056011	0.691504	0.314548	0.00785962	-0.437259	0.436888	-1.64609	7.70373e-06	-0.303872	0.652121
XM_014186163.1	hemoglobin subunit alpha-4-like (LOC106595269)	-0.903715	0.152678	0.575476	0.128506	0.282746	0.53211	-0.591018	0.30892	1.65344	0.000375047
XM_014186247.1	otogelin-like (LOC106593209)	-0.567336	0.0458183	0.0172185	0.926506	-0.454956	0.124452	-0.817089	0.00278689	-0.513319	0.0467022
XM_014186290.1	Zinc fingers and homeoboxes 3	-0.286074	0.0525631	0.227494	0.0880753	-0.566143	0.0618649	-1.38266	2.7905e-07	-0.45748	0.149067
XM_014186329.1	DNA-directed RNA polymerase III subunit RPC1	-0.229322	0.169638	-0.261032	0.0416376	-0.981327	0.00208527	-0.630437	0.000166427	-0.860925	0.00013566
XM_014186371.1	A-kinase anchor protein 13-like	0.0862974	0.692199	-0.0048086	0.985083	0.182499	0.452131	0.837239	0.03135	-0.134756	0.542165
XM_014186410.1	NACHT, LRR and PYD domains-containing protein 1	0.481488	0.104423	0.546665	0.0162955	0.422889	0.147547	0.748461	0.0297244	1.18353	0.00361125
XM_014186423.1	B-cell antigen receptor complex-associated protein	1.00725	0.0132873	0.470969	0.084744	0.895689	0.0245679	0.369244	0.214552	-0.194639	0.486356
XM_014186562.1	golgin subfamily A member 6-like protein 22 (LOC106612328)	-0.61887	0.0224308	-0.503019	0.202169	-0.52132	0.32798	-1.59413	9.78254e-05	0.0447301	0.923237
XM_014186563.1	golgin subfamily A member 6-like protein 22 (LOC106612328)	-0.637808	0.0208403	-0.251943	0.372542	-0.121137	0.439765	-1.64628	5.59765e-05	0.0105731	0.982856
XM_014186585.1	Acyl-CoA-binding domain-containing protein 7	0.522307	0.12808	0.240893	0.422312	0.815438	0.0404374	0.788078	0.211501	0.193097	0.629202
XM_014186622.1	FH1/FH2 domain-containing protein 3-like	1.04821	0.113375	-0.312509	0.290697	0.749861	0.103844	0.449579	0.218714	0.989155	0.0231417
XM_014186644.1	hemoglobin subunit alpha-4-like	-0.19278	0.608765	0.487278	0.206802	0.515114	0.306795	-0.829432	0.167298	1.39419	0.00213691
XM_014186702.1	Dopamine receptor D4 related sequence	-0.0969721	0.45034	0.284639	0.00540082	-0.499412	0.0824435	-1.00165	6.18866e-08	-0.268736	0.0977783
XM_014186762.1	G protein-coupled receptor kinase 6-like	0.0765522	0.693984	0.194531	0.290119	0.917404	0.00344022	0.125255	0.445011	0.889612	0.00265476
XM_014186896.1	GTPase IMAP family member 4-like	-0.111622	0.897431	0.0187746	0.968511	0.795992	0.190946	1.27397	0.0300146	0.293733	0.485985
XM_014186917.1	non-syndromic hearing impairment protein 5 homolog	0.209113	0.366098	0.29165	0.17068	0.226077	0.482421	0.626747	0.0382547	1.0019	0.00572922
XM_014186919.1	Probable carboxypeptidase X1	-0.345638	0.140379	-0.151778	0.486894	-0.188539	0.605384	-0.796468	0.00196091	-1.14742	0.000227924
XM_014186924.1	Transient receptor potential cation channel subfamily M member 1	-0.100895	0.736656	-0.476745	0.121772	-0.869893	0.0192083	-0.459562	0.0421916	-0.817708	0.00111677
XM_014186925.1	zinc finger protein 239-like	0.120233	0.319756	-0.0715929	0.462066	0.207813	0.567387	0.891695	2.12652e-05	0.612358	0.00249487
XM_014186935.1	zinc finger protein 25-like	-0.428539	0.0312198	0.0591046	0.727829	-0.68321	0.00686524	-1.21931	7.75303e-06	-0.844629	0.0006709
XM_014186936.1	Thyrotropin-releasing hormone-degrading ectoenzyme	-0.738925	0.0597023	-0.113128	0.709383	-0.978493	0.0107899	-1.22082	0.000274452	-0.729521	0.00798161
XM_014186944.1	Bardet-Biedl syndrome 4 - Ident 96	-0.617291	0.161401	0.120383	0.361038	-0.547092	0.0525091	-0.931173	5.28181e-05	-0.366671	0.0946097
XM_014187017.1	Centrosome-associated protein CEP250	-0.480552	0.0531146	-0.372189	0.194095	-0.413976	0.332308	-1.93919	1.00808e-05	0.104285	0.877721
XM_014187041.1	Kinesin family member 23	-0.585323	0.00121773	-0.09128	0.54212	0.00844178	0.982809	-1.37722	2.36091e-05	-0.108576	0.438145
XM_014187048.1	fast skeletal myosin heavy chain	-0.440325	0.126028	-1.07298	0.00104295	-0.697995	0.0644629	-0.0542828	0.775327	-1.02393	0.000521007
XM_014187053.1	serine/threonine-protein kinase 31-like	0.105899	0.578755	0.418722	0.00350438	-0.766611	0.241601	-1.5431	0.00636546	-0.138419	0.842097
XM_014187061.1	Fish virus induced TRIM-6	0.947795	0.00877937	0.763024	0.00110684	1.0267	0.00149274	0.560185	0.0104998	0.759645	0.00287706
XM_014187130.1	Tripartite motif-containing protein 35	1.20184	0.000526343	0.533522	0.168218	0.094673	0.788252	-0.0834697	0.731778	-0.304022	0.298597
XM_014187145.1	tetraspanin-9-like	0.285917	0.319852	0.180873	0.511349	0.952714	0.0147029	0.627002	0.218173	0.282495	0.327037
XM_014187152.1	NACHT, LRR and PYD domains-containing protein 1	0.837455	0.0378126	0.406151	0.210408	0.223798	0.689653	-0.549985	0.161725	-0.506092	0.180718
XM_014187170.1	Myosin, heavy chain b	-1.49581	0.123592	-1.35726	0.19044	-2.91281	0.0457452	-1.32298	0.172804	-2.58017	0.151797
XM_014187171.1	Fish virus induced TRIM-11	0.831861	0.0100574	0.507624	0.00315352	0.635077	0.00625131	0.541491	0.00282869	0.238505	0.198297
XM_014187204.1	zinc finger protein 180-like	0.0079226	0.961521	-0.0579028	0.5097	0.475807	0.0305448	0.712783	5.75474e-05	0.875778	2.06199e-05
XM_014187213.1	zinc finger protein 883-like	0.090874	0.470474	-0.0380264	0.701511	0.364715	0.295185	0.834407	1.3271e-05	0.788179	0.000117882
XM_014187219.1	Fish virus induced TRIM-11	0.994892	0.00487285	0.673793	0.00282617	0.663291	0.232065	0.870058	0.000247472	0.406263	0.0300747
XM_014187224.1	CD9 antigen	0.877503	0.000628787	0.720205	0.000106159	0.588622	0.102439	0.396188	0.0553227	0.820371	0.00255024
XM_014187318.1	EMILIN-2-like	-0.221422	0.452588	-0.353142	0.0790406	0.0843668	0.817487	0.887697	0.00397103	-0.60481	0.0486167
XM_014187335.1	Haspin, HASP	-0.678685	0.000882965	-0.276447	0.0800876	-0.190416	0.511373	-1.06251	0.000276073	-0.201214	0.0978234
XM_014187435.1	Coiled-coil domain-containing protein 127 (cc127)	-0.124446	0.46414	0.167927	0.263641	0.578687	0.118024	-0.940563	0.00127321	0.00124133	0.99432
XM_014187464.1	Ferritin, heavy polypeptide 1b	-0.488642	0.048731	-0.456183	0.0680224	-0.704061	0.00291373	-1.68587	2.66729e-05	-0.485762	0.0316928
XM_014187503.1	E3 ubiquitin-protein ligase RING2	-1.31594	0.0228554	-0.0850104	0.742107	-0.946555	0.0150951	-2.52005	3.6703e-06	-0.495113	0.390374
XM_014187523.1	rap1 GTPase-GDP dissociation stimulator 1-like	-0.0447234	0.637098	0.476603	0.0844891	0.586265	0.13048	0.182063	0.0160805	1.1843	0.00275253
XM_014187703.1	fast skeletal myosin heavy chain	-0.959187	0.194486	-1.08026	0.195301	-2.37484	0.00634712	-0.925529	0.311983	-1.18645	0.363629
XM_014187740.1	HERV-H LTR-associating 2a, tandem duplicate 2	-0.067265	0.86951	-0.729858	0.0888737	-0.794519	0.0646812	-0.653414	0.147871	-0.83618	0.0468626
XM_014187742.1	ADP-ribosylation factor-like 4aa	-0.293287	0.0032378	-0.0269226	0.752015	0.0523959	0.690453	-0.806032	0.000364728	0.492498	0.0107175
XM_014187757.1	beta-2 microglobulin	0.868429	0.000316867	0.668655	0.00157064	0.0832826	0.705411	-0.38573	0.093428	-0.28645	0.151006
XM_014187807.1	Very large inducible GTPase 1-2	1.08705	0.00594644	0.873485	0.0161397	0.404413	0.0759464	0.688969	0.0468009	0.15976	0.578422
XM_014187826.1	multidrug resistance-associated protein 9-like	0.231004	0.446775	0.179922	0.305605	0.175331	0.478199	0.817467	0.0123235	1.29461	0.00350415
XM_014187871.1	Ferritin, heavy polypeptide 1b	-0.527534	0.0168683	-0.247079	0.391721	-0.37226	0.154212	-2.18701	6.42358e-06	-0.365524	0.195086
XM_014187875.1	receptor-type tyrosine-protein phosphatase beta-like (LOC106609809)	0.181222	0.355742	0.341621	0.0217758	-0.452391	0.256319	-0.951629	0.000623088	-0.262116	0.454391
XM_014187878.1	GRIP domain-containing protein RUD3-like	0.839482	0.0183098	0.374705	0.287248	0.670091	0.0369167	0.862229	0.011833	0.777757	0.0221925
XM_014187881.1	trichohyalin-like (LOC106599509)	-0.714967	0.0187793	-0.215905	0.451643	-0.342137	0.288983	-1.85684	3.81618e-05	0.203175	0.751468
XM_014187915.1	adhesive plaque matrix protein-like	-0.277536	0.335458	-0.356889	0.109282	-0.160548	0.734511	0.0798453	0.690015	-0.850314	0.00299501
XM_014187955.1	nectin-4-like	-1.28595	0.000359212	-0.365335	0.279637	-0.0845049	0.808479	-0.880359	0.048106	0.156347	0.664762
XM_014188044.1	CD97 antigen-like	0.726949	0.00806399	0.34465	0.166081	0.221421	0.293667	0.935288	0.00827423	1.08892	0.000783448
XM_014188053.1	HECT, C2 and WW domain containing E3 ubiquitin protein ligase 2a	-0.250481	0.103567	0.402747	0.0461469	-0.255191	0.439055	-1.50571	3.2031e-06	-0.491291	0.237036
XM_014188065.1	CD59 glycoprotein-like	-0.999398	0.57844	-2.2036	0.104357	-2.7389	0.0233223	-3.4279	0.0149935	-2.97353	0.0139913
XM_014188076.1	proline-rich receptor-like protein kinase PERK14	-0.00566588	0.982515	-0.280032	0.142256	0.0284425	0.918863	0.805085	0.00134519	0.121523	0.521889
XM_014188261.1	zinc finger protein 239-like	0.350809	0.368631	0.118428	0.686462	1.03435	0.038885	0.518569	0.129392	0.698684	0.180556
XM_014188273.1	CD97 antigen-like (LOC106604645)	0.761436	0.00429606	0.306555	0.11526	0.49646	0.0357199	1.00566	0.00188066	1.01021	0.0010918
XM_014188289.1	Fish virus induced TRIM-7	0.852783	0.00227176	0.683292	0.0073	0.647812	0.00285664	0.484815	0.036457	0.174662	0.449614
XM_014188394.1	60 kDa SS-A/Ro ribonucleoprotein	-0.69374	0.00102421	-0.308594	0.0444382	-0.022299	0.956565	-2.00023	0.000218827	-0.253508	0.179755
XM_014188495.1	Melanoma inhibitory activity protein 3	0.236298	0.370533	0.114407	0.568935	0.270761	0.315005	0.941044	0.0060132	-0.00317846	0.985482
XM_014188603.1	Semaphorin 3aa	0.143753	0.203527	0.251134	0.0356318	-0.169176	0.657256	-0.98155	0.000397207	-0.129466	0.843973
XM_014188648.1	Fish virus induced TRIM-7	0.995511	0.000708448	0.794998	0.00583042	0.284679	0.518275	0.552508	0.0198366	0.348737	0.129429
XM_014188670.1	Beta-1_4-galactosyltransferase 1, b4galt	0.343622	0.191508	0.265265	0.148526	0.356784	0.139662	0.846755	0.00215983	0.611492	0.000883632
XM_014188694.1	class I histocompatibility antigen, F10 alpha chain-like	0.483743	0.0414039	0.413586	0.0936813	0.654306	0.0475531	0.896742	0.00636438	0.344906	0.287691
XM_014188765.1	NACHT, LRR and PYD domains-containing protein 1	0.131678	0.420055	0.114555	0.231399	0.196855	0.0926244	0.808616	6.97463e-05	0.467319	0.000498773
XM_014188770.1	aspartyl aminopeptidase-like	-0.0313564	0.926833	0.187492	0.652994	0.616052	0.135696	0.763108	0.0783797	0.943582	0.0425734
XM_014188774.1	pleckstrin homology domain-containing family O member 1-like (LOC106606096)	-0.0302534	0.901762	0.245274	0.369086	0.574217	0.0592959	1.15389	0.00195499	0.867662	0.0039833
XM_014188845.1	Zinc transporter ZIP4	-0.790661	0.0853819	-0.514244	0.309997	-1.86538	0.0378463	-0.825362	0.064802	-1.13516	0.0210966
XM_014188846.1	NACHT, LRR and PYD domains-containing protein 1	-0.458924	0.0734929	-0.34402	0.152434	-0.848772	0.0390614	-0.198861	0.204491	-0.434005	0.0160671
XM_014188847.1	T-box 21	-0.248888	0.47038	-0.922156	0.000175127	-0.834286	0.00321256	-0.631184	0.00121522	-0.76742	0.000990915
XM_014188855.1	high affinity choline transporter 1-like	-0.536254	0.00353646	-0.0797414	0.619042	-0.93512	0.0306992	-1.59216	1.22897e-05	-1.01494	0.00585346
XM_014188878.1	latent-transforming growth factor beta-binding protein 4-like	0.815945	0.00424041	0.440616	0.0396605	-0.087877	0.822624	0.92335	0.00261885	1.23723	6.88058e-05
XM_014188884.1	Membrane-spanning 4-domains subfamily A member 8A	0.297282	0.0803212	0.148145	0.23445	0.637964	0.0285606	0.839945	0.00166766	0.184178	0.44751
XM_014188894.1	voltage-dependent L-type calcium channel subunit alpha-1C-like	0.0459968	0.844989	0.374783	0.0936103	-0.337359	0.484037	-1.54183	2.98678e-06	-0.183017	0.737279
XM_014188913.1	ectonucleotide pyrophosphatase/phosphodiesterase family member 2-like	0.104694	0.342752	0.344468	0.012509	-0.285921	0.22777	-0.912729	2.25746e-06	-0.363235	0.151616
XM_014188994.1	Fish virus induced TRIM-7	0.824713	0.00565003	0.538384	0.0476613	0.35463	0.34846	0.352469	0.0660812	0.287014	0.128376
XM_014189002.1	F-box only protein 10-like	-0.0425462	0.942816	0.0780116	0.800264	0.232869	0.641278	1.78129	0.00215203	1.99411	0.00351355
XM_014189028.1	CD209 antigen-like protein A (LOC106597675)	0.766728	0.0578654	0.0840382	0.68075	0.181538	0.594066	1.18064	0.000834192	0.792629	0.134641
XM_014189050.1	class I histocompatibility antigen, F10 alpha chain-like (LOC106597513)	0.485944	0.0280183	0.4231	0.0722028	0.461189	0.230921	0.84836	0.00292318	0.201897	0.500365
XM_014189061.1	zona pellucida sperm-binding protein 3-like	-0.464299	0.104481	0.0939115	0.819548	-0.925453	0.0476631	-1.36755	0.0231136	0.013669	0.989316
XM_014189092.1	natterin-like protein (LOC106598085)	0.0750256	0.766027	0.247093	0.215937	0.0811996	0.87121	1.03593	0.00206272	1.1493	0.00216285
XM_014189127.1	epidermal growth factor receptor kinase substrate 8-like	0.213282	0.226338	0.374798	0.00995718	-0.565236	0.116956	-1.03303	0.000788076	-0.662135	0.215198
XM_014189137.1	sialoadhesin-like	1.06592	0.0185686	0.594689	0.12471	1.02491	0.0154526	0.793878	0.0674498	0.63103	0.108702
XM_014189138.1	leucine--tRNA ligase-like	-0.310645	0.32334	-0.841072	0.00494327	-0.337204	0.295624	-0.259586	0.251343	-1.06053	0.000124908
XM_014189143.1	titin-like (LOC106591342), X1	0.55018	0.00203141	0.394826	0.00179526	0.527608	0.000165811	0.814788	5.16825e-05	0.604528	0.000439861
XM_014189174.1	Structural maintenance of chromosomes protein	-0.34547	0.0169546	-0.170336	0.23096	0.227545	0.256687	0.576573	0.0116746	0.969927	0.000288787
XM_014189175.1	Angiogenin-1 precursor / RNase ZF3	-0.854326	0.00273726	-1.18498	0.00016925	-1.22708	0.00506666	-1.37855	0.000405404	-1.38959	5.26602e-05
XM_014189200.1	cytokine receptor-like factor 3 (LOC106601961)	0.122821	0.379327	0.155968	0.255492	0.500148	0.0247931	0.732605	0.00340833	1.03525	0.00115212
XM_014189213.1	intestinal mucin-like protein	0.0910684	0.661793	-0.23072	0.311146	0.605528	0.250709	0.873656	0.00191151	-0.0791722	0.707241
XM_014189231.1	Crystallin, gamma MX, like 1	1.32314	0.00279577	1.05621	0.000257314	0.903761	0.0179677	0.356362	0.262641	-0.0088654	0.97002
XM_014189239.1	transforming acidic coiled-coil-containing protein 3	-0.460924	0.000130965	-0.121594	0.231307	0.0603821	0.882992	-1.11144	9.98285e-05	-0.171373	0.0251948
XM_014189254.1	alpha-2-macroglobulin-like	0.13635	0.453048	0.241571	0.224704	0.299866	0.124192	0.918666	0.00683281	0.562039	0.0404218
XM_014189277.1	Mucin-5B	0.618897	0.156886	-0.191726	0.617753	0.808574	0.127074	1.11285	0.0317802	0.230348	0.63828
XM_014189304.1	Angiogenin-1 precursor / RNase ZF3	-1.08656	0.000714658	-1.70796	3.87493e-05	-2.09257	1.10596e-05	-1.68425	0.000564058	-1.88576	2.60968e-06
XM_014189332.1	small integral membrane protein 18-like	0.39788	0.527432	0.720929	0.179565	2.08763	0.00797333	1.68026	0.0170016	2.14161	0.00871627
XM_014189439.1	non-syndromic hearing impairment protein 5 homolog	0.371052	0.0487768	0.509018	0.00380062	0.41894	0.0199023	0.587597	0.0133836	0.817915	7.17237e-05
XM_014189476.1	Tyrosine-protein kinase Jak1	0.26631	0.0996135	0.28267	0.175436	0.69412	0.059115	0.81526	0.00244976	0.588014	0.00260953
XM_014189491.1	Alanine-glyoxylate aminotransferase b	-0.586965	0.741287	-2.54944	0.050099	-2.37408	0.0998292	-2.83145	0.0923016	-2.78945	0.0305739
XM_014189500.1	cAMP-specific 3 ,5 -cyclic phosphodiesterase 4A	0.0676996	0.797169	-0.109125	0.60386	0.592839	0.153909	0.378853	0.186551	0.966877	0.0318494
XM_014189501.1	Structural maintenance of chromosomes protein	-0.274877	0.0618052	-0.0863027	0.427908	0.127712	0.441579	0.156177	0.490997	0.945312	0.000250785
XM_014189520.1	uncharacterized protein C8orf4 homolog	1.16304	0.00369289	1.23888	0.00383089	0.584429	0.265504	0.729431	0.0915434	-0.0214834	0.964459
XM_014189523.1	Plectin	-0.321833	0.392381	-0.796231	0.0352062	-0.930032	0.0422176	-0.898337	0.0252592	-0.610414	0.0850456
XM_014189529.1	N-alpha-acetyltransferase 10	-0.228811	0.146873	-0.156107	0.249089	-0.812382	0.0465542	-0.32033	0.08361	0.0474386	0.812575
XM_014189543.1	relaxin-like	0.375358	0.227127	0.327984	0.424342	0.313196	0.270345	1.26261	0.00311501	0.123064	0.654576
XM_014189573.1	regulator of G-protein signaling 21-like	1.31082	0.0557541	1.612	0.0153244	2.12933	0.01431	2.2398	0.000359119	0.865696	0.0350526
XM_014189619.1	Reticulon	0.320237	0.325577	0.237581	0.406257	1.17337	0.00446392	0.977517	0.124483	0.382427	0.248582
XM_014189719.1	Fish virus induced TRIM-7	1.06086	0.00867471	0.800697	0.0154836	0.786021	0.0254586	0.901249	0.0141658	0.509894	0.0676661
XM_014189746.1	C1q and TNF-like domains	0.812247	0.0490337	0.705652	0.146159	0.733306	0.0371452	0.802378	0.163148	0.641445	0.040212
XM_014189762.1	serine/threonine-protein kinase 31-like	-0.87495	0.0481542	-0.705836	0.111479	-0.466465	0.463712	-0.139541	0.745825	0.0102759	0.983845
XM_014189801.1	deoxyribonuclease gamma-like (LOC106611445), X1	0.0588445	0.862037	-0.519765	0.078152	0.136453	0.717913	-1.17305	0.001705	-1.05994	0.0015607
XM_014189895.1	ras-related protein Rab-6B-like	0.472755	0.431524	0.232332	0.631886	1.03992	0.0429598	0.880693	0.292804	0.240679	0.648243
XM_014189914.1	THAP domain containing 4	-0.265238	0.532997	-0.437873	0.167086	-0.502237	0.125428	-0.795731	0.0497448	-0.830165	0.0349927
XM_014189922.1	L-rhamnose-binding lectin CSL3-like	-1.49794	0.0631255	-0.0476065	0.960342	-1.49882	0.0476315	-0.754702	0.476012	1.15403	0.483046
XM_014189932.1	Protein kinase C eta type	1.01767	0.0019226	0.582585	0.000834453	0.709177	0.0659745	0.299134	0.131812	-0.0754672	0.735335
XM_014189968.1	ATP-dependent DNA helicase PIF1	-0.779319	0.000127427	-0.21142	0.122595	0.0483418	0.85648	-1.37177	1.21997e-05	-0.0597098	0.683534
XM_014189984.1	B-cell receptor CD22	1.33418	0.0025357	0.7839	0.0203612	1.19185	0.00417341	0.939431	0.0205307	0.488086	0.191478
XM_014189992.1	Plectin	-0.139189	0.616847	-0.845103	0.0062086	-0.446848	0.229721	-0.701481	0.0112258	-0.109819	0.738664
XM_014189997.1	Actin, cytoplasmic 1	0.33493	0.0266247	0.23747	0.0566036	0.760897	0.0123703	0.846121	0.00116471	0.763985	0.000420269
XM_014190065.1	multidrug resistance protein 1-like (LOC106574003)	-0.81455	0.104077	0.228326	0.0890996	-0.755662	0.0427038	-0.937621	0.00149293	-0.3177	0.235362
XM_014190066.1	JunD-2	0.617814	0.034669	0.628089	0.183739	0.923304	0.0377108	0.988083	0.00588944	0.515975	0.0972776
XM_014190094.1	SplA/ryanodine receptor domain and SOCS box containing 4a	-0.0742858	0.673812	-0.161713	0.314772	0.68947	0.0184998	0.839076	0.000737315	0.589354	0.0446199
XM_014190108.1	transketolase-like protein 2 (LOC100380727)	0.263633	0.180461	-0.0436506	0.823915	0.162381	0.663237	0.377	0.21638	0.897306	0.00267135
XM_014190109.1	GTPase IMAP family member 4-like (LOC106613433)	0.0632051	0.893427	-0.0339356	0.936884	0.291713	0.600893	0.898776	0.021437	0.0418058	0.918689
XM_014190157.1	Fish virus induced TRIM-7	0.9536	0.00137877	0.769373	0.00351058	0.440881	0.0393701	0.265082	0.183551	0.22701	0.2559
XM_014190181.1	Erythrocyte membrane protein band 4.1b	-0.421765	0.00772485	-0.0482108	0.771896	0.292062	0.0650326	-1.06512	0.000194138	0.0852017	0.588877
[truncated: 711 more rows]
