# Supplementary material for: Characterization of Differentially Expressed miRNAs and Their Predicted Target Transcripts during Smoltification and Adaptation to Seawater in Head Kidney of Atlantic Salmon
Source: Genes (Basel). 2020 Sep 8;11(9):1059. doi: 10.3390/genes11091059 (PMC7565298; doi:10.3390/genes11091059)
Supplement: Supplementary file 1 [file genes-11-01059-s001.zip › Supplemental Table S6.xlsx]

## Sheet: Sheet2
Supplemental Table S6. List of significantly and differentially expressed genes that were negatively correlated to cluster I (No. 1-11) and III (12-81)
No.	Protein names and gene symbols used in file 5	Gene ontology (GO)	Target genes accessions	Gene symbol in Salmo salar
1	Parvalbumin beta-like (pvalb)	[GO:0005509] calcium ion binding	XM_014203002.1	LOC106606661
2	Serotransferrin (tf)	[GO:0005615] extracellular space [GO:0046872] metal ion binding [GO:0055072] iron ion homeostasis [GO:0005886] Plasma membrane [GO:0006950] Response to stress [GO:0043269] Regulation of ion transport [GO:0010646] regulation of cell communication [GO:0006811] Ion transport [GO:0016192] vesicle-mediated transport	XM_014132365.1	LOC106565354
3	Gap junction protein (Gap junction alpha-1 protein) (cxa1)	[GO:0005922] connexin complex [GO:0016021] integral component of membrane [GO:0022857] transmembrane transporter activity [GO:0007267] cell-cell signaling [GO:0007507] heart development [GO:0006950] Response to stress [GO:0006954] Inflammatory response [GO:0043269] Regulation of ion transport [GO:0010817] Regulation of hormone levels [GO:0051094] Positive regulation of developmental process [GO:0…	XM_014144390.1	CXA1
4	Apolipoprotein A-I-binding protein (yjeF N-terminal domain-containing protein 3-like) (apoa1bp)	[GO:0005576] extracellular region [GO:0005739] mitochondrion [GO:0046872] metal ion binding [GO:0052856] NADHX epimerase activity [GO:0052857] NADPHX epimerase activity [GO:0000166] nucleotide binding in other species (Zebrafish)	XM_014148772.1	AIBP
5	Trypsin inhibitor ClTI-1-like (Pancreatic secretory trypsin inhibitor/Serine protease inhibitor Kazal-type 1) (spink1)	[GO:0004867] serine-type endopeptidase inhibitor activity [GO:0043269] Regulation of ion transport [GO:0010646] regulation of cell communication	XM_014212575.1	LOC106611915
6	UDP-glucuronosyltransferase 1-2-like isoform X1 (ugt1)	[GO:0016021] integral component of membrane [GO:0016758] transferase activity, transferring hexosyl groups [GO:0006950] Response to stress [GO:0006954] Inflammatory response [GO:0010817] Regulation of hormone levels [GO:0005886] Plasma membrane [GO:0006694] steroid biosynthetic process Involved in the pathways of; [sasa00140] Steroid hormone biosynthesis [sasa00830] Retinol metabolism	XM_014156016.1	LOC106577690
7	Steroid 21-hydroxylase isoform X1 (cyp21a2)	[GO:0016021] integral component of membrane [GO:0020037] heme binding [GO:0005506] iron ion binding [GO:0006694] Steroid biosynthetic process [GO:0004497] monooxygenase activity [GO:0016705] oxidoreductase activity, acting on paired donors, with incorporation or reduction of molecular oxygen Involved in the pathway of; [sasa00140] Steroid hormone biosynthesis [GO:0010817] Regulation of hormone le…	XM_014202188.1	LOC106606086
8	Steroidogenic acute regulatory protein, mitochondrial (star) (START domain-containing protein 1), paralog 1 (star)	[GO:0005739] mitochondrion [GO:0015485] cholesterol binding [GO:0120020] cholesterol transfer activity [GO:0008203] cholesterol transfer activity [GO:0006694] steroid biosynthetic process [GO:0006950] Response to stress [GO:0010817] Regulation of hormone levels [GO:0051094] Positive regulation of developmental process [GO:0005886] Plasma membrane [GO:0010646] regulation of cell communication	XM_014171084.1	LOC100136492
9	Steroidogenic acute regulatory protein, mitochondrial (star) (START domain-containing protein 1), paralog 2 (star)	[GO:0005739] mitochondrion [GO:0015485] cholesterol binding [GO:0120020] cholesterol transfer activity [GO:0008203] cholesterol transfer activity [GO:0006694] steroid biosynthetic process [GO:0006950] Response to stress [GO:0010817] Regulation of hormone levels [GO:0051094] Positive regulation of developmental process [GO:0005886] Plasma membrane [GO:0010646] regulation of cell communication	XM_014161841.1	LOC106580600
10	Adrenodoxin-like isoform X1 (Ferredoxin-1-like protein) (fdx1l)	[GO:0051537] 2 iron, 2 sulfur cluster binding [GO:0009055] electron transfer activity [GO:0034651] cortisol biosynthetic process [GO:0006694] Steroid biosynthetic process [GO:0005739] Mitochondrion [GO:0010817] Regulation of hormone levels	XM_014197043.1	LOC106603406
11	Tumor suppressor candidate 3 (tusc3)	[GO:0016021] integral component of membrane [GO:0005886] Plasma membrane [GO:0005739] Mitochondrion [GO:0006811] Ion transport	XM_014194692.1	LOC106602198
12	Integrin alpha-6-like isoform X1 (itga6)	[GO:0008305] integrin complex [GO:0007155] cell adhesion [GO:0007229] integrin-mediated signaling pathway [GO:0005886] Plasma membrane [GO:0051094] Positive regulation of developmental process [GO:0010646] regulation of cell communication Involved in the pathway of; Focal adhesion (sasa04510) ECM-receptor interaction (sasa04512) Regulation of actin cytoskeleton (sasa04810)	XM_014164045.1	LOC106581763
13	Syndecan (sdc)	[GO:0016021] integral component of membrane [GO:0006950] Response to stress [GO:0006954] Inflammatory response [GO:0005886] Plasma membrane Involved in the pathway of; [sasa04514] Cell adhesion molecules (CAMs)	NM_001146396.1	sdc2a
14	Claudin-3 (claudin-3-like) (cld3)	[GO:0005923] bicellular tight junction [GO:0016021] integral component of membrane [GO:0005886] plasma membrane [GO:0005198] structural molecule activity [GO:0006950] Response to stress [GO:0001666] Response to hypoxia Involved in the pathway of; [sasa04530] Tight junction	XM_014162770.1	CLD3
15	Claudin (cldn1)	[GO:0005923] bicellular tight junction [GO:0016021] integral component of membrane [GO:0005886] plasma membrane [GO:0005198] structural molecule activity [GO:0006950] Response to stress Involved in the pathway of; [sasa04530] Tight junction	NM_001165280.1	cldx
16	4-aminobutyrate aminotransferase, mitochondrial (4-aminobutyrate aminotransferase, mitochondrial-like) (gabt)	[GO:0003867] 4-aminobutyrate transaminase activity [GO:0030170] pyridoxal phosphate binding [GO:0009448] gamma-aminobutyric acid metabolic process [GO:0005739] Mitochondrion [GO:0006950] Response to stress [GO:0001666] Response to hypoxia [GO:0043269] Regulation of ion transport [GO:0010817] Regulation of hormone levels [GO:0010646] regulation of cell communication Involved in the pathways of; [s…	XM_014130562.1	GABT
17	Glyoxylate reductase/hydroxypyruvate reductase-like isoform X1 (grhpr)	[GO:0051287] NAD binding [GO:0016616] oxidoreductase activity, acting on the CH-OH group of donors, NAD or NADP as acceptor [GO:0046487] Glyoxylate metabolic process Involved in the pathways of; [sasa00260] Glycine, serine and threonine metabolism [sasa00620] Pyruvate metabolism [sasa00630] Glyoxylate and dicarboxylate metabolism	XM_014184187.1	LOC106592840
18	Cysteine dioxygenase (EC 1.13.11.20) (cdo1)	[GO:0017172] cysteine dioxygenase activity [GO:0005506] iron ion binding [GO:0042412] taurine biosynthetic process [GO:0005886] Plasma membrane [GO:0006950] Response to stress [GO:0006954] Inflammatory response Involved in the pathways of; [sasa00270] Cysteine and methionine metabolism [sasa00430] Taurine and hypotaurine metabolism	XM_014160955.1	LOC106580183
19	Neutral and basic amino acid transport protein rBAT (slc31)	[GO:0016021] integral component of membrane [GO:0003824] catalytic activity [GO:0005975] carbohydrate metabolic process [GO:0005886] Plasma membrane [GO:0006811] Ion transport	NM_001173963.1	slc31
20	N-acyl-aromatic-L-amino acid amidohydrolase (Carboxylate-forming) B-like (acy3)	[GO:0016811] hydrolase activity, acting on carbon-nitrogen (but not peptide) bonds, in linear amides [GO:0016788] hydrolase activity, acting on ester bonds [GO:0046872] metal ion binding [GO:0005886] Plasma membrane	XM_014209015.1	LOC106609950
21	Aspartoacylase (Aminocyclase) 3 (Aspartoacylase-2) (aspartoacylase 3) (EC 3.5.1.15) (acy2)	[GO:0019807] aspartoacylase activity [GO:0016788] hydrolase activity, acting on ester bonds [GO:0046872] metal ion binding [GO:0051094] Positive regulation of developmental process	NM_001139630.1	acy3
22	Serine--pyruvate aminotransferas aminotransferase, mitochondrial-like (agxt)	[GO:0008483] transaminase activity [GO:0005739] Mitochondrion [GO:0046487] Glyoxylate metabolic process [GO:0006811] Ion transport	XM_014189491.1	LOC106598450
23	5-oxoprolinase (oplah)	[GO:0016787] hydrolase activity Involved in the pathway of [sasa00480] Glutathione metabolism	XM_014159569.1	oplah
24	Aminopeptidase (EC 3.4.11.-) (trhde.2)	[GO:0016021] integral component of membrane [GO:0004177] aminopeptidase activity [GO:0008237] metallopeptidase activity [GO:0008270] zinc ion binding Involved in the pathway of; [sasa00480] Glutathione metabolism	XM_014124135.1	LOC106560810
25	PTB domain-containing engulfment adapter protein 1 (PTB domain-containing engulfment adapter protein 1-like isoform X2) (gulp1)	[GO:0005737] cytoplasm [GO:0006915] apoptotic process [GO:0006909] phagocytosis in other species (zebrafish) [GO:0016192] vesicle-mediated transport	XM_014136501.1	GULP1
26	Calmodulin-like protein 4 (call4)	[GO:0005509] calcium ion binding. Involved in the pathways of; [sasa04020] Calcium signaling pathway [sasa04070] Phosphatidylinositol signaling system [sasa04910] Insulin signaling pathway	XM_014127770.1	call4
27	Calcyphosin-like protein (calcyphosine-like) (calcyphosine-like isoform X1) (capsl)	[GO:0005509] calcium ion binding	NM_001141577.1	capsl
28	Nidogen-1-like (nid1)	[GO:0005509] calcium ion binding [GO:0007160] cell-matrix adhesion [GO:0005886] Plasma membrane	XM_014131267.1	LOC106564832
29	6-phosphofructo-2-kinase/fructose-2, 6-bisphosphatase isoform X1 (pfkfb1)	[GO:0003873] 6-phosphofructo-2-kinase activity [GO:0005524] ATP binding [GO:0006003] fructose 2,6-bisphosphate metabolic process [GO:0006000] fructose metabolic process [GO:0006950] Response to stress	XM_014146957.1	LOC100194719
30	Selenoprotein L (sell)	[GO:0055114] oxidation-reduction process [GO:0005886] Plasma membrane [GO:0002275] Myeloid cell activation involved in immune response [GO:0016192] vesicle-mediated transport	NM_001193454.1	sell
31	Hydroxyacid oxidase 1 isoform X1 (hao1)	[GO:0010181] FMN binding [GO:0016491] oxidoreductase activity [GO:0006950] Response to stress [GO:0046487] Glyoxylate metabolic process	XM_014210592.1	hao1
32	Serum lectin isoform 1 precursor isoform X1 (leca)	[GO:0030246] carbohydrate binding	XM_014177070.1	LOC100136435
33	Insulin-like growth factor binding protein 5 paralog B1 (insulin-like growth factor binding protein 5 paralog B1 precursor) (igfbp5)	[GO:0005576] extracellular region [GO:0005520] insulin-like growth factor binding [GO:0045926] Negative regulation of growth [GO:0010646] regulation of cell communication	NM_001279142.1	igfbp-5b1
34	AP-1 complex subunit mu-2 (ap1m2)	[GO:0030131] clathrin adaptor complex [GO:0006886] intracellular protein transport [GO:0016192] vesicle-mediated transport	NM_001165294.1	ap1m2
35	Regulator of microtubule dynamics protein 2-like isoform X1 (rmdn2)	[GO:0016021] integral component of membrane	XM_014199869.1	LOC106604820
36	Dynein heavy chain 12, axonemal isoform X1 (dnah12)	[GO:0030286] dynein complex [GO:0005524] ATP binding [GO:0003777] microtubule motor activity [GO:0007018] microtubule-based movement	XM_014134757.1	dnah12
37	Lipoprotein lipase-like (lpl)	[GO:0005576] extracellular region [GO:0004465] lipoprotein lipase activity [GO:0046872] metal ion binding [GO:0006629] lipid metabolic process [GO:0005886] Plasma membrane [GO:0006950] Response to stress [GO:0051094] Positive regulation of developmental process [GO:0010646] regulation of cell communication Involved in the pathways of; [sasa00561] Glycerolipid metabolism [sasa03320] PPAR signaling…	XM_014141182.1	LOC106569629
38	Phosphoethanolamine N-methyltransferase 3 (pnmt)	[GO:0008168] methyltransferase activity [GO:0032259] methylation Involved in the pathways of; [sasa00564] Glycerophospholipid metabolism	NM_001173879.1	peam3
39	CDP-diacylglycerol--serine O-phosphatidyltransferase (ptdss1)	[GO:0016021] integral component of membrane [GO:0016780] phosphotransferase activity, for other substituted phosphate groups [GO:0008654] phospholipid biosynthetic process	NM_001146675.1	pss
40	Hydroxyacid oxidase 2-like isoform X1 (hao2)	[GO:0010181] FMN binding [GO:0016491] oxidoreductase activity Involved in the pathway of; [sasa00630] Glyoxylate and dicarboxylate metabolism	XM_014174056.1	LOC106586602
41	CDGSH iron sulfur domain-containing protein 1 (CDGSH iron-sulfur domain-containing protein 1-like) (cisd1)	[GO:0016021] integral component of membrane [GO:0043231] intracellular membrane-bounded organelle [GO:0051537] 2 iron, 2 sulfur cluster binding [GO:0005739] Mitochondrion	XM_014198987.1	CISD1
42	Purine nucleoside phosphorylase (EC 2.4.2.1) (Inosine-guanosine phosphorylase) (pnp)	[GO:0004731] purine-nucleoside phosphorylase activity [GO:0009116] nucleotide metabolic process [GO:0002275] Myeloid cell activation involved in immune response [GO:0051094] Positive regulation of developmental process [GO:0016192] vesicle-mediated transport	XM_014149091.1	LOC106573753
43	Cytochrome P450 4B1-like isoform X1 (cyp4b1)	[GO:0020037] heme binding [GO:0005506] iron ion binding [GO:0004497] monooxygenase activity [GO:0016705] oxidoreductase activity, acting on paired donors, with incorporation or reduction of molecular oxygen	XM_014200421.1	LOC106605105
44	Multidrug and toxin extrusion protein (s47a1)	[GO:0016021] integral component of membrane [GO:0015297] antiporter activity [GO:0042910] xenobiotic transmembrane transporter activity [GO:0005886] Plasma membrane [GO:0006811] Ion transport	NM_001141764.1	s47a1
45	Phenazine biosynthesis-like domain-containing protein 2 (phenazine biosynthesis-like domain-containing protein 2 isoform X1) (pbld)	[GO:0003824] catalytic activity [GO:0009058] biosynthetic process [GO:0010646] regulation of cell communication	XM_014180119.1	pbld2
46	Phenazine biosynthesis-like domain-containing protein (pbld)	[GO:0003824] catalytic activity [GO:0009058] biosynthetic process	XM_014213502.1	LOC106612403
47	HHIP-like protein 1 (hipl1)	[GO:0016020] membrane [GO:0003824] catalytic activity [GO:0005044] scavenger receptor activity [GO:0016192] vesicle-mediated transport	NM_001173640.1	hipl1
48	Serine protease 23-like (prss23)	[GO:0004252] serine-type endopeptidase activity	XM_014205460.1	LOC106607946
49	Metalloendopeptidase (EC 3.4.24.-) (mprp1)	[GO:0016020] membrane [GO:0004222] metalloendopeptidase activity [GO:0008270] zinc ion binding [GO:0005739] Mitochondrion	XM_014201583.1	LOC106605693
50	Neprilysin-like isoform X1 (epn)	[GO:0016021] integral component of membrane [GO:0004222] metalloendopeptidase activity [GO:0010817] Regulation of hormone levels [GO:0051094] Positive regulation of developmental process [GO:0005886] Plasma membrane [GO:0002275] Myeloid cell activation involved in immune response [GO:0010646] regulation of cell communication [GO:0016192] vesicle-mediated transport	XM_014163552.1	LOC106581480
51	Transmembrane protease serine 2 (tmprss2)	[GO:0016021] integral component of membrane [GO:0005044] scavenger receptor activity [GO:0004252] serine-type endopeptidase activity [GO:0005886] Plasma membrane [GO:0016192] vesicle-mediated transport	XM_014137816.1	tmprss2
52	Kunitz-type protease inhibitor 2-like (spint2)	[GO:0016021] integral component of membrane [GO:0004867] serine-type endopeptidase inhibitor activity [GO:0005886] Plasma membrane	XM_014214079.1	LOC106612675
53	Selenoprotein P (sepp1)	[GO:0008430] selenium binding [GO:0006950] Response to stress [GO:0016192] vesicle-mediated transport	XM_014171135.1	sepp1
54	Ras-like protein family member 11B (ras-related and estrogen-regulated growth inhibitor-like protein) (rslbb)	[GO:0016020] membrane [GO:0005525] GTP binding [GO:0003924] GTPase activity [GO:0007165] signal transduction [GO:0010646] regulation of cell communication	XM_014141586.1	RSLBB
55	Membrane-spanning 4-domains subfamily A member 4A-like (ms4a4a)	[GO:0016021] integral component of membrane	XM_014192673.1	LOC106600904
56	Guanylate cyclase (EC 4.6.1.2) (Retinal guanylyl cyclase 2) (gucy2f)	[GO:0016021] integral component of membrane [GO:0005524] ATP binding [GO:0004383] guanylate cyclase activity [GO:0004672] protein kinase activity [GO:0035556] intracellular signal transduction [GO:0005886] Plasma membrane [GO:0010646] regulation of cell communication	XM_014177182.1	LOC106588322
57	Type-1 angiotensin II receptor-associated protein isoform X3 (agtrap)	[GO:0016021] integral component of membrane [GO:0038166] angiotensin-activated signaling pathway [GO:0006950] Response to stress [GO:0001666] Response to hypoxia [GO:0005886] Plasma membrane	XM_014133582.1	agtrap
58	Growth factor receptor-bound protein 14-like isoform X1 (grb14)	[GO:0005070] SH3/SH2 adaptor activity [GO:0007165] signal transduction [GO:0005886] Plasma membrane [GO:0010646] regulation of cell communication	XM_014173169.1	LOC106586192
59	GDNF family receptor alpha-1-like isoform X1 (gfra1)	[GO:0038023] signaling receptor activity [GO:0005886] Plasma membrane	XM_014154880.1	LOC106577126
60	Sulfotransferase (EC 2.8.2.-) (Sulfotransferase family cytosolic 2B member 1) (st2b1)	[GO:0008146] sulfotransferase activity [GO:0051094] Positive regulation of developmental process Involved in the pathway of; [sasa00140] Steroid hormone biosynthesis	NM_001141468.1	st2b1
61	ADM2 (adm2)	[GO:0005576] extracellular region [GO:0005179] hormone activity [GO:0051094] Positive regulation of developmental process	XM_014124985.1	adm2
62	3-oxo-5-alpha-steroid 4-dehydrogenase 2 isoform X1 (srd5a2)	[GO:0016021] integral component of membrane [GO:0016627] oxidoreductase activity, acting on the CH-CH group of donors [GO:0006629] lipid metabolic process [GO:0006694] Steroid biosynthetic process [GO:0010817] Regulation of hormone levels	XM_014171622.1	s5a2
63	Nuclear receptor-interacting protein 2-like (nrip2)	[GO:0004190] aspartic-type endopeptidase activity	XM_014153377.1	LOC106576286
64	Wilms tumor protein homolog isoform X1 (wt1)	[GO:0005634] nucleus [GO:0003676] nucleic acid binding [GO:0006355] regulation of transcription, DNA-templated [GO:0051094] Positive regulation of developmental process [GO:0045926] Negative regulation of growth	XM_014176479.1	LOC106587831
65	THAP domain-containing protein 4 (thap4)	[GO:0003677] DNA binding (Zebrafish)	XM_014189914.1	thap4
66	Aquaporin 8b (Aquaporin-8) (aqp8)	[GO:1990794] basolateral part of cell [GO:0031526] brush border membrane [GO:0016021] integral component of membrane [GO:0005886] plasma membrane [GO:0015254] glycerol channel activity [GO:0015265] urea channel activity [GO:0015250] water channel activity [GO:0005739] Mitochondrion	NM_001173915.1	aqp8
67	Solute carrier family 22 member 4-like isoform X1 (slc22a4)	[GO:0016021] integral component of membrane [GO:0022857] transmembrane transporter activity [GO:0005886] Plasma membrane [GO:0005739] Mitochondrion [GO:0006811] Ion transport	XM_014136840.1	LOC106567518
68	Sodium-dependent phosphate transport protein 2A (npt2a)	[GO:0016021] integral component of membrane [GO:0005886] plasma membrane [GO:0015321] sodium-dependent phosphate transmembrane transporter activity [GO:0043269] Regulation of ion transport [GO:0006811] Ion transport	NM_001140086.1	npt2a
69	Solute carrier organic anion transporter family member (slco1a2)	[GO:0016021] integral component of membrane [GO:0005886] plasma membrane [GO:0006811] ion transport [GO:0055085] transmembrane transport	XM_014145978.1	LOC106572122
70	Solute carrier family 22 member 6-A (slc22a6)	[GO:0016021] integral component of membrane [GO:0022857] transmembrane transporter activity [GO:0005886] Plasma membrane [GO:0006811] Ion transport	NM_001139884.1	s226a
71	Monocarboxylate transporter 2-like (slc16a7)	[GO:0016021] integral component of membrane [GO:0055085] transmembrane transport [GO:0005886] Plasma membrane [GO:0006811] Ion transport	XM_014124266.1	LOC106560877
72	Solute carrier family 23 member 1-like (slc23a1)	[GO:0016021] integral component of membrane [GO:0070890] sodium-dependent L-ascorbate transmembrane transporter activity [GO:0006950] Response to stress [GO:0005886] Plasma membrane [GO:0006811] Ion transport	XM_014198141.1	LOC106603915
73	Solute carrier family 15 member 2-like isoform X1 (slc15a2)	[GO:0016021] integral component of membrane [GO:0022857] transmembrane transporter activity [GO:0006857] oligopeptide transport [GO:0005886] Plasma membrane [GO:0006811] Ion transport	XM_014173652.1	LOC106586419
74	Sodium/glucose cotransporter 5-like (slc5a10)	[GO:0016021] integral component of membrane [GO:0005886] Plasma membrane [GO:0006811] Ion transport	XM_014186133.1	LOC106594745
75	Sodium- and chloride-dependent GABA transporter 2 (gat2)	[GO:0016021] integral component of membrane [GO:0005328] neurotransmitter:sodium symporter activity [GO:0005886] Plasma membrane [GO:0006811] Ion transport	XM_014163327.1	LOC106581333
76	FXYD domain-containing ion transport regulator (Phospholemman) (plm)	[GO:0016021] integral component of membrane [GO:0099106] ion channel regulator activity [GO:0006811] ion transport [GO:0043269] regulation of ion transport [GO:0005886] Plasma membrane	XM_014214189.1	PLM
77	S100-A11 (protein S100-A11-like) (s10ab)	[GO:0005509] calcium ion binding [GO:0005507] copper ion binding [GO:0002275] Myeloid cell activation involved in immune response [GO:0016192] vesicle-mediated transport	XM_014149262.1/ XM_014149289.1	S10AB
78	Urea transporter 2-like (slc14a2)	[GO:0016021] integral component of membrane [GO:0005886] plasma membrane [GO:0015204] urea transmembrane transporter activity	XM_014170754.1/ GRASP223672524	LOC106585019
79	ATAD4-B (ATPase family AAA domain containing 4), proline rich 15 like b (prr15lb) (mgc11242)	Unknown/uncertain function	NM_001140731.1	Mgc11242
80	uncharacterized protein KIAA0754-like (LOC106561979)	Unknown/uncertain function	XM_014126479.1	LOC106561979
81	uncharacterized protein (LOC106610933)	Unknown/uncertain function	XM_014210618.1	LOC106610933
