# Supplementary material for: Characterization of Differentially Expressed miRNAs and Their Predicted Target Transcripts during Smoltification and Adaptation to Seawater in Head Kidney of Atlantic Salmon
Source: Genes (Basel). 2020 Sep 8;11(9):1059. doi: 10.3390/genes11091059 (PMC7565298; doi:10.3390/genes11091059)
Supplement: Supplementary file 1 [file genes-11-01059-s001.zip › Supplemental Table S7.xlsx]

## Sheet: Sheet1
Supplemental Table S7. The result from GO enrichment analysis of negatively correlated genes using PANTHER Statistical Overrepresentation Test with Danio rerio genes dataset as reference gene and two different GO annotation dataset (GO biological process and GO cellular location)
Enriched GO groups by biological process	FDR	Genes mapped to each GO biological process
Response to stress (GO:0006950)	3.02E-04	hao1, slc23a1, sepp1, cxa1, star (paralog1), star (paralog2), gabt, lpl, ugt1 ( 2x ugt1), cldn1, pfkfb1, sdc, tf, agtrap, cdo1, cld3
Subcategory inflammatory response (GO:0006954)	1.25E-02	cxa1, ugt1, sdc, cdo1
Subcategory response to hypoxia (GO:0001666)	3.46E-02	gabt, agtrap, cld3
Myeloid cell activation involved in immune response (GO:0002275)	3.39E-06	epn, sell, s10ab, pnp
Ion transport (GO:0006811)	4.73E-06	agxt, slc23a1, slc16a7, slc22a6, slc31, cxa1, plm, slc5a10, gat2, slco1a2, s47a1, slc15a2, slc23a1, tusc3, npt2a, tf, slc22a4
Regulation of ion transport (GO:0043269)	7.32E-03	cxa1, plm, gabt, npt2a, tf, spink1
Regulation of hormone levels (GO:0010817)	3.38E-12	ugt1 (5x ugt1), cxa1, epn, star (paralog1), star (paralog2), gabt, cyp21a2, fdx1l, srd5a2
Subcategory steroid biosynthetic process (GO:0006694)	1.62E-04	star (paralog1), star (paralog2), cyp21a2, fdx1l, srd5a2
Positive regulation of developmental process (GO:0051094)	1.20E-07	adm2, acy2, cxa1, epn, star (paralog1), star (paralog2), st2b1, lpl, wt1, itga6, pnp
Glyoxylate metabolic process (GO:0046487)	5.07E-03	agxt, grhpr, hao1
Negative regulation of growth (GO:0045926)	1.73E-02	cxa1, wt1, igfbp5
Regulation of cell communication (GO:0010646)	4.48E-03	cxa1, epn, star (paralog1), star (paralog2), gabt, lpl, pbld, grb14, itga6, rslbb, tf, spink1, gucy2f, igfbp5
Vesicle-mediated transport (GO:0016192)	1.21E-02	gulp1, sepp1, epn, hipl1, tmprss2, sell, ap1m2, s10ab, pnp, tf
Enriched GO groups by cellular locations	FDR	Genes mapped to each GO cellular locations
Plasma membrane (GO:0005886)	5.54E-11	acy3, cldn1, spint2, slc23a1, slc16a7, slc22a6, slc31, cxa1, epn, plm, slc5a10, trhde, lpl, star (paralog 1), star (paralog 2), tmprss2, gat2, slco1a2, sell, slc14a2, nid1, s47a1, slc15a2, grb14, ugt1, slc23a1, cldn1, itga6, tusc3, gfra1, sdc, npt2a, tf, agtrap, gucy2f, cld3, slc22a4, aqp8
Mitochondrion (GO:0005739)	2.35E-03	agxt, cxa1, star (paralog 1), gabt, star (paralog 2), cisd1, tusc3, apoa1bp, fdx1l, slc22a4, aqp8, mprp1
