# Supplementary material for: Characterization of Differentially Expressed miRNAs and Their Predicted Target Transcripts during Smoltification and Adaptation to Seawater in Head Kidney of Atlantic Salmon
Source: Genes (Basel). 2020 Sep 8;11(9):1059. doi: 10.3390/genes11091059 (PMC7565298; doi:10.3390/genes11091059)
Supplement: Supplementary file 1 [file genes-11-01059-s001.zip › Supplemental Table S8.xlsx]

## Sheet: Sheet1
Supplemental Table S8. Predicted target DE genes (1827 in total after removal of redundancy) of 71 DE miRNAs
Genes	Protein names	Gene names	Gene ontology (biological process)	Gene ontology (cellular component)	Gene ontology (GO)	Gene ontology (molecular function)	Length	Cross-reference (KEGG)	mature miRNAs	Target sequence length	length og miRNA	minimal free energy	Position to be found on target sequence
NM_001123539.1	Actin alpha 1-1 (Actin, alpha 1-2) (Actin, alpha 1-3) (Fast myotomal muscle actin) (actin, alpha skeletal muscle 2-like)	LOC106587486 actc1-1 actc1-2 actc1-3 LOC106564730 LOC106589658 LOC106610721		cytoplasm [GO:0005737]; cytoskeleton [GO:0005856]	cytoplasm [GO:0005737]; cytoskeleton [GO:0005856]; ATP binding [GO:0005524]	ATP binding [GO:0005524]	377	sasa:100136374;sasa:106564730;sasa:106587486;sasa:106589658;sasa:106610721;	5p_ssa_miR_194a	214	22	-22.2	54
NM_001123539.1	Actin alpha 1-1 (Actin, alpha 1-2) (Actin, alpha 1-3) (Fast myotomal muscle actin) (actin, alpha skeletal muscle 2-like)	LOC106587486 actc1-1 actc1-2 actc1-3 LOC106564730 LOC106589658 LOC106610721		cytoplasm [GO:0005737]; cytoskeleton [GO:0005856]	cytoplasm [GO:0005737]; cytoskeleton [GO:0005856]; ATP binding [GO:0005524]	ATP binding [GO:0005524]	377	sasa:100136374;sasa:106564730;sasa:106587486;sasa:106589658;sasa:106610721;	5p_ssa_miR_194b	214	22	-22.8	54
NM_001123539.1	Actin alpha 1-1 (Actin, alpha 1-2) (Actin, alpha 1-3) (Fast myotomal muscle actin) (actin, alpha skeletal muscle 2-like)	LOC106587486 actc1-1 actc1-2 actc1-3 LOC106564730 LOC106589658 LOC106610721		cytoplasm [GO:0005737]; cytoskeleton [GO:0005856]	cytoplasm [GO:0005737]; cytoskeleton [GO:0005856]; ATP binding [GO:0005524]	ATP binding [GO:0005524]	377	sasa:100136374;sasa:106564730;sasa:106587486;sasa:106589658;sasa:106610721;	5p_ssa_miR_194c	214	22	-21.1	54
NM_001123541.2	Tetraspanin	cd9 CD9		integral component of membrane [GO:0016021]	integral component of membrane [GO:0016021]		230	sasa:100136380;	3p_ssa_miR_192a_1	1431	22	-20.9	488
NM_001123541.2	Tetraspanin	cd9 CD9		integral component of membrane [GO:0016021]	integral component of membrane [GO:0016021]		230	sasa:100136380;	3p_ssa_miR_192a_2	1431	22	-20.9	488
NM_001123541.2	Tetraspanin	cd9 CD9		integral component of membrane [GO:0016021]	integral component of membrane [GO:0016021]		230	sasa:100136380;	5p_ssa_miR_194a	1431	22	-22.9	1327
NM_001123541.2	Tetraspanin	cd9 CD9		integral component of membrane [GO:0016021]	integral component of membrane [GO:0016021]		230	sasa:100136380;	5p_ssa_miR_194a	1431	22	-18.2	973
NM_001123541.2	Tetraspanin	cd9 CD9		integral component of membrane [GO:0016021]	integral component of membrane [GO:0016021]		230	sasa:100136380;	5p_ssa_miR_194b	1431	22	-18.6	987
NM_001123541.2	Tetraspanin	cd9 CD9		integral component of membrane [GO:0016021]	integral component of membrane [GO:0016021]		230	sasa:100136380;	5p_ssa_miR_194b	1431	22	-18.2	1327
NM_001123541.2	Tetraspanin	cd9 CD9		integral component of membrane [GO:0016021]	integral component of membrane [GO:0016021]		230	sasa:100136380;	5p_ssa_miR_194c	1431	22	-18.8	1327
NM_001123541.2	Tetraspanin	cd9 CD9		integral component of membrane [GO:0016021]	integral component of membrane [GO:0016021]		230	sasa:100136380;	5p_ssa_miR_727a	1431	22	-20.6	679
NM_001123541.2	Tetraspanin	cd9 CD9		integral component of membrane [GO:0016021]	integral component of membrane [GO:0016021]		230	sasa:100136380;	5p_ssa_miR_730a	1431	22	-27.1	415
NM_001123579.1	C type lectin receptor A	LOC100136446 C209E		integral component of membrane [GO:0016021]	integral component of membrane [GO:0016021]; carbohydrate binding [GO:0030246]	carbohydrate binding [GO:0030246]	255	sasa:100136446;	3p_ssa_miR_144	728	21	-21.7	537
NM_001123618.1	C-C motif chemokine	LOC100136511	chemokine-mediated signaling pathway [GO:0070098]; immune response [GO:0006955]; inflammatory response [GO:0006954]; response to virus [GO:0009615]	extracellular space [GO:0005615]	extracellular space [GO:0005615]; CCR1 chemokine receptor binding [GO:0031726]; CCR4 chemokine receptor binding [GO:0031729]; CCR5 chemokine receptor binding [GO:0031730]; chemokine activity [GO:0008009]; chemokine-mediated signaling pathway [GO:0070098]; immune response [GO:0006955]; inflammatory response [GO:0006954]; response to virus [GO:0009615]	CCR1 chemokine receptor binding [GO:0031726]; CCR4 chemokine receptor binding [GO:0031729]; CCR5 chemokine receptor binding [GO:0031730]; chemokine activity [GO:0008009]	101	sasa:100136511;	3p_ssa_miR_146a_3	461	22	-19.0	325
NM_001123619.1	Thymidylate kinase				kinase activity [GO:0016301]	kinase activity [GO:0016301]	415	sasa:100136513;	3p_ssa_miR_137a	739	23	-19.2	618
NM_001123619.1	Thymidylate kinase				kinase activity [GO:0016301]	kinase activity [GO:0016301]	415	sasa:100136513;	3p_ssa_miR_2188	739	22	-19.8	193
NM_001123619.1	Thymidylate kinase				kinase activity [GO:0016301]	kinase activity [GO:0016301]	415	sasa:100136513;	3p_ssa_miR_2188	739	22	-18.3	609
NM_001123619.1	Thymidylate kinase				kinase activity [GO:0016301]	kinase activity [GO:0016301]	415	sasa:100136513;	3p_ssa_miR_30a_2	739	22	-30.4	2
NM_001123632.1	Antithrombin (antithrombin protein precursor)	antithrombin Serpinc1	regulation of blood coagulation, intrinsic pathway [GO:2000266]	extracellular space [GO:0005615]	extracellular space [GO:0005615]; heparin binding [GO:0008201]; serine-type endopeptidase inhibitor activity [GO:0004867]; regulation of blood coagulation, intrinsic pathway [GO:2000266]	heparin binding [GO:0008201]; serine-type endopeptidase inhibitor activity [GO:0004867]	452	sasa:100136529;	5p_ssa_miR_196a	126	22	-24.7	24
NM_001123632.1	Antithrombin (antithrombin protein precursor)	antithrombin Serpinc1	regulation of blood coagulation, intrinsic pathway [GO:2000266]	extracellular space [GO:0005615]	extracellular space [GO:0005615]; heparin binding [GO:0008201]; serine-type endopeptidase inhibitor activity [GO:0004867]; regulation of blood coagulation, intrinsic pathway [GO:2000266]	heparin binding [GO:0008201]; serine-type endopeptidase inhibitor activity [GO:0004867]	452	sasa:100136529;	5p_ssa_miR_196b	126	22	-25.4	24
NM_001123655.1	Serotransferrin	trf sTf Tf tf1 TRF1	ion transport [GO:0006811]; iron ion homeostasis [GO:0055072]	extracellular space [GO:0005615]	extracellular space [GO:0005615]; metal ion binding [GO:0046872]; ion transport [GO:0006811]; iron ion homeostasis [GO:0055072]	metal ion binding [GO:0046872]	690	sasa:100136560;	3p_ssa_miR_1	439	22	-21.3	140
NM_001123655.1	Serotransferrin	trf sTf Tf tf1 TRF1	ion transport [GO:0006811]; iron ion homeostasis [GO:0055072]	extracellular space [GO:0005615]	extracellular space [GO:0005615]; metal ion binding [GO:0046872]; ion transport [GO:0006811]; iron ion homeostasis [GO:0055072]	metal ion binding [GO:0046872]	690	sasa:100136560;	3p_ssa_miR_30a_2	439	22	-30.1	14
NM_001123655.1	Serotransferrin	trf sTf Tf tf1 TRF1	ion transport [GO:0006811]; iron ion homeostasis [GO:0055072]	extracellular space [GO:0005615]	extracellular space [GO:0005615]; metal ion binding [GO:0046872]; ion transport [GO:0006811]; iron ion homeostasis [GO:0055072]	metal ion binding [GO:0046872]	690	sasa:100136560;	5p_ssa_miR_92a_1_2	439	23	-23.9	323
NM_001123655.1	Serotransferrin	trf sTf Tf tf1 TRF1	ion transport [GO:0006811]; iron ion homeostasis [GO:0055072]	extracellular space [GO:0005615]	extracellular space [GO:0005615]; metal ion binding [GO:0046872]; ion transport [GO:0006811]; iron ion homeostasis [GO:0055072]	metal ion binding [GO:0046872]	690	sasa:100136560;	5p_ssa_miR_92a_1_2	439	23	-23.7	16
NM_001123669.1	Metallothionein	metB LOC100136581 MTB mtb	response to copper ion [GO:0046688]	cell [GO:0005623]	cell [GO:0005623]; metal ion binding [GO:0046872]; response to copper ion [GO:0046688]	metal ion binding [GO:0046872]	60	sasa:100136581;	3p_ssa_miR_135a	108	21	-24.0	8
NM_001123669.1	Metallothionein	metB LOC100136581 MTB mtb	response to copper ion [GO:0046688]	cell [GO:0005623]	cell [GO:0005623]; metal ion binding [GO:0046872]; response to copper ion [GO:0046688]	metal ion binding [GO:0046872]	60	sasa:100136581;	3p_ssa_miR_725	108	22	-23.0	2
NM_001123669.1	Metallothionein	metB LOC100136581 MTB mtb	response to copper ion [GO:0046688]	cell [GO:0005623]	cell [GO:0005623]; metal ion binding [GO:0046872]; response to copper ion [GO:0046688]	metal ion binding [GO:0046872]	60	sasa:100136581;	5p_ssa_miR_217	108	23	-18.5	3
NM_001123675.1	Mx3 protein	LOC100136587	response to type I interferon [GO:0034340]	cell [GO:0005623]; extracellular space [GO:0005615]	cell [GO:0005623]; extracellular space [GO:0005615]; GTP binding [GO:0005525]; GTPase activity [GO:0003924]; response to type I interferon [GO:0034340]	GTPase activity [GO:0003924]; GTP binding [GO:0005525]	623	sasa:100136587;	3p_ssa_miR_153a	516	22	-18.2	145
NM_001123675.1	Mx3 protein	LOC100136587	response to type I interferon [GO:0034340]	cell [GO:0005623]; extracellular space [GO:0005615]	cell [GO:0005623]; extracellular space [GO:0005615]; GTP binding [GO:0005525]; GTPase activity [GO:0003924]; response to type I interferon [GO:0034340]	GTPase activity [GO:0003924]; GTP binding [GO:0005525]	623	sasa:100136587;	3p_ssa_miR_722	516	22	-19.3	313
NM_001123677.1	Metallothionein	metA LOC100136589 mta	protein complex oligomerization [GO:0051259]; response to cadmium ion [GO:0046686]; response to copper ion [GO:0046688]; response to mercury ion [GO:0046689]; response to zinc ion [GO:0010043]	cell [GO:0005623]	cell [GO:0005623]; cadmium ion binding [GO:0046870]; zinc ion binding [GO:0008270]; protein complex oligomerization [GO:0051259]; response to cadmium ion [GO:0046686]; response to copper ion [GO:0046688]; response to mercury ion [GO:0046689]; response to zinc ion [GO:0010043]	cadmium ion binding [GO:0046870]; zinc ion binding [GO:0008270]	61	sasa:100136589;	3p_ssa_miR_135a	112	21	-23.0	21
NM_001123717.1	Parvalbumin beta 2 (Parvalbumin like 2)	PRVB2 prvb		axon [GO:0030424]; axon terminus [GO:0043679]; cell [GO:0005623]; dendrite [GO:0030425]	axon [GO:0030424]; axon terminus [GO:0043679]; cell [GO:0005623]; dendrite [GO:0030425]; calcium ion binding [GO:0005509]	calcium ion binding [GO:0005509]	108	sasa:100137050;	5p_ssa_miR_194a	362	22	-19.3	81
NM_001123725.1	FXYD domain-containing ion transport regulator	fxyd9a PLM	ion transport [GO:0006811]; regulation of ion transport [GO:0043269]	cell [GO:0005623]; integral component of membrane [GO:0016021]	cell [GO:0005623]; integral component of membrane [GO:0016021]; ion channel regulator activity [GO:0099106]; ion transport [GO:0006811]; regulation of ion transport [GO:0043269]	ion channel regulator activity [GO:0099106]	90	sasa:100141319;	3p_ssa_miR_29a	478	20	-21.9	107
NM_001123725.1	FXYD domain-containing ion transport regulator	fxyd9a PLM	ion transport [GO:0006811]; regulation of ion transport [GO:0043269]	cell [GO:0005623]; integral component of membrane [GO:0016021]	cell [GO:0005623]; integral component of membrane [GO:0016021]; ion channel regulator activity [GO:0099106]; ion transport [GO:0006811]; regulation of ion transport [GO:0043269]	ion channel regulator activity [GO:0099106]	90	sasa:100141319;	3p_ssa_miR_29b	478	22	-23.0	105
NM_001123730.1	FXYD domain-containing ion transport regulator		ion transport [GO:0006811]; regulation of ion transport [GO:0043269]	integral component of membrane [GO:0016021]	integral component of membrane [GO:0016021]; ion channel regulator activity [GO:0099106]; ion transport [GO:0006811]; regulation of ion transport [GO:0043269]	ion channel regulator activity [GO:0099106]	65	sasa:100141324;	3p_ssa_miR_200ae	346	23	-19.0	109
NM_001123730.1	FXYD domain-containing ion transport regulator		ion transport [GO:0006811]; regulation of ion transport [GO:0043269]	integral component of membrane [GO:0016021]	integral component of membrane [GO:0016021]; ion channel regulator activity [GO:0099106]; ion transport [GO:0006811]; regulation of ion transport [GO:0043269]	ion channel regulator activity [GO:0099106]	65	sasa:100141324;	3p_ssa_miR_429ab	346	21	-19.0	113
NM_001123730.1	FXYD domain-containing ion transport regulator		ion transport [GO:0006811]; regulation of ion transport [GO:0043269]	integral component of membrane [GO:0016021]	integral component of membrane [GO:0016021]; ion channel regulator activity [GO:0099106]; ion transport [GO:0006811]; regulation of ion transport [GO:0043269]	ion channel regulator activity [GO:0099106]	65	sasa:100141324;	3p_ssa_miR_725	346	22	-20.2	180
NM_001123730.1	FXYD domain-containing ion transport regulator		ion transport [GO:0006811]; regulation of ion transport [GO:0043269]	integral component of membrane [GO:0016021]	integral component of membrane [GO:0016021]; ion channel regulator activity [GO:0099106]; ion transport [GO:0006811]; regulation of ion transport [GO:0043269]	ion channel regulator activity [GO:0099106]	65	sasa:100141324;	5p_ssa_miR_8162	346	23	-26.0	139
NM_001139610.1	small Heat shock protein-like (small heat shock protein-like isoform X1)	hspb6l					149	sasa:100194524;	3p_ssa_let_7b	989	22	-18.4	644
NM_001139610.1	small Heat shock protein-like (small heat shock protein-like isoform X1)	hspb6l					149	sasa:100194524;	3p_ssa_miR_200ae	989	23	-22.3	123
NM_001139610.1	small Heat shock protein-like (small heat shock protein-like isoform X1)	hspb6l					149	sasa:100194524;	3p_ssa_miR_203a	989	22	-20.2	341
NM_001139610.1	small Heat shock protein-like (small heat shock protein-like isoform X1)	hspb6l					149	sasa:100194524;	3p_ssa_miR_203b	989	21	-20.0	341
NM_001139610.1	small Heat shock protein-like (small heat shock protein-like isoform X1)	hspb6l					149	sasa:100194524;	3p_ssa_miR_429ab	989	21	-24.0	117
NM_001139610.1	small Heat shock protein-like (small heat shock protein-like isoform X1)	hspb6l					149	sasa:100194524;	3p_ssa_miR_429ab	989	21	-18.2	213
NM_001139619.1	Eukaryotic translation initiation factor 4E-1A	eif4e1a IF4E		cytoplasm [GO:0005737]	cytoplasm [GO:0005737]; translation initiation factor activity [GO:0003743]	translation initiation factor activity [GO:0003743]	216	sasa:100194533;	3p_ssa_miR_200ae	585	23	-18.5	360
NM_001139619.1	Eukaryotic translation initiation factor 4E-1A	eif4e1a IF4E		cytoplasm [GO:0005737]	cytoplasm [GO:0005737]; translation initiation factor activity [GO:0003743]	translation initiation factor activity [GO:0003743]	216	sasa:100194533;	3p_ssa_miR_203a	585	22	-23.0	33
NM_001139619.1	Eukaryotic translation initiation factor 4E-1A	eif4e1a IF4E		cytoplasm [GO:0005737]	cytoplasm [GO:0005737]; translation initiation factor activity [GO:0003743]	translation initiation factor activity [GO:0003743]	216	sasa:100194533;	3p_ssa_miR_203b	585	21	-23.9	33
NM_001139619.1	Eukaryotic translation initiation factor 4E-1A	eif4e1a IF4E		cytoplasm [GO:0005737]	cytoplasm [GO:0005737]; translation initiation factor activity [GO:0003743]	translation initiation factor activity [GO:0003743]	216	sasa:100194533;	3p_ssa_miR_2188	585	22	-19.6	214
NM_001139619.1	Eukaryotic translation initiation factor 4E-1A	eif4e1a IF4E		cytoplasm [GO:0005737]	cytoplasm [GO:0005737]; translation initiation factor activity [GO:0003743]	translation initiation factor activity [GO:0003743]	216	sasa:100194533;	5p_ssa_miR_29b_1	585	23	-18.8	142
NM_001139627.1	55 kDa erythrocyte membrane protein (Membrane protein palmitoylated 1)	mpp1 EM55					467	sasa:100194541;	3p_ssa_miR_106b	481	24	-28.1	254
NM_001139627.1	55 kDa erythrocyte membrane protein (Membrane protein palmitoylated 1)	mpp1 EM55					467	sasa:100194541;	3p_ssa_miR_17_1	481	23	-29.6	252
NM_001139627.1	55 kDa erythrocyte membrane protein (Membrane protein palmitoylated 1)	mpp1 EM55					467	sasa:100194541;	3p_ssa_miR_192a_1	481	22	-21.8	333
NM_001139627.1	55 kDa erythrocyte membrane protein (Membrane protein palmitoylated 1)	mpp1 EM55					467	sasa:100194541;	3p_ssa_miR_192a_2	481	22	-21.5	333
NM_001139627.1	55 kDa erythrocyte membrane protein (Membrane protein palmitoylated 1)	mpp1 EM55					467	sasa:100194541;	5p_ssa_miR_204	481	22	-22.6	180
NM_001139627.1	55 kDa erythrocyte membrane protein (Membrane protein palmitoylated 1)	mpp1 EM55					467	sasa:100194541;	5p_ssa_miR_430b	481	23	-20.2	370
NM_001139630.1	Aspartoacylase (Aminocyclase) 3 (Aspartoacylase-2) (aspartoacylase 3) (EC 3.5.1.15)	acy3 ACY3			aspartoacylase activity [GO:0019807]; hydrolase activity, acting on ester bonds [GO:0016788]; metal ion binding [GO:0046872]	aspartoacylase activity [GO:0019807]; hydrolase activity, acting on ester bonds [GO:0016788]; metal ion binding [GO:0046872]	312	sasa:100194544;	5p_ssa_miR_204	234	22	-23.8	34
NM_001139639.1	VHSV-induced protein-like	LOC100194553					158	sasa:100194553;	3p_ssa_miR_30a_2	1303	22	-19.3	1
NM_001139639.1	VHSV-induced protein-like	LOC100194553					158	sasa:100194553;	5p_ssa_miR_204	1303	22	-27.4	1059
NM_001139639.1	VHSV-induced protein-like	LOC100194553					158	sasa:100194553;	5p_ssa_miR_29b_1	1303	23	-20.6	65
NM_001139639.1	VHSV-induced protein-like	LOC100194553					158	sasa:100194553;	5p_ssa_miR_29c	1303	23	-19.0	98
NM_001139650.1	Alpha-1,4 glucan phosphorylase (EC 2.4.1.1)	pygma	carbohydrate metabolic process [GO:0005975]		glycogen phosphorylase activity [GO:0008184]; linear malto-oligosaccharide phosphorylase activity [GO:0102250]; pyridoxal phosphate binding [GO:0030170]; SHG alpha-glucan phosphorylase activity [GO:0102499]; carbohydrate metabolic process [GO:0005975]	glycogen phosphorylase activity [GO:0008184]; linear malto-oligosaccharide phosphorylase activity [GO:0102250]; pyridoxal phosphate binding [GO:0030170]; SHG alpha-glucan phosphorylase activity [GO:0102499]	844	sasa:100194564;	5p_ssa_miR_430b	1194	23	-25.1	212
NM_001139694.1	Protein-serine/threonine kinase (EC 2.7.11.-)	pdk3		mitochondrial matrix [GO:0005759]	mitochondrial matrix [GO:0005759]; ATP binding [GO:0005524]; protein kinase activity [GO:0004672]	ATP binding [GO:0005524]; protein kinase activity [GO:0004672]	407	sasa:100194609;	3p_ssa_miR_125b_1	872	20	-22.4	33
NM_001139694.1	Protein-serine/threonine kinase (EC 2.7.11.-)	pdk3		mitochondrial matrix [GO:0005759]	mitochondrial matrix [GO:0005759]; ATP binding [GO:0005524]; protein kinase activity [GO:0004672]	ATP binding [GO:0005524]; protein kinase activity [GO:0004672]	407	sasa:100194609;	3p_ssa_miR_144	872	21	-19.7	561
NM_001139694.1	Protein-serine/threonine kinase (EC 2.7.11.-)	pdk3		mitochondrial matrix [GO:0005759]	mitochondrial matrix [GO:0005759]; ATP binding [GO:0005524]; protein kinase activity [GO:0004672]	ATP binding [GO:0005524]; protein kinase activity [GO:0004672]	407	sasa:100194609;	3p_ssa_miR_725	872	22	-22.6	94
NM_001139694.1	Protein-serine/threonine kinase (EC 2.7.11.-)	pdk3		mitochondrial matrix [GO:0005759]	mitochondrial matrix [GO:0005759]; ATP binding [GO:0005524]; protein kinase activity [GO:0004672]	ATP binding [GO:0005524]; protein kinase activity [GO:0004672]	407	sasa:100194609;	5p_ssa_miR_130d_2	872	22	-22.6	457
NM_001139694.1	Protein-serine/threonine kinase (EC 2.7.11.-)	pdk3		mitochondrial matrix [GO:0005759]	mitochondrial matrix [GO:0005759]; ATP binding [GO:0005524]; protein kinase activity [GO:0004672]	ATP binding [GO:0005524]; protein kinase activity [GO:0004672]	407	sasa:100194609;	5p_ssa_miR_192a	872	21	-26.8	25
NM_001139694.1	Protein-serine/threonine kinase (EC 2.7.11.-)	pdk3		mitochondrial matrix [GO:0005759]	mitochondrial matrix [GO:0005759]; ATP binding [GO:0005524]; protein kinase activity [GO:0004672]	ATP binding [GO:0005524]; protein kinase activity [GO:0004672]	407	sasa:100194609;	5p_ssa_miR_204	872	22	-21.8	460
NM_001139694.1	Protein-serine/threonine kinase (EC 2.7.11.-)	pdk3		mitochondrial matrix [GO:0005759]	mitochondrial matrix [GO:0005759]; ATP binding [GO:0005524]; protein kinase activity [GO:0004672]	ATP binding [GO:0005524]; protein kinase activity [GO:0004672]	407	sasa:100194609;	5p_ssa_miR_216a	872	22	-20.0	571
NM_001139694.1	Protein-serine/threonine kinase (EC 2.7.11.-)	pdk3		mitochondrial matrix [GO:0005759]	mitochondrial matrix [GO:0005759]; ATP binding [GO:0005524]; protein kinase activity [GO:0004672]	ATP binding [GO:0005524]; protein kinase activity [GO:0004672]	407	sasa:100194609;	5p_ssa_miR_8162	872	23	-18.7	619
NM_001139711.1	ATP synthase lipid-binding protein, mitochondrial (ATP synthase, H+ transporting, mitochondrial F0 complex, subunit c-3) (ATP synthase, H+ transporting, mitochondrial F0 complex, subunit c-3 isoform X1)	atp5g3 AT5G3	ATP synthesis coupled proton transport [GO:0015986]	integral component of membrane [GO:0016021]; proton-transporting ATP synthase complex, coupling factor F(o) [GO:0045263]	integral component of membrane [GO:0016021]; proton-transporting ATP synthase complex, coupling factor F(o) [GO:0045263]; lipid binding [GO:0008289]; proton transmembrane transporter activity [GO:0015078]; ATP synthesis coupled proton transport [GO:0015986]	lipid binding [GO:0008289]; proton transmembrane transporter activity [GO:0015078]	139	sasa:100194626;	5p_ssa_miR_29b_1	760	23	-18.8	285
NM_001139753.1	uncharacterized protein LOC100194694	LOC100194694					91	sasa:100194694;	3p_ssa_miR_137a	530	23	-23.6	106
NM_001139774.1	Epidermis-type lipoxygenase 3	LOXE3 loxe3			iron ion binding [GO:0005506]; oxidoreductase activity, acting on single donors with incorporation of molecular oxygen, incorporation of two atoms of oxygen [GO:0016702]	iron ion binding [GO:0005506]; oxidoreductase activity, acting on single donors with incorporation of molecular oxygen, incorporation of two atoms of oxygen [GO:0016702]	671	sasa:100194745;	5p_ssa_miR_196a	622	22	-19.9	53
NM_001139774.1	Epidermis-type lipoxygenase 3	LOXE3 loxe3			iron ion binding [GO:0005506]; oxidoreductase activity, acting on single donors with incorporation of molecular oxygen, incorporation of two atoms of oxygen [GO:0016702]	iron ion binding [GO:0005506]; oxidoreductase activity, acting on single donors with incorporation of molecular oxygen, incorporation of two atoms of oxygen [GO:0016702]	671	sasa:100194745;	5p_ssa_miR_196b	622	22	-21.0	53
NM_001139774.1	Epidermis-type lipoxygenase 3	LOXE3 loxe3			iron ion binding [GO:0005506]; oxidoreductase activity, acting on single donors with incorporation of molecular oxygen, incorporation of two atoms of oxygen [GO:0016702]	iron ion binding [GO:0005506]; oxidoreductase activity, acting on single donors with incorporation of molecular oxygen, incorporation of two atoms of oxygen [GO:0016702]	671	sasa:100194745;	5p_ssa_miR_204	622	22	-21.3	239
NM_001139781.1	Potassium channel subfamily K member	KCNK6 kcnk6		integral component of membrane [GO:0016021]	integral component of membrane [GO:0016021]; potassium channel activity [GO:0005267]	potassium channel activity [GO:0005267]	314	sasa:100194752;	3p_ssa_miR_30e_3	1060	22	-34.3	502
NM_001139781.1	Potassium channel subfamily K member	KCNK6 kcnk6		integral component of membrane [GO:0016021]	integral component of membrane [GO:0016021]; potassium channel activity [GO:0005267]	potassium channel activity [GO:0005267]	314	sasa:100194752;	3p_ssa_miR_novel_15	1060	22	-22.2	12
NM_001139781.1	Potassium channel subfamily K member	KCNK6 kcnk6		integral component of membrane [GO:0016021]	integral component of membrane [GO:0016021]; potassium channel activity [GO:0005267]	potassium channel activity [GO:0005267]	314	sasa:100194752;	5p_ssa_miR_192a	1060	21	-18.2	407
NM_001139781.1	Potassium channel subfamily K member	KCNK6 kcnk6		integral component of membrane [GO:0016021]	integral component of membrane [GO:0016021]; potassium channel activity [GO:0005267]	potassium channel activity [GO:0005267]	314	sasa:100194752;	5p_ssa_miR_727a	1060	22	-18.0	81
NM_001139783.1	aldehyde dehydrogenase family 7 member A1 homolog	AL7A1 al7a1			oxidoreductase activity, acting on the aldehyde or oxo group of donors, NAD or NADP as acceptor [GO:0016620]	oxidoreductase activity, acting on the aldehyde or oxo group of donors, NAD or NADP as acceptor [GO:0016620]	540	sasa:100194754;	3p_ssa_miR_144	458	21	-19.6	349
NM_001139783.1	aldehyde dehydrogenase family 7 member A1 homolog	AL7A1 al7a1			oxidoreductase activity, acting on the aldehyde or oxo group of donors, NAD or NADP as acceptor [GO:0016620]	oxidoreductase activity, acting on the aldehyde or oxo group of donors, NAD or NADP as acceptor [GO:0016620]	540	sasa:100194754;	5p_ssa_miR_20b	458	22	-24.3	307
NM_001139783.1	aldehyde dehydrogenase family 7 member A1 homolog	AL7A1 al7a1			oxidoreductase activity, acting on the aldehyde or oxo group of donors, NAD or NADP as acceptor [GO:0016620]	oxidoreductase activity, acting on the aldehyde or oxo group of donors, NAD or NADP as acceptor [GO:0016620]	540	sasa:100194754;	5p_ssa_miR_novel_2	458	24	-21.4	33
NM_001139790.1	Homocysteine S-methyltransferase	MMUM mmum	methionine biosynthetic process [GO:0009086]; methylation [GO:0032259]		betaine-homocysteine S-methyltransferase activity [GO:0047150]; zinc ion binding [GO:0008270]; methionine biosynthetic process [GO:0009086]; methylation [GO:0032259]	betaine-homocysteine S-methyltransferase activity [GO:0047150]; zinc ion binding [GO:0008270]	335	sasa:100194761;	3p_ssa_miR_2188	967	22	-20.5	197
NM_001139795.1	Dimethylaniline monooxygenase [N-oxide-forming] (EC 1.14.13.8)	FMO5 fmo5		endoplasmic reticulum membrane [GO:0005789]	endoplasmic reticulum membrane [GO:0005789]; flavin adenine dinucleotide binding [GO:0050660]; N,N-dimethylaniline monooxygenase activity [GO:0004499]; NADP binding [GO:0050661]	flavin adenine dinucleotide binding [GO:0050660]; N,N-dimethylaniline monooxygenase activity [GO:0004499]; NADP binding [GO:0050661]	554	sasa:100194766;	3p_ssa_miR_2188	709	22	-19.9	542
NM_001139795.1	Dimethylaniline monooxygenase [N-oxide-forming] (EC 1.14.13.8)	FMO5 fmo5		endoplasmic reticulum membrane [GO:0005789]	endoplasmic reticulum membrane [GO:0005789]; flavin adenine dinucleotide binding [GO:0050660]; N,N-dimethylaniline monooxygenase activity [GO:0004499]; NADP binding [GO:0050661]	flavin adenine dinucleotide binding [GO:0050660]; N,N-dimethylaniline monooxygenase activity [GO:0004499]; NADP binding [GO:0050661]	554	sasa:100194766;	3p_ssa_miR_725	709	22	-21.0	469
NM_001139795.1	Dimethylaniline monooxygenase [N-oxide-forming] (EC 1.14.13.8)	FMO5 fmo5		endoplasmic reticulum membrane [GO:0005789]	endoplasmic reticulum membrane [GO:0005789]; flavin adenine dinucleotide binding [GO:0050660]; N,N-dimethylaniline monooxygenase activity [GO:0004499]; NADP binding [GO:0050661]	flavin adenine dinucleotide binding [GO:0050660]; N,N-dimethylaniline monooxygenase activity [GO:0004499]; NADP binding [GO:0050661]	554	sasa:100194766;	3p_ssa_miR_725	709	22	-20.4	442
NM_001139829.1	Transforming growth factor-beta-inducible early growth response protein 3	TIEG3 tieg3			nucleic acid binding [GO:0003676]	nucleic acid binding [GO:0003676]	521	sasa:100194800;	3p_ssa_miR_135a	777	21	-22.1	645
NM_001139829.1	Transforming growth factor-beta-inducible early growth response protein 3	TIEG3 tieg3			nucleic acid binding [GO:0003676]	nucleic acid binding [GO:0003676]	521	sasa:100194800;	5p_ssa_miR_194a	777	22	-18.1	257
NM_001139829.1	Transforming growth factor-beta-inducible early growth response protein 3	TIEG3 tieg3			nucleic acid binding [GO:0003676]	nucleic acid binding [GO:0003676]	521	sasa:100194800;	5p_ssa_miR_196a	777	22	-23.1	409
NM_001139829.1	Transforming growth factor-beta-inducible early growth response protein 3	TIEG3 tieg3			nucleic acid binding [GO:0003676]	nucleic acid binding [GO:0003676]	521	sasa:100194800;	5p_ssa_miR_196b	777	22	-22.3	410
NM_001139858.1	CREG2 (protein CREG2 precursor)	CREG2 creg2		extracellular region [GO:0005576]	extracellular region [GO:0005576]; cofactor binding [GO:0048037]	cofactor binding [GO:0048037]	286	sasa:100194829;	3p_ssa_miR_15b	806	22	-20.5	424
NM_001139858.1	CREG2 (protein CREG2 precursor)	CREG2 creg2		extracellular region [GO:0005576]	extracellular region [GO:0005576]; cofactor binding [GO:0048037]	cofactor binding [GO:0048037]	286	sasa:100194829;	3p_ssa_miR_15b	806	22	-18.0	753
NM_001139858.1	CREG2 (protein CREG2 precursor)	CREG2 creg2		extracellular region [GO:0005576]	extracellular region [GO:0005576]; cofactor binding [GO:0048037]	cofactor binding [GO:0048037]	286	sasa:100194829;	3p_ssa_miR_203b	806	21	-18.8	596
NM_001139858.1	CREG2 (protein CREG2 precursor)	CREG2 creg2		extracellular region [GO:0005576]	extracellular region [GO:0005576]; cofactor binding [GO:0048037]	cofactor binding [GO:0048037]	286	sasa:100194829;	5p_ssa_miR_29c	806	23	-21.4	623
NM_001139887.1	C4orf29 homolog (CD029 protein)	CD029 cd029					451	sasa:100194858;	3p_ssa_miR_29a	837	20	-19.8	147
NM_001139887.1	C4orf29 homolog (CD029 protein)	CD029 cd029					451	sasa:100194858;	3p_ssa_miR_29b	837	22	-19.8	147
NM_001139913.1	CCAAT/enhancer-binding protein	CEBPB cebpb		nucleus [GO:0005634]	nucleus [GO:0005634]; DNA binding [GO:0003677]; DNA-binding transcription factor activity [GO:0003700]	DNA binding [GO:0003677]; DNA-binding transcription factor activity [GO:0003700]	291	sasa:100194884;	3p_ssa_miR_106b	531	24	-27.3	357
NM_001139913.1	CCAAT/enhancer-binding protein	CEBPB cebpb		nucleus [GO:0005634]	nucleus [GO:0005634]; DNA binding [GO:0003677]; DNA-binding transcription factor activity [GO:0003700]	DNA binding [GO:0003677]; DNA-binding transcription factor activity [GO:0003700]	291	sasa:100194884;	3p_ssa_miR_17_1	531	23	-34.1	359
NM_001139913.1	CCAAT/enhancer-binding protein	CEBPB cebpb		nucleus [GO:0005634]	nucleus [GO:0005634]; DNA binding [GO:0003677]; DNA-binding transcription factor activity [GO:0003700]	DNA binding [GO:0003677]; DNA-binding transcription factor activity [GO:0003700]	291	sasa:100194884;	3p_ssa_miR_200ae	531	23	-18.1	248
NM_001139913.1	CCAAT/enhancer-binding protein	CEBPB cebpb		nucleus [GO:0005634]	nucleus [GO:0005634]; DNA binding [GO:0003677]; DNA-binding transcription factor activity [GO:0003700]	DNA binding [GO:0003677]; DNA-binding transcription factor activity [GO:0003700]	291	sasa:100194884;	3p_ssa_miR_429ab	531	21	-20.7	383
NM_001139913.1	CCAAT/enhancer-binding protein	CEBPB cebpb		nucleus [GO:0005634]	nucleus [GO:0005634]; DNA binding [GO:0003677]; DNA-binding transcription factor activity [GO:0003700]	DNA binding [GO:0003677]; DNA-binding transcription factor activity [GO:0003700]	291	sasa:100194884;	5p_ssa_miR_217	531	23	-20.5	247
NM_001139913.1	CCAAT/enhancer-binding protein	CEBPB cebpb		nucleus [GO:0005634]	nucleus [GO:0005634]; DNA binding [GO:0003677]; DNA-binding transcription factor activity [GO:0003700]	DNA binding [GO:0003677]; DNA-binding transcription factor activity [GO:0003700]	291	sasa:100194884;	5p_ssa_miR_218a	531	22	-25.1	164
NM_001139918.1	Interferon-induced GTP-binding protein Mx (interferon-induced GTP-binding protein Mx isoform X1)	MX mx	defense response to virus [GO:0051607]		GTP binding [GO:0005525]; GTPase activity [GO:0003924]; defense response to virus [GO:0051607]	GTPase activity [GO:0003924]; GTP binding [GO:0005525]	638	sasa:100194889;	3p_ssa_miR_153a	159	22	-18.2	109
NM_001139932.1	72 kDa type IV collagenase (72 kDa type IV collagenase precursor) (EC 3.4.24.24)	MMP2 mmp2		extracellular matrix [GO:0031012]	extracellular matrix [GO:0031012]; metalloendopeptidase activity [GO:0004222]; zinc ion binding [GO:0008270]	metalloendopeptidase activity [GO:0004222]; zinc ion binding [GO:0008270]	659	sasa:100194903;	3p_ssa_miR_125b_1	956	20	-22.9	309
NM_001139932.1	72 kDa type IV collagenase (72 kDa type IV collagenase precursor) (EC 3.4.24.24)	MMP2 mmp2		extracellular matrix [GO:0031012]	extracellular matrix [GO:0031012]; metalloendopeptidase activity [GO:0004222]; zinc ion binding [GO:0008270]	metalloendopeptidase activity [GO:0004222]; zinc ion binding [GO:0008270]	659	sasa:100194903;	3p_ssa_miR_135a	956	21	-24.1	37
NM_001139932.1	72 kDa type IV collagenase (72 kDa type IV collagenase precursor) (EC 3.4.24.24)	MMP2 mmp2		extracellular matrix [GO:0031012]	extracellular matrix [GO:0031012]; metalloendopeptidase activity [GO:0004222]; zinc ion binding [GO:0008270]	metalloendopeptidase activity [GO:0004222]; zinc ion binding [GO:0008270]	659	sasa:100194903;	3p_ssa_miR_200ae	956	23	-20.9	329
NM_001139932.1	72 kDa type IV collagenase (72 kDa type IV collagenase precursor) (EC 3.4.24.24)	MMP2 mmp2		extracellular matrix [GO:0031012]	extracellular matrix [GO:0031012]; metalloendopeptidase activity [GO:0004222]; zinc ion binding [GO:0008270]	metalloendopeptidase activity [GO:0004222]; zinc ion binding [GO:0008270]	659	sasa:100194903;	3p_ssa_miR_200b	956	23	-25.7	273
NM_001139932.1	72 kDa type IV collagenase (72 kDa type IV collagenase precursor) (EC 3.4.24.24)	MMP2 mmp2		extracellular matrix [GO:0031012]	extracellular matrix [GO:0031012]; metalloendopeptidase activity [GO:0004222]; zinc ion binding [GO:0008270]	metalloendopeptidase activity [GO:0004222]; zinc ion binding [GO:0008270]	659	sasa:100194903;	3p_ssa_miR_200c	956	23	-25.7	273
NM_001139932.1	72 kDa type IV collagenase (72 kDa type IV collagenase precursor) (EC 3.4.24.24)	MMP2 mmp2		extracellular matrix [GO:0031012]	extracellular matrix [GO:0031012]; metalloendopeptidase activity [GO:0004222]; zinc ion binding [GO:0008270]	metalloendopeptidase activity [GO:0004222]; zinc ion binding [GO:0008270]	659	sasa:100194903;	3p_ssa_miR_200c	956	23	-18.5	430
NM_001139932.1	72 kDa type IV collagenase (72 kDa type IV collagenase precursor) (EC 3.4.24.24)	MMP2 mmp2		extracellular matrix [GO:0031012]	extracellular matrix [GO:0031012]; metalloendopeptidase activity [GO:0004222]; zinc ion binding [GO:0008270]	metalloendopeptidase activity [GO:0004222]; zinc ion binding [GO:0008270]	659	sasa:100194903;	3p_ssa_miR_200d	956	22	-25.6	273
NM_001139932.1	72 kDa type IV collagenase (72 kDa type IV collagenase precursor) (EC 3.4.24.24)	MMP2 mmp2		extracellular matrix [GO:0031012]	extracellular matrix [GO:0031012]; metalloendopeptidase activity [GO:0004222]; zinc ion binding [GO:0008270]	metalloendopeptidase activity [GO:0004222]; zinc ion binding [GO:0008270]	659	sasa:100194903;	3p_ssa_miR_200d	956	22	-18.5	430
NM_001139932.1	72 kDa type IV collagenase (72 kDa type IV collagenase precursor) (EC 3.4.24.24)	MMP2 mmp2		extracellular matrix [GO:0031012]	extracellular matrix [GO:0031012]; metalloendopeptidase activity [GO:0004222]; zinc ion binding [GO:0008270]	metalloendopeptidase activity [GO:0004222]; zinc ion binding [GO:0008270]	659	sasa:100194903;	3p_ssa_miR_29a	956	20	-20.3	489
NM_001139932.1	72 kDa type IV collagenase (72 kDa type IV collagenase precursor) (EC 3.4.24.24)	MMP2 mmp2		extracellular matrix [GO:0031012]	extracellular matrix [GO:0031012]; metalloendopeptidase activity [GO:0004222]; zinc ion binding [GO:0008270]	metalloendopeptidase activity [GO:0004222]; zinc ion binding [GO:0008270]	659	sasa:100194903;	3p_ssa_miR_29b	956	22	-21.6	492
NM_001139932.1	72 kDa type IV collagenase (72 kDa type IV collagenase precursor) (EC 3.4.24.24)	MMP2 mmp2		extracellular matrix [GO:0031012]	extracellular matrix [GO:0031012]; metalloendopeptidase activity [GO:0004222]; zinc ion binding [GO:0008270]	metalloendopeptidase activity [GO:0004222]; zinc ion binding [GO:0008270]	659	sasa:100194903;	3p_ssa_miR_429ab	956	21	-20.2	324
NM_001139932.1	72 kDa type IV collagenase (72 kDa type IV collagenase precursor) (EC 3.4.24.24)	MMP2 mmp2		extracellular matrix [GO:0031012]	extracellular matrix [GO:0031012]; metalloendopeptidase activity [GO:0004222]; zinc ion binding [GO:0008270]	metalloendopeptidase activity [GO:0004222]; zinc ion binding [GO:0008270]	659	sasa:100194903;	3p_ssa_miR_novel_15	956	22	-25.5	284
NM_001139932.1	72 kDa type IV collagenase (72 kDa type IV collagenase precursor) (EC 3.4.24.24)	MMP2 mmp2		extracellular matrix [GO:0031012]	extracellular matrix [GO:0031012]; metalloendopeptidase activity [GO:0004222]; zinc ion binding [GO:0008270]	metalloendopeptidase activity [GO:0004222]; zinc ion binding [GO:0008270]	659	sasa:100194903;	5p_ssa_miR_20b	956	22	-20.7	619
NM_001139935.1	RWD domain-containing protein 4A	RWDD4 rwdd4					183	sasa:100194906;	3p_ssa_miR_30a_2	850	22	-18.7	40
NM_001139935.1	RWD domain-containing protein 4A	RWDD4 rwdd4					183	sasa:100194906;	5p_ssa_miR_301a	850	22	-21.4	183
NM_001139935.1	RWD domain-containing protein 4A	RWDD4 rwdd4					183	sasa:100194906;	5p_ssa_miR_301b	850	22	-21.1	183
NM_001139935.1	RWD domain-containing protein 4A	RWDD4 rwdd4					183	sasa:100194906;	5p_ssa_miR_92a_1_2	850	23	-25.4	36
NM_001139935.1	RWD domain-containing protein 4A	RWDD4 rwdd4					183	sasa:100194906;	5p_ssa_mir_449ab	850	21	-22.9	517
NM_001139937.1	Ubiquitin-conjugating enzyme E2 R2	UB2R2 ub2r2			ATP binding [GO:0005524]; transferase activity [GO:0016740]	ATP binding [GO:0005524]; transferase activity [GO:0016740]	251	sasa:100194908;	3p_ssa_miR_2188	1260	22	-23.2	1042
NM_001139937.1	Ubiquitin-conjugating enzyme E2 R2	UB2R2 ub2r2			ATP binding [GO:0005524]; transferase activity [GO:0016740]	ATP binding [GO:0005524]; transferase activity [GO:0016740]	251	sasa:100194908;	3p_ssa_miR_30e_3	1260	22	-23.6	19
NM_001139937.1	Ubiquitin-conjugating enzyme E2 R2	UB2R2 ub2r2			ATP binding [GO:0005524]; transferase activity [GO:0016740]	ATP binding [GO:0005524]; transferase activity [GO:0016740]	251	sasa:100194908;	5p_ssa_miR_194a	1260	22	-25.5	405
NM_001139937.1	Ubiquitin-conjugating enzyme E2 R2	UB2R2 ub2r2			ATP binding [GO:0005524]; transferase activity [GO:0016740]	ATP binding [GO:0005524]; transferase activity [GO:0016740]	251	sasa:100194908;	5p_ssa_miR_194b	1260	22	-22.6	405
NM_001139937.1	Ubiquitin-conjugating enzyme E2 R2	UB2R2 ub2r2			ATP binding [GO:0005524]; transferase activity [GO:0016740]	ATP binding [GO:0005524]; transferase activity [GO:0016740]	251	sasa:100194908;	5p_ssa_miR_194c	1260	22	-23.4	405
NM_001139937.1	Ubiquitin-conjugating enzyme E2 R2	UB2R2 ub2r2			ATP binding [GO:0005524]; transferase activity [GO:0016740]	ATP binding [GO:0005524]; transferase activity [GO:0016740]	251	sasa:100194908;	5p_ssa_miR_200b	1260	22	-23.2	815
NM_001139941.1	Angiopoietin-related protein 4 (Angiopoietin-related protein 4 precursor)	ANGL4 angl4	angiogenesis [GO:0001525]; negative regulation of apoptotic process [GO:0043066]	extracellular space [GO:0005615]	extracellular space [GO:0005615]; angiogenesis [GO:0001525]; negative regulation of apoptotic process [GO:0043066]		465	sasa:100194912;	3p_ssa_miR_192a_1	1217	22	-20.0	458
NM_001139941.1	Angiopoietin-related protein 4 (Angiopoietin-related protein 4 precursor)	ANGL4 angl4	angiogenesis [GO:0001525]; negative regulation of apoptotic process [GO:0043066]	extracellular space [GO:0005615]	extracellular space [GO:0005615]; angiogenesis [GO:0001525]; negative regulation of apoptotic process [GO:0043066]		465	sasa:100194912;	3p_ssa_miR_192a_2	1217	22	-20.0	458
NM_001139941.1	Angiopoietin-related protein 4 (Angiopoietin-related protein 4 precursor)	ANGL4 angl4	angiogenesis [GO:0001525]; negative regulation of apoptotic process [GO:0043066]	extracellular space [GO:0005615]	extracellular space [GO:0005615]; angiogenesis [GO:0001525]; negative regulation of apoptotic process [GO:0043066]		465	sasa:100194912;	3p_ssa_miR_194a	1217	23	-23.1	863
NM_001139941.1	Angiopoietin-related protein 4 (Angiopoietin-related protein 4 precursor)	ANGL4 angl4	angiogenesis [GO:0001525]; negative regulation of apoptotic process [GO:0043066]	extracellular space [GO:0005615]	extracellular space [GO:0005615]; angiogenesis [GO:0001525]; negative regulation of apoptotic process [GO:0043066]		465	sasa:100194912;	3p_ssa_miR_30a_2	1217	22	-28.0	470
NM_001139941.1	Angiopoietin-related protein 4 (Angiopoietin-related protein 4 precursor)	ANGL4 angl4	angiogenesis [GO:0001525]; negative regulation of apoptotic process [GO:0043066]	extracellular space [GO:0005615]	extracellular space [GO:0005615]; angiogenesis [GO:0001525]; negative regulation of apoptotic process [GO:0043066]		465	sasa:100194912;	3p_ssa_miR_725	1217	22	-24.8	602
NM_001139941.1	Angiopoietin-related protein 4 (Angiopoietin-related protein 4 precursor)	ANGL4 angl4	angiogenesis [GO:0001525]; negative regulation of apoptotic process [GO:0043066]	extracellular space [GO:0005615]	extracellular space [GO:0005615]; angiogenesis [GO:0001525]; negative regulation of apoptotic process [GO:0043066]		465	sasa:100194912;	3p_ssa_miR_novel_15	1217	22	-23.3	13
NM_001139941.1	Angiopoietin-related protein 4 (Angiopoietin-related protein 4 precursor)	ANGL4 angl4	angiogenesis [GO:0001525]; negative regulation of apoptotic process [GO:0043066]	extracellular space [GO:0005615]	extracellular space [GO:0005615]; angiogenesis [GO:0001525]; negative regulation of apoptotic process [GO:0043066]		465	sasa:100194912;	5p_ssa_miR_730a	1217	22	-22.9	375
NM_001139977.1	CEF-10 (CEF-10 precursor)	CEF10 cef10		extracellular region [GO:0005576]	extracellular region [GO:0005576]; insulin-like growth factor binding [GO:0005520]	insulin-like growth factor binding [GO:0005520]	372	sasa:100194948;	3p_ssa_miR_725	751	22	-21.4	183
NM_001140013.1	Rhombotin-2	RBTN2 rbtn2			metal ion binding [GO:0046872]	metal ion binding [GO:0046872]	159	sasa:100194984;	3p_ssa_miR_192a_1	901	22	-20.1	686
NM_001140013.1	Rhombotin-2	RBTN2 rbtn2			metal ion binding [GO:0046872]	metal ion binding [GO:0046872]	159	sasa:100194984;	3p_ssa_miR_192a_2	901	22	-25.0	707
NM_001140013.1	Rhombotin-2	RBTN2 rbtn2			metal ion binding [GO:0046872]	metal ion binding [GO:0046872]	159	sasa:100194984;	5p_sbsa_mir_205b	901	22	-21.0	309
NM_001140013.1	Rhombotin-2	RBTN2 rbtn2			metal ion binding [GO:0046872]	metal ion binding [GO:0046872]	159	sasa:100194984;	5p_ssa_miR_216a	901	22	-21.4	458
NM_001140020.1	Transmembrane protein 163	TM163 tm163		integral component of membrane [GO:0016021]	integral component of membrane [GO:0016021]		285	sasa:100194991;	3p_ssa_miR_135a	1661	21	-18.6	98
NM_001140020.1	Transmembrane protein 163	TM163 tm163		integral component of membrane [GO:0016021]	integral component of membrane [GO:0016021]		285	sasa:100194991;	3p_ssa_miR_194a	1661	23	-24.2	420
NM_001140020.1	Transmembrane protein 163	TM163 tm163		integral component of membrane [GO:0016021]	integral component of membrane [GO:0016021]		285	sasa:100194991;	3p_ssa_miR_2188	1661	22	-26.8	1107
NM_001140020.1	Transmembrane protein 163	TM163 tm163		integral component of membrane [GO:0016021]	integral component of membrane [GO:0016021]		285	sasa:100194991;	3p_ssa_miR_novel_15	1661	22	-22.6	304
NM_001140020.1	Transmembrane protein 163	TM163 tm163		integral component of membrane [GO:0016021]	integral component of membrane [GO:0016021]		285	sasa:100194991;	5p_ssa_miR_196a	1661	22	-22.7	673
NM_001140020.1	Transmembrane protein 163	TM163 tm163		integral component of membrane [GO:0016021]	integral component of membrane [GO:0016021]		285	sasa:100194991;	5p_ssa_miR_196b	1661	22	-21.5	673
NM_001140020.1	Transmembrane protein 163	TM163 tm163		integral component of membrane [GO:0016021]	integral component of membrane [GO:0016021]		285	sasa:100194991;	5p_ssa_miR_217	1661	23	-23.3	975
NM_001140020.1	Transmembrane protein 163	TM163 tm163		integral component of membrane [GO:0016021]	integral component of membrane [GO:0016021]		285	sasa:100194991;	5p_ssa_miR_218a	1661	22	-20.2	1511
NM_001140020.1	Transmembrane protein 163	TM163 tm163		integral component of membrane [GO:0016021]	integral component of membrane [GO:0016021]		285	sasa:100194991;	5p_ssa_miR_301b	1661	22	-18.0	279
NM_001140020.1	Transmembrane protein 163	TM163 tm163		integral component of membrane [GO:0016021]	integral component of membrane [GO:0016021]		285	sasa:100194991;	5p_ssa_mir_449ab	1661	21	-25.9	392
NM_001140034.1	E3 ubiquitin-protein ligase MARCH5	MARH5 marh5		integral component of membrane [GO:0016021]	integral component of membrane [GO:0016021]; zinc ion binding [GO:0008270]	zinc ion binding [GO:0008270]	287	sasa:100195005;	3p_ssa_miR_194a	1468	23	-26.9	959
NM_001140034.1	E3 ubiquitin-protein ligase MARCH5	MARH5 marh5		integral component of membrane [GO:0016021]	integral component of membrane [GO:0016021]; zinc ion binding [GO:0008270]	zinc ion binding [GO:0008270]	287	sasa:100195005;	5p_ssa_miR_730a	1468	22	-24.6	514
NM_001140034.1	E3 ubiquitin-protein ligase MARCH5	MARH5 marh5		integral component of membrane [GO:0016021]	integral component of membrane [GO:0016021]; zinc ion binding [GO:0008270]	zinc ion binding [GO:0008270]	287	sasa:100195005;	5p_ssa_miR_730a	1468	22	-22.4	584
NM_001140062.1	Lumican (lumican precursor)	LUM lum	collagen fibril organization [GO:0030199]; visual perception [GO:0007601]	collagen-containing extracellular matrix [GO:0062023]	collagen-containing extracellular matrix [GO:0062023]; collagen fibril organization [GO:0030199]; visual perception [GO:0007601]		342	sasa:100195033;	3p_ssa_miR_1	1425	22	-23.3	549
NM_001140062.1	Lumican (lumican precursor)	LUM lum	collagen fibril organization [GO:0030199]; visual perception [GO:0007601]	collagen-containing extracellular matrix [GO:0062023]	collagen-containing extracellular matrix [GO:0062023]; collagen fibril organization [GO:0030199]; visual perception [GO:0007601]		342	sasa:100195033;	5p_ssa_miR_217	1425	23	-23.0	1003
NM_001140071.1	Y-box-binding protein 2-A (Y-box-binding protein 2-A isoform X4)	YBX2A ybx2a			nucleic acid binding [GO:0003676]	nucleic acid binding [GO:0003676]	328	sasa:100195042;	3p_ssa_miR_725	1140	22	-21.4	805
NM_001140071.1	Y-box-binding protein 2-A (Y-box-binding protein 2-A isoform X4)	YBX2A ybx2a			nucleic acid binding [GO:0003676]	nucleic acid binding [GO:0003676]	328	sasa:100195042;	5p_ssa_mir_449ab	1140	21	-25.1	354
NM_001140075.1	POU domain class 2-associating factor 1 (POU domain class 2-associating factor 1 isoform X1)	OBF1 obf1 pou2af1					269	sasa:100195046;	3p_ssa_miR_192a_1	1156	22	-22.3	382
NM_001140075.1	POU domain class 2-associating factor 1 (POU domain class 2-associating factor 1 isoform X1)	OBF1 obf1 pou2af1					269	sasa:100195046;	3p_ssa_miR_192a_2	1156	22	-19.2	382
NM_001140075.1	POU domain class 2-associating factor 1 (POU domain class 2-associating factor 1 isoform X1)	OBF1 obf1 pou2af1					269	sasa:100195046;	5p_ssa_miR_144	1156	25	-25.7	1051
NM_001140075.1	POU domain class 2-associating factor 1 (POU domain class 2-associating factor 1 isoform X1)	OBF1 obf1 pou2af1					269	sasa:100195046;	5p_ssa_miR_204	1156	22	-22.0	178
NM_001140075.1	POU domain class 2-associating factor 1 (POU domain class 2-associating factor 1 isoform X1)	OBF1 obf1 pou2af1					269	sasa:100195046;	5p_ssa_miR_204	1156	22	-21.3	499
NM_001140075.1	POU domain class 2-associating factor 1 (POU domain class 2-associating factor 1 isoform X1)	OBF1 obf1 pou2af1					269	sasa:100195046;	5p_ssa_miR_727a	1156	22	-19.4	927
NM_001140078.1	Alanyl-tRNA synthetase, cytoplasmic	SYAC AARS syac	alanyl-tRNA aminoacylation [GO:0006419]	cytoplasm [GO:0005737]	cytoplasm [GO:0005737]; alanine-tRNA ligase activity [GO:0004813]; ATP binding [GO:0005524]; tRNA binding [GO:0000049]; zinc ion binding [GO:0008270]; alanyl-tRNA aminoacylation [GO:0006419]	alanine-tRNA ligase activity [GO:0004813]; ATP binding [GO:0005524]; tRNA binding [GO:0000049]; zinc ion binding [GO:0008270]	967	sasa:100195049;	3p_ssa_miR_30a_2	713	22	-23.6	460
NM_001140078.1	Alanyl-tRNA synthetase, cytoplasmic	SYAC AARS syac	alanyl-tRNA aminoacylation [GO:0006419]	cytoplasm [GO:0005737]	cytoplasm [GO:0005737]; alanine-tRNA ligase activity [GO:0004813]; ATP binding [GO:0005524]; tRNA binding [GO:0000049]; zinc ion binding [GO:0008270]; alanyl-tRNA aminoacylation [GO:0006419]	alanine-tRNA ligase activity [GO:0004813]; ATP binding [GO:0005524]; tRNA binding [GO:0000049]; zinc ion binding [GO:0008270]	967	sasa:100195049;	5p_ssa_miR_204	713	22	-19.4	152
NM_001140078.1	Alanyl-tRNA synthetase, cytoplasmic	SYAC AARS syac	alanyl-tRNA aminoacylation [GO:0006419]	cytoplasm [GO:0005737]	cytoplasm [GO:0005737]; alanine-tRNA ligase activity [GO:0004813]; ATP binding [GO:0005524]; tRNA binding [GO:0000049]; zinc ion binding [GO:0008270]; alanyl-tRNA aminoacylation [GO:0006419]	alanine-tRNA ligase activity [GO:0004813]; ATP binding [GO:0005524]; tRNA binding [GO:0000049]; zinc ion binding [GO:0008270]	967	sasa:100195049;	5p_ssa_miR_novel_2	713	24	-20.0	420
NM_001140082.1	Interferon-induced transmembrane protein 5 (dispanin subfamily A member 2b-like)	IFM5 LOC106586181		integral component of membrane [GO:0016021]	integral component of membrane [GO:0016021]		127	sasa:100195053;sasa:106586181;	3p_ssa_miR_200ae	1641	23	-20.5	631
NM_001140082.1	Interferon-induced transmembrane protein 5 (dispanin subfamily A member 2b-like)	IFM5 LOC106586181		integral component of membrane [GO:0016021]	integral component of membrane [GO:0016021]		127	sasa:100195053;sasa:106586181;	3p_ssa_miR_203a	1641	22	-24.7	66
NM_001140082.1	Interferon-induced transmembrane protein 5 (dispanin subfamily A member 2b-like)	IFM5 LOC106586181		integral component of membrane [GO:0016021]	integral component of membrane [GO:0016021]		127	sasa:100195053;sasa:106586181;	3p_ssa_miR_203b	1641	21	-25.9	69
NM_001140082.1	Interferon-induced transmembrane protein 5 (dispanin subfamily A member 2b-like)	IFM5 LOC106586181		integral component of membrane [GO:0016021]	integral component of membrane [GO:0016021]		127	sasa:100195053;sasa:106586181;	3p_ssa_miR_2188	1641	22	-23.4	1079
NM_001140082.1	Interferon-induced transmembrane protein 5 (dispanin subfamily A member 2b-like)	IFM5 LOC106586181		integral component of membrane [GO:0016021]	integral component of membrane [GO:0016021]		127	sasa:100195053;sasa:106586181;	3p_ssa_miR_451	1641	22	-19.8	544
NM_001140082.1	Interferon-induced transmembrane protein 5 (dispanin subfamily A member 2b-like)	IFM5 LOC106586181		integral component of membrane [GO:0016021]	integral component of membrane [GO:0016021]		127	sasa:100195053;sasa:106586181;	3p_ssa_miR_725	1641	22	-22.1	439
NM_001140082.1	Interferon-induced transmembrane protein 5 (dispanin subfamily A member 2b-like)	IFM5 LOC106586181		integral component of membrane [GO:0016021]	integral component of membrane [GO:0016021]		127	sasa:100195053;sasa:106586181;	5p_sbsa_mir_205b	1641	22	-26.7	1240
NM_001140086.1	Sodium-dependent phosphate transport protein 2A	NPT2A npt2a		integral component of membrane [GO:0016021]; plasma membrane [GO:0005886]	integral component of membrane [GO:0016021]; plasma membrane [GO:0005886]; sodium-dependent phosphate transmembrane transporter activity [GO:0015321]	sodium-dependent phosphate transmembrane transporter activity [GO:0015321]	692	sasa:100195057;	5p_ssa_miR_20b	1106	22	-23.2	812
NM_001140086.1	Sodium-dependent phosphate transport protein 2A	NPT2A npt2a		integral component of membrane [GO:0016021]; plasma membrane [GO:0005886]	integral component of membrane [GO:0016021]; plasma membrane [GO:0005886]; sodium-dependent phosphate transmembrane transporter activity [GO:0015321]	sodium-dependent phosphate transmembrane transporter activity [GO:0015321]	692	sasa:100195057;	5p_ssa_miR_29c	1106	23	-19.3	865
NM_001140089.1	C-ets-2 (protein C-ets-2)	ETS2 ets2		nucleus [GO:0005634]	nucleus [GO:0005634]; DNA-binding transcription factor activity [GO:0003700]; sequence-specific DNA binding [GO:0043565]	DNA-binding transcription factor activity [GO:0003700]; sequence-specific DNA binding [GO:0043565]	457	sasa:100195060;	3p_ssa_let_7b	1557	22	-20.3	1263
NM_001140089.1	C-ets-2 (protein C-ets-2)	ETS2 ets2		nucleus [GO:0005634]	nucleus [GO:0005634]; DNA-binding transcription factor activity [GO:0003700]; sequence-specific DNA binding [GO:0043565]	DNA-binding transcription factor activity [GO:0003700]; sequence-specific DNA binding [GO:0043565]	457	sasa:100195060;	3p_ssa_let_7b	1557	22	-19.9	1032
NM_001140089.1	C-ets-2 (protein C-ets-2)	ETS2 ets2		nucleus [GO:0005634]	nucleus [GO:0005634]; DNA-binding transcription factor activity [GO:0003700]; sequence-specific DNA binding [GO:0043565]	DNA-binding transcription factor activity [GO:0003700]; sequence-specific DNA binding [GO:0043565]	457	sasa:100195060;	3p_ssa_miR_192a_1	1557	22	-22.8	1247
NM_001140089.1	C-ets-2 (protein C-ets-2)	ETS2 ets2		nucleus [GO:0005634]	nucleus [GO:0005634]; DNA-binding transcription factor activity [GO:0003700]; sequence-specific DNA binding [GO:0043565]	DNA-binding transcription factor activity [GO:0003700]; sequence-specific DNA binding [GO:0043565]	457	sasa:100195060;	3p_ssa_miR_192a_2	1557	22	-24.1	1247
NM_001140089.1	C-ets-2 (protein C-ets-2)	ETS2 ets2		nucleus [GO:0005634]	nucleus [GO:0005634]; DNA-binding transcription factor activity [GO:0003700]; sequence-specific DNA binding [GO:0043565]	DNA-binding transcription factor activity [GO:0003700]; sequence-specific DNA binding [GO:0043565]	457	sasa:100195060;	3p_ssa_miR_194a	1557	23	-28.7	122
NM_001140089.1	C-ets-2 (protein C-ets-2)	ETS2 ets2		nucleus [GO:0005634]	nucleus [GO:0005634]; DNA-binding transcription factor activity [GO:0003700]; sequence-specific DNA binding [GO:0043565]	DNA-binding transcription factor activity [GO:0003700]; sequence-specific DNA binding [GO:0043565]	457	sasa:100195060;	3p_ssa_miR_722	1557	22	-19.3	329
NM_001140089.1	C-ets-2 (protein C-ets-2)	ETS2 ets2		nucleus [GO:0005634]	nucleus [GO:0005634]; DNA-binding transcription factor activity [GO:0003700]; sequence-specific DNA binding [GO:0043565]	DNA-binding transcription factor activity [GO:0003700]; sequence-specific DNA binding [GO:0043565]	457	sasa:100195060;	3p_ssa_miR_novel_15	1557	22	-20.2	659
NM_001140089.1	C-ets-2 (protein C-ets-2)	ETS2 ets2		nucleus [GO:0005634]	nucleus [GO:0005634]; DNA-binding transcription factor activity [GO:0003700]; sequence-specific DNA binding [GO:0043565]	DNA-binding transcription factor activity [GO:0003700]; sequence-specific DNA binding [GO:0043565]	457	sasa:100195060;	5p_ssa_miR_204	1557	22	-18.8	7
NM_001140089.1	C-ets-2 (protein C-ets-2)	ETS2 ets2		nucleus [GO:0005634]	nucleus [GO:0005634]; DNA-binding transcription factor activity [GO:0003700]; sequence-specific DNA binding [GO:0043565]	DNA-binding transcription factor activity [GO:0003700]; sequence-specific DNA binding [GO:0043565]	457	sasa:100195060;	5p_ssa_miR_430b	1557	23	-19.8	763
NM_001140103.1	Purple acid phosphatase (EC 3.1.3.2)	PAPL papl			acid phosphatase activity [GO:0003993]; metal ion binding [GO:0046872]	acid phosphatase activity [GO:0003993]; metal ion binding [GO:0046872]	441	sasa:100195074;	5p_ssa_miR_29b_1	701	23	-22.3	252
NM_001140113.1	Cadherin-17 (Cadherin-17 precursor)	CAD17 cad17	homophilic cell adhesion via plasma membrane adhesion molecules [GO:0007156]	integral component of membrane [GO:0016021]; plasma membrane [GO:0005886]	integral component of membrane [GO:0016021]; plasma membrane [GO:0005886]; calcium ion binding [GO:0005509]; homophilic cell adhesion via plasma membrane adhesion molecules [GO:0007156]	calcium ion binding [GO:0005509]	865	sasa:100195084;	3p_ssa_miR_30a_2	1145	22	-21.7	1098
NM_001140113.1	Cadherin-17 (Cadherin-17 precursor)	CAD17 cad17	homophilic cell adhesion via plasma membrane adhesion molecules [GO:0007156]	integral component of membrane [GO:0016021]; plasma membrane [GO:0005886]	integral component of membrane [GO:0016021]; plasma membrane [GO:0005886]; calcium ion binding [GO:0005509]; homophilic cell adhesion via plasma membrane adhesion molecules [GO:0007156]	calcium ion binding [GO:0005509]	865	sasa:100195084;	5p_ssa_miR_196a	1145	22	-18.1	73
NM_001140127.1	Zinc finger protein Gfi-1b	GFI1B gfi1b		integral component of membrane [GO:0016021]	integral component of membrane [GO:0016021]; nucleic acid binding [GO:0003676]	nucleic acid binding [GO:0003676]	316	sasa:100195098;	3p_ssa_miR_106b	1419	24	-19.1	1218
NM_001140127.1	Zinc finger protein Gfi-1b	GFI1B gfi1b		integral component of membrane [GO:0016021]	integral component of membrane [GO:0016021]; nucleic acid binding [GO:0003676]	nucleic acid binding [GO:0003676]	316	sasa:100195098;	3p_ssa_miR_17_1	1419	23	-21.2	1218
NM_001140127.1	Zinc finger protein Gfi-1b	GFI1B gfi1b		integral component of membrane [GO:0016021]	integral component of membrane [GO:0016021]; nucleic acid binding [GO:0003676]	nucleic acid binding [GO:0003676]	316	sasa:100195098;	3p_ssa_miR_725	1419	22	-23.9	655
NM_001140127.1	Zinc finger protein Gfi-1b	GFI1B gfi1b		integral component of membrane [GO:0016021]	integral component of membrane [GO:0016021]; nucleic acid binding [GO:0003676]	nucleic acid binding [GO:0003676]	316	sasa:100195098;	5p_ssa_miR_192a	1419	21	-22.3	147
NM_001140127.1	Zinc finger protein Gfi-1b	GFI1B gfi1b		integral component of membrane [GO:0016021]	integral component of membrane [GO:0016021]; nucleic acid binding [GO:0003676]	nucleic acid binding [GO:0003676]	316	sasa:100195098;	5p_ssa_miR_216a	1419	22	-21.9	592
NM_001140127.1	Zinc finger protein Gfi-1b	GFI1B gfi1b		integral component of membrane [GO:0016021]	integral component of membrane [GO:0016021]; nucleic acid binding [GO:0003676]	nucleic acid binding [GO:0003676]	316	sasa:100195098;	5p_ssa_miR_218a	1419	22	-22.8	1
NM_001140127.1	Zinc finger protein Gfi-1b	GFI1B gfi1b		integral component of membrane [GO:0016021]	integral component of membrane [GO:0016021]; nucleic acid binding [GO:0003676]	nucleic acid binding [GO:0003676]	316	sasa:100195098;	5p_ssa_miR_218a	1419	22	-19.4	648
NM_001140127.1	Zinc finger protein Gfi-1b	GFI1B gfi1b		integral component of membrane [GO:0016021]	integral component of membrane [GO:0016021]; nucleic acid binding [GO:0003676]	nucleic acid binding [GO:0003676]	316	sasa:100195098;	5p_ssa_miR_730a	1419	22	-21.0	1141
NM_001140127.1	Zinc finger protein Gfi-1b	GFI1B gfi1b		integral component of membrane [GO:0016021]	integral component of membrane [GO:0016021]; nucleic acid binding [GO:0003676]	nucleic acid binding [GO:0003676]	316	sasa:100195098;	5p_ssa_miR_8162	1419	23	-19.4	1283
NM_001140127.1	Zinc finger protein Gfi-1b	GFI1B gfi1b		integral component of membrane [GO:0016021]	integral component of membrane [GO:0016021]; nucleic acid binding [GO:0003676]	nucleic acid binding [GO:0003676]	316	sasa:100195098;	5p_ssa_mir_449ab	1419	21	-30.3	444
NM_001140144.1	Solute carrier family 22 member 6	S22A6 s22a6		integral component of membrane [GO:0016021]	integral component of membrane [GO:0016021]; transmembrane transporter activity [GO:0022857]	transmembrane transporter activity [GO:0022857]	548	sasa:100195115;	3p_ssa_miR_106b	588	24	-18.6	209
NM_001140144.1	Solute carrier family 22 member 6	S22A6 s22a6		integral component of membrane [GO:0016021]	integral component of membrane [GO:0016021]; transmembrane transporter activity [GO:0022857]	transmembrane transporter activity [GO:0022857]	548	sasa:100195115;	3p_ssa_miR_17_1	588	23	-22.0	210
NM_001140144.1	Solute carrier family 22 member 6	S22A6 s22a6		integral component of membrane [GO:0016021]	integral component of membrane [GO:0016021]; transmembrane transporter activity [GO:0022857]	transmembrane transporter activity [GO:0022857]	548	sasa:100195115;	3p_ssa_miR_194a	588	23	-27.6	263
NM_001140144.1	Solute carrier family 22 member 6	S22A6 s22a6		integral component of membrane [GO:0016021]	integral component of membrane [GO:0016021]; transmembrane transporter activity [GO:0022857]	transmembrane transporter activity [GO:0022857]	548	sasa:100195115;	5p_ssa_miR_727a	588	22	-24.4	292
NM_001140164.1	Dematin	DEMA dema	cytoskeleton organization [GO:0007010]		actin binding [GO:0003779]; cytoskeleton organization [GO:0007010]	actin binding [GO:0003779]	378	sasa:100195135;	3p_ssa_miR_1	700	22	-19.0	568
NM_001140164.1	Dematin	DEMA dema	cytoskeleton organization [GO:0007010]		actin binding [GO:0003779]; cytoskeleton organization [GO:0007010]	actin binding [GO:0003779]	378	sasa:100195135;	3p_ssa_miR_135a	700	21	-30.2	209
NM_001140164.1	Dematin	DEMA dema	cytoskeleton organization [GO:0007010]		actin binding [GO:0003779]; cytoskeleton organization [GO:0007010]	actin binding [GO:0003779]	378	sasa:100195135;	3p_ssa_miR_725	700	22	-21.8	462
NM_001140164.1	Dematin	DEMA dema	cytoskeleton organization [GO:0007010]		actin binding [GO:0003779]; cytoskeleton organization [GO:0007010]	actin binding [GO:0003779]	378	sasa:100195135;	5p_ssa_miR_92a_1_2	700	23	-23.1	615
NM_001140164.1	Dematin	DEMA dema	cytoskeleton organization [GO:0007010]		actin binding [GO:0003779]; cytoskeleton organization [GO:0007010]	actin binding [GO:0003779]	378	sasa:100195135;	5p_ssa_mir_449ab	700	21	-30.7	24
NM_001140175.1	Apolipoprotein-L3 (apolipoprotein-L3 isoform X3)	APOL3 apol3	lipid transport [GO:0006869]; lipoprotein metabolic process [GO:0042157]	extracellular region [GO:0005576]	extracellular region [GO:0005576]; lipid binding [GO:0008289]; lipid transport [GO:0006869]; lipoprotein metabolic process [GO:0042157]	lipid binding [GO:0008289]	594	sasa:100195146;	3p_ssa_miR_125b_1	994	20	-25.2	650
NM_001140177.1	Probable ATP-dependent RNA helicase DHX58 (EC 3.6.4.13)	DHX58 dhx58	immune response involved in response to exogenous dsRNA [GO:1902615]; innate immune response [GO:0045087]	perinuclear region of cytoplasm [GO:0048471]	perinuclear region of cytoplasm [GO:0048471]; ATP binding [GO:0005524]; DNA binding [GO:0003677]; double-stranded RNA binding [GO:0003725]; RNA helicase activity [GO:0003724]; immune response involved in response to exogenous dsRNA [GO:1902615]; innate immune response [GO:0045087]	ATP binding [GO:0005524]; DNA binding [GO:0003677]; double-stranded RNA binding [GO:0003725]; RNA helicase activity [GO:0003724]	678	sasa:100195148;	3p_ssa_miR_144	782	21	-24.9	495
NM_001140177.1	Probable ATP-dependent RNA helicase DHX58 (EC 3.6.4.13)	DHX58 dhx58	immune response involved in response to exogenous dsRNA [GO:1902615]; innate immune response [GO:0045087]	perinuclear region of cytoplasm [GO:0048471]	perinuclear region of cytoplasm [GO:0048471]; ATP binding [GO:0005524]; DNA binding [GO:0003677]; double-stranded RNA binding [GO:0003725]; RNA helicase activity [GO:0003724]; immune response involved in response to exogenous dsRNA [GO:1902615]; innate immune response [GO:0045087]	ATP binding [GO:0005524]; DNA binding [GO:0003677]; double-stranded RNA binding [GO:0003725]; RNA helicase activity [GO:0003724]	678	sasa:100195148;	5p_ssa_miR_217	782	23	-22.6	175
NM_001140185.1	CDC45-related protein	CC45L cc45l	DNA replication initiation [GO:0006270]		DNA replication initiation [GO:0006270]		569	sasa:100195156;	3p_ssa_miR_125b_1	369	20	-25.3	131
NM_001140194.1	60S ribosomal export protein NMD3	NMD3 nmd3	protein transport [GO:0015031]	cytoplasm [GO:0005737]; nucleus [GO:0005634]	cytoplasm [GO:0005737]; nucleus [GO:0005634]; ribosomal large subunit binding [GO:0043023]; protein transport [GO:0015031]	ribosomal large subunit binding [GO:0043023]	504	sasa:100195165;	5p_ssa_miR_730a	376	22	-19.6	83
NM_001140223.1	Protein-lysine 6-oxidase (Protein-lysine 6-oxidase precursor)	LYOX lyox			copper ion binding [GO:0005507]; oxidoreductase activity, acting on the CH-NH2 group of donors, oxygen as acceptor [GO:0016641]	copper ion binding [GO:0005507]; oxidoreductase activity, acting on the CH-NH2 group of donors, oxygen as acceptor [GO:0016641]	412	sasa:100195194;	3p_ssa_miR_144	1186	21	-18.3	945
NM_001140223.1	Protein-lysine 6-oxidase (Protein-lysine 6-oxidase precursor)	LYOX lyox			copper ion binding [GO:0005507]; oxidoreductase activity, acting on the CH-NH2 group of donors, oxygen as acceptor [GO:0016641]	copper ion binding [GO:0005507]; oxidoreductase activity, acting on the CH-NH2 group of donors, oxygen as acceptor [GO:0016641]	412	sasa:100195194;	5p_ssa_miR_218a	1186	22	-21.2	79
NM_001140224.1	Phosphate transporter	S20AA s20aa	phosphate ion transport [GO:0006817]	integral component of membrane [GO:0016021]	integral component of membrane [GO:0016021]; inorganic phosphate transmembrane transporter activity [GO:0005315]; phosphate ion transport [GO:0006817]	inorganic phosphate transmembrane transporter activity [GO:0005315]	638	sasa:100195195;	3p_ssa_miR_106b	396	24	-20.0	41
NM_001140224.1	Phosphate transporter	S20AA s20aa	phosphate ion transport [GO:0006817]	integral component of membrane [GO:0016021]	integral component of membrane [GO:0016021]; inorganic phosphate transmembrane transporter activity [GO:0005315]; phosphate ion transport [GO:0006817]	inorganic phosphate transmembrane transporter activity [GO:0005315]	638	sasa:100195195;	3p_ssa_miR_17_1	396	23	-28.0	41
NM_001140224.1	Phosphate transporter	S20AA s20aa	phosphate ion transport [GO:0006817]	integral component of membrane [GO:0016021]	integral component of membrane [GO:0016021]; inorganic phosphate transmembrane transporter activity [GO:0005315]; phosphate ion transport [GO:0006817]	inorganic phosphate transmembrane transporter activity [GO:0005315]	638	sasa:100195195;	3p_ssa_miR_200ae	396	23	-18.1	188
NM_001140235.1	Erythropoietin receptor	EPOR epor		integral component of membrane [GO:0016021]	integral component of membrane [GO:0016021]; transmembrane signaling receptor activity [GO:0004888]	transmembrane signaling receptor activity [GO:0004888]	530	sasa:100195206;	3p_ssa_let_7b	2318	22	-20.3	2283
NM_001140235.1	Erythropoietin receptor	EPOR epor		integral component of membrane [GO:0016021]	integral component of membrane [GO:0016021]; transmembrane signaling receptor activity [GO:0004888]	transmembrane signaling receptor activity [GO:0004888]	530	sasa:100195206;	3p_ssa_miR_137a	2318	23	-20.3	2154
NM_001140235.1	Erythropoietin receptor	EPOR epor		integral component of membrane [GO:0016021]	integral component of membrane [GO:0016021]; transmembrane signaling receptor activity [GO:0004888]	transmembrane signaling receptor activity [GO:0004888]	530	sasa:100195206;	3p_ssa_miR_200b	2318	23	-19.0	1719
NM_001140235.1	Erythropoietin receptor	EPOR epor		integral component of membrane [GO:0016021]	integral component of membrane [GO:0016021]; transmembrane signaling receptor activity [GO:0004888]	transmembrane signaling receptor activity [GO:0004888]	530	sasa:100195206;	3p_ssa_miR_30a_2	2318	22	-23.6	809
NM_001140235.1	Erythropoietin receptor	EPOR epor		integral component of membrane [GO:0016021]	integral component of membrane [GO:0016021]; transmembrane signaling receptor activity [GO:0004888]	transmembrane signaling receptor activity [GO:0004888]	530	sasa:100195206;	5p_ssa_miR_130d_2	2318	22	-25.6	1385
NM_001140235.1	Erythropoietin receptor	EPOR epor		integral component of membrane [GO:0016021]	integral component of membrane [GO:0016021]; transmembrane signaling receptor activity [GO:0004888]	transmembrane signaling receptor activity [GO:0004888]	530	sasa:100195206;	5p_ssa_miR_192a	2318	21	-18.1	372
NM_001140235.1	Erythropoietin receptor	EPOR epor		integral component of membrane [GO:0016021]	integral component of membrane [GO:0016021]; transmembrane signaling receptor activity [GO:0004888]	transmembrane signaling receptor activity [GO:0004888]	530	sasa:100195206;	5p_ssa_miR_29b_1	2318	23	-20.0	1037
NM_001140235.1	Erythropoietin receptor	EPOR epor		integral component of membrane [GO:0016021]	integral component of membrane [GO:0016021]; transmembrane signaling receptor activity [GO:0004888]	transmembrane signaling receptor activity [GO:0004888]	530	sasa:100195206;	5p_ssa_miR_430b	2318	23	-18.4	1375
NM_001140242.1	Uroporphyrinogen decarboxylase (EC 4.1.1.37)	DCUP dcup	protoporphyrinogen IX biosynthetic process [GO:0006782]		uroporphyrinogen decarboxylase activity [GO:0004853]; protoporphyrinogen IX biosynthetic process [GO:0006782]	uroporphyrinogen decarboxylase activity [GO:0004853]	368	sasa:100195213;	3p_ssa_miR_106b	651	24	-20.6	449
NM_001140242.1	Uroporphyrinogen decarboxylase (EC 4.1.1.37)	DCUP dcup	protoporphyrinogen IX biosynthetic process [GO:0006782]		uroporphyrinogen decarboxylase activity [GO:0004853]; protoporphyrinogen IX biosynthetic process [GO:0006782]	uroporphyrinogen decarboxylase activity [GO:0004853]	368	sasa:100195213;	3p_ssa_miR_17_1	651	23	-20.7	449
NM_001140242.1	Uroporphyrinogen decarboxylase (EC 4.1.1.37)	DCUP dcup	protoporphyrinogen IX biosynthetic process [GO:0006782]		uroporphyrinogen decarboxylase activity [GO:0004853]; protoporphyrinogen IX biosynthetic process [GO:0006782]	uroporphyrinogen decarboxylase activity [GO:0004853]	368	sasa:100195213;	3p_ssa_miR_725	651	22	-24.3	455
NM_001140243.1	Solute carrier family 35 member E2 (solute carrier family 35 member E2 isoform X1)	S35E2 s35e2		integral component of membrane [GO:0016021]	integral component of membrane [GO:0016021]		408	sasa:100195214;	3p_ssa_miR_1	1388	22	-18.8	1065
NM_001140243.1	Solute carrier family 35 member E2 (solute carrier family 35 member E2 isoform X1)	S35E2 s35e2		integral component of membrane [GO:0016021]	integral component of membrane [GO:0016021]		408	sasa:100195214;	3p_ssa_miR_125b_1	1388	20	-26.0	277
NM_001140243.1	Solute carrier family 35 member E2 (solute carrier family 35 member E2 isoform X1)	S35E2 s35e2		integral component of membrane [GO:0016021]	integral component of membrane [GO:0016021]		408	sasa:100195214;	3p_ssa_miR_200c	1388	23	-18.1	200
NM_001140243.1	Solute carrier family 35 member E2 (solute carrier family 35 member E2 isoform X1)	S35E2 s35e2		integral component of membrane [GO:0016021]	integral component of membrane [GO:0016021]		408	sasa:100195214;	3p_ssa_miR_200d	1388	22	-18.1	200
NM_001140243.1	Solute carrier family 35 member E2 (solute carrier family 35 member E2 isoform X1)	S35E2 s35e2		integral component of membrane [GO:0016021]	integral component of membrane [GO:0016021]		408	sasa:100195214;	3p_ssa_miR_30e_3	1388	22	-20.4	1142
NM_001140243.1	Solute carrier family 35 member E2 (solute carrier family 35 member E2 isoform X1)	S35E2 s35e2		integral component of membrane [GO:0016021]	integral component of membrane [GO:0016021]		408	sasa:100195214;	3p_ssa_miR_451	1388	22	-23.0	982
NM_001140243.1	Solute carrier family 35 member E2 (solute carrier family 35 member E2 isoform X1)	S35E2 s35e2		integral component of membrane [GO:0016021]	integral component of membrane [GO:0016021]		408	sasa:100195214;	3p_ssa_miR_novel_15	1388	22	-20.4	481
NM_001140243.1	Solute carrier family 35 member E2 (solute carrier family 35 member E2 isoform X1)	S35E2 s35e2		integral component of membrane [GO:0016021]	integral component of membrane [GO:0016021]		408	sasa:100195214;	5p_ssa_miR_216a	1388	22	-21.7	896
NM_001140247.1	proline-rich nuclear receptor coactivator 2 (proline-rich nuclear receptor coactivator 2 isoform X1)	pnrc2	nuclear-transcribed mRNA catabolic process, nonsense-mediated decay [GO:0000184]		nuclear-transcribed mRNA catabolic process, nonsense-mediated decay [GO:0000184]		156	sasa:100195218;	3p_ssa_miR_194a	2475	23	-22.0	563
NM_001140247.1	proline-rich nuclear receptor coactivator 2 (proline-rich nuclear receptor coactivator 2 isoform X1)	pnrc2	nuclear-transcribed mRNA catabolic process, nonsense-mediated decay [GO:0000184]		nuclear-transcribed mRNA catabolic process, nonsense-mediated decay [GO:0000184]		156	sasa:100195218;	3p_ssa_miR_2188	2475	22	-23.1	668
NM_001140247.1	proline-rich nuclear receptor coactivator 2 (proline-rich nuclear receptor coactivator 2 isoform X1)	pnrc2	nuclear-transcribed mRNA catabolic process, nonsense-mediated decay [GO:0000184]		nuclear-transcribed mRNA catabolic process, nonsense-mediated decay [GO:0000184]		156	sasa:100195218;	3p_ssa_miR_29a	2475	20	-20.1	480
NM_001140247.1	proline-rich nuclear receptor coactivator 2 (proline-rich nuclear receptor coactivator 2 isoform X1)	pnrc2	nuclear-transcribed mRNA catabolic process, nonsense-mediated decay [GO:0000184]		nuclear-transcribed mRNA catabolic process, nonsense-mediated decay [GO:0000184]		156	sasa:100195218;	3p_ssa_miR_29b	2475	22	-19.7	476
NM_001140247.1	proline-rich nuclear receptor coactivator 2 (proline-rich nuclear receptor coactivator 2 isoform X1)	pnrc2	nuclear-transcribed mRNA catabolic process, nonsense-mediated decay [GO:0000184]		nuclear-transcribed mRNA catabolic process, nonsense-mediated decay [GO:0000184]		156	sasa:100195218;	5p_ssa_miR_144	2475	25	-20.1	259
NM_001140247.1	proline-rich nuclear receptor coactivator 2 (proline-rich nuclear receptor coactivator 2 isoform X1)	pnrc2	nuclear-transcribed mRNA catabolic process, nonsense-mediated decay [GO:0000184]		nuclear-transcribed mRNA catabolic process, nonsense-mediated decay [GO:0000184]		156	sasa:100195218;	5p_ssa_miR_218a	2475	22	-21.1	483
NM_001140247.1	proline-rich nuclear receptor coactivator 2 (proline-rich nuclear receptor coactivator 2 isoform X1)	pnrc2	nuclear-transcribed mRNA catabolic process, nonsense-mediated decay [GO:0000184]		nuclear-transcribed mRNA catabolic process, nonsense-mediated decay [GO:0000184]		156	sasa:100195218;	5p_ssa_miR_novel_2	2475	24	-20.4	582
NM_001140309.1	Rhomboid domain-containing protein 1	RHBD1 rhbd1		integral component of membrane [GO:0016021]	integral component of membrane [GO:0016021]; serine-type endopeptidase activity [GO:0004252]	serine-type endopeptidase activity [GO:0004252]	313	sasa:100195280;	3p_ssa_miR_194a	866	23	-21.2	69
NM_001140309.1	Rhomboid domain-containing protein 1	RHBD1 rhbd1		integral component of membrane [GO:0016021]	integral component of membrane [GO:0016021]; serine-type endopeptidase activity [GO:0004252]	serine-type endopeptidase activity [GO:0004252]	313	sasa:100195280;	3p_ssa_miR_2188	866	22	-21.2	169
NM_001140309.1	Rhomboid domain-containing protein 1	RHBD1 rhbd1		integral component of membrane [GO:0016021]	integral component of membrane [GO:0016021]; serine-type endopeptidase activity [GO:0004252]	serine-type endopeptidase activity [GO:0004252]	313	sasa:100195280;	5p_ssa_miR_29c	866	23	-19.3	338
NM_001140334.1	Pigment epithelium-derived factor (Pigment epithelium-derived factor precursor) (pigment epithelium-derived factor isoform X1)	PEDF pedf		extracellular space [GO:0005615]	extracellular space [GO:0005615]		405	sasa:100195305;	3p_ssa_miR_146a_3	554	22	-22.1	379
NM_001140334.1	Pigment epithelium-derived factor (Pigment epithelium-derived factor precursor) (pigment epithelium-derived factor isoform X1)	PEDF pedf		extracellular space [GO:0005615]	extracellular space [GO:0005615]		405	sasa:100195305;	5p_ssa_mir_449ab	554	21	-23.1	3
NM_001140345.1	Williams-Beuren syndrome chromosomal region 16 protein homolog (Williams-Beuren syndrome chromosomal region 16 protein isoform X2)	WBS16 wbs16 wbscr16					450	sasa:100195316;	3p_ssa_miR_106b	580	24	-20.7	265
NM_001140345.1	Williams-Beuren syndrome chromosomal region 16 protein homolog (Williams-Beuren syndrome chromosomal region 16 protein isoform X2)	WBS16 wbs16 wbscr16					450	sasa:100195316;	3p_ssa_miR_17_1	580	23	-28.0	270
NM_001140372.1	Phosphatase 1G (protein phosphatase 1G) (EC 3.1.3.16) (protein phosphatase 1G isoform X1)	PPM1G ppm1g			metal ion binding [GO:0046872]; protein serine/threonine phosphatase activity [GO:0004722]	metal ion binding [GO:0046872]; protein serine/threonine phosphatase activity [GO:0004722]	538	sasa:100195343;	3p_ssa_miR_1	915	22	-20.4	502
NM_001140386.1	Neuron-specific protein family member 1	NSG1 nsg1	clathrin coat assembly [GO:0048268]; dopamine receptor signaling pathway [GO:0007212]	integral component of membrane [GO:0016021]	integral component of membrane [GO:0016021]; clathrin light chain binding [GO:0032051]; clathrin coat assembly [GO:0048268]; dopamine receptor signaling pathway [GO:0007212]	clathrin light chain binding [GO:0032051]	182	sasa:100195357;	3p_ssa_miR_203a	1466	22	-22.0	573
NM_001140386.1	Neuron-specific protein family member 1	NSG1 nsg1	clathrin coat assembly [GO:0048268]; dopamine receptor signaling pathway [GO:0007212]	integral component of membrane [GO:0016021]	integral component of membrane [GO:0016021]; clathrin light chain binding [GO:0032051]; clathrin coat assembly [GO:0048268]; dopamine receptor signaling pathway [GO:0007212]	clathrin light chain binding [GO:0032051]	182	sasa:100195357;	3p_ssa_miR_2188	1466	22	-19.8	418
NM_001140386.1	Neuron-specific protein family member 1	NSG1 nsg1	clathrin coat assembly [GO:0048268]; dopamine receptor signaling pathway [GO:0007212]	integral component of membrane [GO:0016021]	integral component of membrane [GO:0016021]; clathrin light chain binding [GO:0032051]; clathrin coat assembly [GO:0048268]; dopamine receptor signaling pathway [GO:0007212]	clathrin light chain binding [GO:0032051]	182	sasa:100195357;	3p_ssa_miR_722	1466	22	-20.0	100
NM_001140386.1	Neuron-specific protein family member 1	NSG1 nsg1	clathrin coat assembly [GO:0048268]; dopamine receptor signaling pathway [GO:0007212]	integral component of membrane [GO:0016021]	integral component of membrane [GO:0016021]; clathrin light chain binding [GO:0032051]; clathrin coat assembly [GO:0048268]; dopamine receptor signaling pathway [GO:0007212]	clathrin light chain binding [GO:0032051]	182	sasa:100195357;	3p_ssa_miR_725	1466	22	-20.9	496
NM_001140386.1	Neuron-specific protein family member 1	NSG1 nsg1	clathrin coat assembly [GO:0048268]; dopamine receptor signaling pathway [GO:0007212]	integral component of membrane [GO:0016021]	integral component of membrane [GO:0016021]; clathrin light chain binding [GO:0032051]; clathrin coat assembly [GO:0048268]; dopamine receptor signaling pathway [GO:0007212]	clathrin light chain binding [GO:0032051]	182	sasa:100195357;	5p_ssa_miR_130d_2	1466	22	-20.4	813
NM_001140386.1	Neuron-specific protein family member 1	NSG1 nsg1	clathrin coat assembly [GO:0048268]; dopamine receptor signaling pathway [GO:0007212]	integral component of membrane [GO:0016021]	integral component of membrane [GO:0016021]; clathrin light chain binding [GO:0032051]; clathrin coat assembly [GO:0048268]; dopamine receptor signaling pathway [GO:0007212]	clathrin light chain binding [GO:0032051]	182	sasa:100195357;	5p_ssa_miR_196a	1466	22	-19.8	827
NM_001140386.1	Neuron-specific protein family member 1	NSG1 nsg1	clathrin coat assembly [GO:0048268]; dopamine receptor signaling pathway [GO:0007212]	integral component of membrane [GO:0016021]	integral component of membrane [GO:0016021]; clathrin light chain binding [GO:0032051]; clathrin coat assembly [GO:0048268]; dopamine receptor signaling pathway [GO:0007212]	clathrin light chain binding [GO:0032051]	182	sasa:100195357;	5p_ssa_miR_196b	1466	22	-18.8	827
NM_001140386.1	Neuron-specific protein family member 1	NSG1 nsg1	clathrin coat assembly [GO:0048268]; dopamine receptor signaling pathway [GO:0007212]	integral component of membrane [GO:0016021]	integral component of membrane [GO:0016021]; clathrin light chain binding [GO:0032051]; clathrin coat assembly [GO:0048268]; dopamine receptor signaling pathway [GO:0007212]	clathrin light chain binding [GO:0032051]	182	sasa:100195357;	5p_ssa_miR_218a	1466	22	-18.6	346
NM_001140399.1	Cathepsin K (Cathepsin K precursor)	CATK catk			cysteine-type peptidase activity [GO:0008234]	cysteine-type peptidase activity [GO:0008234]	331	sasa:100195370;	5p_ssa_miR_20b	530	22	-21.9	247
NM_001140431.1	Thioredoxin-interacting protein	txnip TXNIP					396	sasa:100195402;	3p_ssa_miR_106b	1097	24	-18.6	271
NM_001140431.1	Thioredoxin-interacting protein	txnip TXNIP					396	sasa:100195402;	3p_ssa_miR_17_1	1097	23	-22.7	287
NM_001140431.1	Thioredoxin-interacting protein	txnip TXNIP					396	sasa:100195402;	3p_ssa_miR_194a	1097	23	-18.5	7
NM_001140431.1	Thioredoxin-interacting protein	txnip TXNIP					396	sasa:100195402;	3p_ssa_miR_30a_2	1097	22	-23.8	695
NM_001140431.1	Thioredoxin-interacting protein	txnip TXNIP					396	sasa:100195402;	5p_ssa_miR_20b	1097	22	-19.2	623
NM_001140441.1	Regulator of G-protein signaling 14 (regulator of G-protein signalling 14)	RGS14 rgs14	cell division [GO:0051301]; intracellular signal transduction [GO:0035556]; spindle organization [GO:0007051]		G-protein alpha-subunit binding [GO:0001965]; GDP-dissociation inhibitor activity [GO:0005092]; GTPase activator activity [GO:0005096]; microtubule binding [GO:0008017]; cell division [GO:0051301]; intracellular signal transduction [GO:0035556]; spindle organization [GO:0007051]	GDP-dissociation inhibitor activity [GO:0005092]; G-protein alpha-subunit binding [GO:0001965]; GTPase activator activity [GO:0005096]; microtubule binding [GO:0008017]	514	sasa:100195412;	3p_ssa_miR_200ae	649	23	-22.4	534
NM_001140441.1	Regulator of G-protein signaling 14 (regulator of G-protein signalling 14)	RGS14 rgs14	cell division [GO:0051301]; intracellular signal transduction [GO:0035556]; spindle organization [GO:0007051]		G-protein alpha-subunit binding [GO:0001965]; GDP-dissociation inhibitor activity [GO:0005092]; GTPase activator activity [GO:0005096]; microtubule binding [GO:0008017]; cell division [GO:0051301]; intracellular signal transduction [GO:0035556]; spindle organization [GO:0007051]	GDP-dissociation inhibitor activity [GO:0005092]; G-protein alpha-subunit binding [GO:0001965]; GTPase activator activity [GO:0005096]; microtubule binding [GO:0008017]	514	sasa:100195412;	3p_ssa_miR_429ab	649	21	-18.6	554
NM_001140441.1	Regulator of G-protein signaling 14 (regulator of G-protein signalling 14)	RGS14 rgs14	cell division [GO:0051301]; intracellular signal transduction [GO:0035556]; spindle organization [GO:0007051]		G-protein alpha-subunit binding [GO:0001965]; GDP-dissociation inhibitor activity [GO:0005092]; GTPase activator activity [GO:0005096]; microtubule binding [GO:0008017]; cell division [GO:0051301]; intracellular signal transduction [GO:0035556]; spindle organization [GO:0007051]	GDP-dissociation inhibitor activity [GO:0005092]; G-protein alpha-subunit binding [GO:0001965]; GTPase activator activity [GO:0005096]; microtubule binding [GO:0008017]	514	sasa:100195412;	5p_sbsa_mir_205b	649	22	-28.5	286
NM_001140441.1	Regulator of G-protein signaling 14 (regulator of G-protein signalling 14)	RGS14 rgs14	cell division [GO:0051301]; intracellular signal transduction [GO:0035556]; spindle organization [GO:0007051]		G-protein alpha-subunit binding [GO:0001965]; GDP-dissociation inhibitor activity [GO:0005092]; GTPase activator activity [GO:0005096]; microtubule binding [GO:0008017]; cell division [GO:0051301]; intracellular signal transduction [GO:0035556]; spindle organization [GO:0007051]	GDP-dissociation inhibitor activity [GO:0005092]; G-protein alpha-subunit binding [GO:0001965]; GTPase activator activity [GO:0005096]; microtubule binding [GO:0008017]	514	sasa:100195412;	5p_ssa_miR_20b	649	22	-20.1	350
NM_001140441.1	Regulator of G-protein signaling 14 (regulator of G-protein signalling 14)	RGS14 rgs14	cell division [GO:0051301]; intracellular signal transduction [GO:0035556]; spindle organization [GO:0007051]		G-protein alpha-subunit binding [GO:0001965]; GDP-dissociation inhibitor activity [GO:0005092]; GTPase activator activity [GO:0005096]; microtubule binding [GO:0008017]; cell division [GO:0051301]; intracellular signal transduction [GO:0035556]; spindle organization [GO:0007051]	GDP-dissociation inhibitor activity [GO:0005092]; G-protein alpha-subunit binding [GO:0001965]; GTPase activator activity [GO:0005096]; microtubule binding [GO:0008017]	514	sasa:100195412;	5p_ssa_miR_20b	649	22	-19.7	399
NM_001140441.1	Regulator of G-protein signaling 14 (regulator of G-protein signalling 14)	RGS14 rgs14	cell division [GO:0051301]; intracellular signal transduction [GO:0035556]; spindle organization [GO:0007051]		G-protein alpha-subunit binding [GO:0001965]; GDP-dissociation inhibitor activity [GO:0005092]; GTPase activator activity [GO:0005096]; microtubule binding [GO:0008017]; cell division [GO:0051301]; intracellular signal transduction [GO:0035556]; spindle organization [GO:0007051]	GDP-dissociation inhibitor activity [GO:0005092]; G-protein alpha-subunit binding [GO:0001965]; GTPase activator activity [GO:0005096]; microtubule binding [GO:0008017]	514	sasa:100195412;	5p_ssa_miR_20b	649	22	-18.4	163
NM_001140446.1	Angiotensinogen (Angiotensinogen precursor)	ANGT angt	regulation of systemic arterial blood pressure by renin-angiotensin [GO:0003081]	extracellular space [GO:0005615]	extracellular space [GO:0005615]; regulation of systemic arterial blood pressure by renin-angiotensin [GO:0003081]		459	sasa:100195417;	3p_ssa_miR_153a	938	22	-25.2	460
NM_001140449.1	Phosphoenolpyruvate carboxykinase, cytosolic	PPCKC ppckc	gluconeogenesis [GO:0006094]		GTP binding [GO:0005525]; kinase activity [GO:0016301]; phosphoenolpyruvate carboxykinase (GTP) activity [GO:0004613]; gluconeogenesis [GO:0006094]	GTP binding [GO:0005525]; kinase activity [GO:0016301]; phosphoenolpyruvate carboxykinase (GTP) activity [GO:0004613]	625	sasa:100195420;	3p_ssa_miR_194a	691	23	-23.7	200
NM_001140449.1	Phosphoenolpyruvate carboxykinase, cytosolic	PPCKC ppckc	gluconeogenesis [GO:0006094]		GTP binding [GO:0005525]; kinase activity [GO:0016301]; phosphoenolpyruvate carboxykinase (GTP) activity [GO:0004613]; gluconeogenesis [GO:0006094]	GTP binding [GO:0005525]; kinase activity [GO:0016301]; phosphoenolpyruvate carboxykinase (GTP) activity [GO:0004613]	625	sasa:100195420;	5p_ssa_miR_217	691	23	-22.3	331
NM_001140454.1	Beta-4C adrenergic receptor	ADB4C adb4c	adenylate cyclase-activating G protein-coupled receptor signaling pathway [GO:0007189]; positive regulation of heart contraction [GO:0045823]	integral component of membrane [GO:0016021]	integral component of membrane [GO:0016021]; beta1-adrenergic receptor activity [GO:0004940]; adenylate cyclase-activating G protein-coupled receptor signaling pathway [GO:0007189]; positive regulation of heart contraction [GO:0045823]	beta1-adrenergic receptor activity [GO:0004940]	479	sasa:100195425;	3p_ssa_let_7b	603	22	-18.8	456
NM_001140454.1	Beta-4C adrenergic receptor	ADB4C adb4c	adenylate cyclase-activating G protein-coupled receptor signaling pathway [GO:0007189]; positive regulation of heart contraction [GO:0045823]	integral component of membrane [GO:0016021]	integral component of membrane [GO:0016021]; beta1-adrenergic receptor activity [GO:0004940]; adenylate cyclase-activating G protein-coupled receptor signaling pathway [GO:0007189]; positive regulation of heart contraction [GO:0045823]	beta1-adrenergic receptor activity [GO:0004940]	479	sasa:100195425;	3p_ssa_miR_725	603	22	-21.3	82
NM_001140454.1	Beta-4C adrenergic receptor	ADB4C adb4c	adenylate cyclase-activating G protein-coupled receptor signaling pathway [GO:0007189]; positive regulation of heart contraction [GO:0045823]	integral component of membrane [GO:0016021]	integral component of membrane [GO:0016021]; beta1-adrenergic receptor activity [GO:0004940]; adenylate cyclase-activating G protein-coupled receptor signaling pathway [GO:0007189]; positive regulation of heart contraction [GO:0045823]	beta1-adrenergic receptor activity [GO:0004940]	479	sasa:100195425;	5p_ssa_miR_216a	603	22	-20.0	1
NM_001140455.1	Myelin-associated glycoprotein	MAG mag	cell-cell adhesion [GO:0098609]	integral component of membrane [GO:0016021]	integral component of membrane [GO:0016021]; cell-cell adhesion [GO:0098609]		447	sasa:100195426;	3p_ssa_miR_144	612	21	-21.8	153
NM_001140468.1	Fasciculation and Elongation protein zeta-1 (fasciculation and elongation protein zeta-1 isoform X1)	FEZ1 fez1					419	sasa:100195439;	3p_ssa_miR_203b	1015	21	-20.0	536
NM_001140468.1	Fasciculation and Elongation protein zeta-1 (fasciculation and elongation protein zeta-1 isoform X1)	FEZ1 fez1					419	sasa:100195439;	3p_ssa_miR_2188	1015	22	-23.0	322
NM_001140468.1	Fasciculation and Elongation protein zeta-1 (fasciculation and elongation protein zeta-1 isoform X1)	FEZ1 fez1					419	sasa:100195439;	3p_ssa_miR_451	1015	22	-21.0	939
NM_001140468.1	Fasciculation and Elongation protein zeta-1 (fasciculation and elongation protein zeta-1 isoform X1)	FEZ1 fez1					419	sasa:100195439;	5p_ssa_miR_130d_2	1015	22	-21.5	424
NM_001140476.1	Homeobox protein PKNOX1 (homeobox protein PKNOX1 isoform X1)	PKNX1 pknx1	regulation of transcription, DNA-templated [GO:0006355]	nucleus [GO:0005634]	nucleus [GO:0005634]; DNA binding [GO:0003677]; regulation of transcription, DNA-templated [GO:0006355]	DNA binding [GO:0003677]	446	sasa:100195447;	3p_ssa_miR_200ae	561	23	-19.2	326
NM_001140476.1	Homeobox protein PKNOX1 (homeobox protein PKNOX1 isoform X1)	PKNX1 pknx1	regulation of transcription, DNA-templated [GO:0006355]	nucleus [GO:0005634]	nucleus [GO:0005634]; DNA binding [GO:0003677]; regulation of transcription, DNA-templated [GO:0006355]	DNA binding [GO:0003677]	446	sasa:100195447;	5p_sbsa_mir_205b	561	22	-21.8	157
NM_001140477.1	ADP-ribosylation factor-like protein 4C	ARL4C arl4c			GTP binding [GO:0005525]	GTP binding [GO:0005525]	192	sasa:100195448;	5p_ssa_miR_20b	814	22	-18.8	648
NM_001140477.1	ADP-ribosylation factor-like protein 4C	ARL4C arl4c			GTP binding [GO:0005525]	GTP binding [GO:0005525]	192	sasa:100195448;	5p_ssa_miR_29c	814	23	-18.3	703
NM_001140489.1	Pyruvate kinase (EC 2.7.1.40)	KPYK kpyk			kinase activity [GO:0016301]; magnesium ion binding [GO:0000287]; potassium ion binding [GO:0030955]; pyruvate kinase activity [GO:0004743]	kinase activity [GO:0016301]; magnesium ion binding [GO:0000287]; potassium ion binding [GO:0030955]; pyruvate kinase activity [GO:0004743]	532	sasa:100195460;	3p_ssa_let_7b	1131	22	-18.3	82
NM_001140489.1	Pyruvate kinase (EC 2.7.1.40)	KPYK kpyk			kinase activity [GO:0016301]; magnesium ion binding [GO:0000287]; potassium ion binding [GO:0030955]; pyruvate kinase activity [GO:0004743]	kinase activity [GO:0016301]; magnesium ion binding [GO:0000287]; potassium ion binding [GO:0030955]; pyruvate kinase activity [GO:0004743]	532	sasa:100195460;	3p_ssa_miR_144	1131	21	-18.7	391
NM_001140489.1	Pyruvate kinase (EC 2.7.1.40)	KPYK kpyk			kinase activity [GO:0016301]; magnesium ion binding [GO:0000287]; potassium ion binding [GO:0030955]; pyruvate kinase activity [GO:0004743]	kinase activity [GO:0016301]; magnesium ion binding [GO:0000287]; potassium ion binding [GO:0030955]; pyruvate kinase activity [GO:0004743]	532	sasa:100195460;	3p_ssa_miR_194a	1131	23	-18.6	31
NM_001140489.1	Pyruvate kinase (EC 2.7.1.40)	KPYK kpyk			kinase activity [GO:0016301]; magnesium ion binding [GO:0000287]; potassium ion binding [GO:0030955]; pyruvate kinase activity [GO:0004743]	kinase activity [GO:0016301]; magnesium ion binding [GO:0000287]; potassium ion binding [GO:0030955]; pyruvate kinase activity [GO:0004743]	532	sasa:100195460;	3p_ssa_miR_30a_2	1131	22	-27.0	497
NM_001140489.1	Pyruvate kinase (EC 2.7.1.40)	KPYK kpyk			kinase activity [GO:0016301]; magnesium ion binding [GO:0000287]; potassium ion binding [GO:0030955]; pyruvate kinase activity [GO:0004743]	kinase activity [GO:0016301]; magnesium ion binding [GO:0000287]; potassium ion binding [GO:0030955]; pyruvate kinase activity [GO:0004743]	532	sasa:100195460;	3p_ssa_miR_30e_3	1131	22	-23.7	135
NM_001140489.1	Pyruvate kinase (EC 2.7.1.40)	KPYK kpyk			kinase activity [GO:0016301]; magnesium ion binding [GO:0000287]; potassium ion binding [GO:0030955]; pyruvate kinase activity [GO:0004743]	kinase activity [GO:0016301]; magnesium ion binding [GO:0000287]; potassium ion binding [GO:0030955]; pyruvate kinase activity [GO:0004743]	532	sasa:100195460;	3p_ssa_miR_375	1131	22	-20.1	421
NM_001140489.1	Pyruvate kinase (EC 2.7.1.40)	KPYK kpyk			kinase activity [GO:0016301]; magnesium ion binding [GO:0000287]; potassium ion binding [GO:0030955]; pyruvate kinase activity [GO:0004743]	kinase activity [GO:0016301]; magnesium ion binding [GO:0000287]; potassium ion binding [GO:0030955]; pyruvate kinase activity [GO:0004743]	532	sasa:100195460;	5p_ssa_miR_204	1131	22	-33.2	868
NM_001140503.1	Keratin, type I cytoskeletal 18	K1C18 k1c18		intermediate filament [GO:0005882]	intermediate filament [GO:0005882]; structural molecule activity [GO:0005198]	structural molecule activity [GO:0005198]	430	sasa:100195474;	5p_ssa_miR_730a	491	22	-19.8	177
NM_001140517.1	Proteinase-activated receptor 2 (Proteinase-activated receptor 2 precursor) (Proteinase-activated receptor-2b)	PAR2 PAR-2 par2	blood coagulation [GO:0007596]	integral component of membrane [GO:0016021]	integral component of membrane [GO:0016021]; thrombin-activated receptor activity [GO:0015057]; blood coagulation [GO:0007596]	thrombin-activated receptor activity [GO:0015057]	384	sasa:100195488;	3p_ssa_miR_200b	976	23	-19.9	724
NM_001140517.1	Proteinase-activated receptor 2 (Proteinase-activated receptor 2 precursor) (Proteinase-activated receptor-2b)	PAR2 PAR-2 par2	blood coagulation [GO:0007596]	integral component of membrane [GO:0016021]	integral component of membrane [GO:0016021]; thrombin-activated receptor activity [GO:0015057]; blood coagulation [GO:0007596]	thrombin-activated receptor activity [GO:0015057]	384	sasa:100195488;	3p_ssa_miR_200c	976	23	-20.6	724
NM_001140517.1	Proteinase-activated receptor 2 (Proteinase-activated receptor 2 precursor) (Proteinase-activated receptor-2b)	PAR2 PAR-2 par2	blood coagulation [GO:0007596]	integral component of membrane [GO:0016021]	integral component of membrane [GO:0016021]; thrombin-activated receptor activity [GO:0015057]; blood coagulation [GO:0007596]	thrombin-activated receptor activity [GO:0015057]	384	sasa:100195488;	3p_ssa_miR_200d	976	22	-20.5	724
NM_001140517.1	Proteinase-activated receptor 2 (Proteinase-activated receptor 2 precursor) (Proteinase-activated receptor-2b)	PAR2 PAR-2 par2	blood coagulation [GO:0007596]	integral component of membrane [GO:0016021]	integral component of membrane [GO:0016021]; thrombin-activated receptor activity [GO:0015057]; blood coagulation [GO:0007596]	thrombin-activated receptor activity [GO:0015057]	384	sasa:100195488;	5p_ssa_miR_130d_2	976	22	-20.9	96
NM_001140517.1	Proteinase-activated receptor 2 (Proteinase-activated receptor 2 precursor) (Proteinase-activated receptor-2b)	PAR2 PAR-2 par2	blood coagulation [GO:0007596]	integral component of membrane [GO:0016021]	integral component of membrane [GO:0016021]; thrombin-activated receptor activity [GO:0015057]; blood coagulation [GO:0007596]	thrombin-activated receptor activity [GO:0015057]	384	sasa:100195488;	5p_ssa_miR_204	976	22	-19.2	136
NM_001140517.1	Proteinase-activated receptor 2 (Proteinase-activated receptor 2 precursor) (Proteinase-activated receptor-2b)	PAR2 PAR-2 par2	blood coagulation [GO:0007596]	integral component of membrane [GO:0016021]	integral component of membrane [GO:0016021]; thrombin-activated receptor activity [GO:0015057]; blood coagulation [GO:0007596]	thrombin-activated receptor activity [GO:0015057]	384	sasa:100195488;	5p_ssa_miR_novel_2	976	24	-18.3	566
NM_001140518.1	C-C chemokine receptor type 9	CCR9 ccr9	chemotaxis [GO:0006935]	integral component of membrane [GO:0016021]	integral component of membrane [GO:0016021]; chemokine receptor activity [GO:0004950]; chemotaxis [GO:0006935]	chemokine receptor activity [GO:0004950]	368	sasa:100195489;	5p_ssa_miR_216a	1090	22	-22.9	85
NM_001140523.1	CREG1 (protein CREG1 precursor)	CREG1 creg1			cofactor binding [GO:0048037]	cofactor binding [GO:0048037]	261	sasa:100195494;	3p_ssa_miR_146a_3	1253	22	-19.6	659
NM_001140523.1	CREG1 (protein CREG1 precursor)	CREG1 creg1			cofactor binding [GO:0048037]	cofactor binding [GO:0048037]	261	sasa:100195494;	3p_ssa_miR_200b	1253	23	-19.5	418
NM_001140523.1	CREG1 (protein CREG1 precursor)	CREG1 creg1			cofactor binding [GO:0048037]	cofactor binding [GO:0048037]	261	sasa:100195494;	3p_ssa_miR_200c	1253	23	-19.6	416
NM_001140523.1	CREG1 (protein CREG1 precursor)	CREG1 creg1			cofactor binding [GO:0048037]	cofactor binding [GO:0048037]	261	sasa:100195494;	3p_ssa_miR_200d	1253	22	-19.6	416
NM_001140523.1	CREG1 (protein CREG1 precursor)	CREG1 creg1			cofactor binding [GO:0048037]	cofactor binding [GO:0048037]	261	sasa:100195494;	3p_ssa_miR_30a_2	1253	22	-25.6	398
NM_001140523.1	CREG1 (protein CREG1 precursor)	CREG1 creg1			cofactor binding [GO:0048037]	cofactor binding [GO:0048037]	261	sasa:100195494;	5p_ssa_miR_217	1253	23	-22.3	415
NM_001140523.1	CREG1 (protein CREG1 precursor)	CREG1 creg1			cofactor binding [GO:0048037]	cofactor binding [GO:0048037]	261	sasa:100195494;	5p_ssa_miR_430b	1253	23	-23.6	750
NM_001140536.1	6-phosphofructo-2-kinase/fructose-2, 6-biphosphatase 4	F264 f264	fructose 2,6-bisphosphate metabolic process [GO:0006003]; fructose metabolic process [GO:0006000]		6-phosphofructo-2-kinase activity [GO:0003873]; ATP binding [GO:0005524]; fructose 2,6-bisphosphate metabolic process [GO:0006003]; fructose metabolic process [GO:0006000]	6-phosphofructo-2-kinase activity [GO:0003873]; ATP binding [GO:0005524]	453	sasa:100195507;	3p_ssa_miR_30a_2	347	22	-27.8	21
NM_001140556.1	Nucleolar protein 5A	NOL5A nol5a					541	sasa:100195527;	3p_ssa_miR_135a	873	21	-18.9	391
NM_001140556.1	Nucleolar protein 5A	NOL5A nol5a					541	sasa:100195527;	5p_ssa_miR_130d_2	873	22	-26.8	322
NM_001140556.1	Nucleolar protein 5A	NOL5A nol5a					541	sasa:100195527;	5p_ssa_miR_216a	873	22	-26.1	3
NM_001140556.1	Nucleolar protein 5A	NOL5A nol5a					541	sasa:100195527;	5p_ssa_miR_730a	873	22	-19.6	478
NM_001140558.1	regulator of cytokinesis 1	PRC1 prc1	microtubule bundle formation [GO:0001578]; regulation of cytokinesis [GO:0032465]	cytoskeleton [GO:0005856]	cytoskeleton [GO:0005856]; microtubule binding [GO:0008017]; microtubule bundle formation [GO:0001578]; regulation of cytokinesis [GO:0032465]	microtubule binding [GO:0008017]	569	sasa:100195529;	3p_ssa_miR_200b	537	23	-20.8	356
NM_001140558.1	regulator of cytokinesis 1	PRC1 prc1	microtubule bundle formation [GO:0001578]; regulation of cytokinesis [GO:0032465]	cytoskeleton [GO:0005856]	cytoskeleton [GO:0005856]; microtubule binding [GO:0008017]; microtubule bundle formation [GO:0001578]; regulation of cytokinesis [GO:0032465]	microtubule binding [GO:0008017]	569	sasa:100195529;	3p_ssa_miR_200c	537	23	-18.6	356
NM_001140558.1	regulator of cytokinesis 1	PRC1 prc1	microtubule bundle formation [GO:0001578]; regulation of cytokinesis [GO:0032465]	cytoskeleton [GO:0005856]	cytoskeleton [GO:0005856]; microtubule binding [GO:0008017]; microtubule bundle formation [GO:0001578]; regulation of cytokinesis [GO:0032465]	microtubule binding [GO:0008017]	569	sasa:100195529;	3p_ssa_miR_429ab	537	21	-22.6	302
NM_001140558.1	regulator of cytokinesis 1	PRC1 prc1	microtubule bundle formation [GO:0001578]; regulation of cytokinesis [GO:0032465]	cytoskeleton [GO:0005856]	cytoskeleton [GO:0005856]; microtubule binding [GO:0008017]; microtubule bundle formation [GO:0001578]; regulation of cytokinesis [GO:0032465]	microtubule binding [GO:0008017]	569	sasa:100195529;	5p_ssa_miR_200b	537	22	-21.7	276
NM_001140560.1	Chloride intracellular channel protein	CLIC2 clic2	regulation of ion transmembrane transport [GO:0034765]	chloride channel complex [GO:0034707]; cytoplasm [GO:0005737]	chloride channel complex [GO:0034707]; cytoplasm [GO:0005737]; chloride channel activity [GO:0005254]; voltage-gated ion channel activity [GO:0005244]; regulation of ion transmembrane transport [GO:0034765]	chloride channel activity [GO:0005254]; voltage-gated ion channel activity [GO:0005244]	245	sasa:100195531;	3p_ssa_miR_200b	1532	23	-19.7	1050
NM_001140560.1	Chloride intracellular channel protein	CLIC2 clic2	regulation of ion transmembrane transport [GO:0034765]	chloride channel complex [GO:0034707]; cytoplasm [GO:0005737]	chloride channel complex [GO:0034707]; cytoplasm [GO:0005737]; chloride channel activity [GO:0005254]; voltage-gated ion channel activity [GO:0005244]; regulation of ion transmembrane transport [GO:0034765]	chloride channel activity [GO:0005254]; voltage-gated ion channel activity [GO:0005244]	245	sasa:100195531;	3p_ssa_miR_200c	1532	23	-19.7	1050
NM_001140560.1	Chloride intracellular channel protein	CLIC2 clic2	regulation of ion transmembrane transport [GO:0034765]	chloride channel complex [GO:0034707]; cytoplasm [GO:0005737]	chloride channel complex [GO:0034707]; cytoplasm [GO:0005737]; chloride channel activity [GO:0005254]; voltage-gated ion channel activity [GO:0005244]; regulation of ion transmembrane transport [GO:0034765]	chloride channel activity [GO:0005254]; voltage-gated ion channel activity [GO:0005244]	245	sasa:100195531;	3p_ssa_miR_200d	1532	22	-19.6	1050
NM_001140560.1	Chloride intracellular channel protein	CLIC2 clic2	regulation of ion transmembrane transport [GO:0034765]	chloride channel complex [GO:0034707]; cytoplasm [GO:0005737]	chloride channel complex [GO:0034707]; cytoplasm [GO:0005737]; chloride channel activity [GO:0005254]; voltage-gated ion channel activity [GO:0005244]; regulation of ion transmembrane transport [GO:0034765]	chloride channel activity [GO:0005254]; voltage-gated ion channel activity [GO:0005244]	245	sasa:100195531;	3p_ssa_miR_2188	1532	22	-22.4	1339
NM_001140560.1	Chloride intracellular channel protein	CLIC2 clic2	regulation of ion transmembrane transport [GO:0034765]	chloride channel complex [GO:0034707]; cytoplasm [GO:0005737]	chloride channel complex [GO:0034707]; cytoplasm [GO:0005737]; chloride channel activity [GO:0005254]; voltage-gated ion channel activity [GO:0005244]; regulation of ion transmembrane transport [GO:0034765]	chloride channel activity [GO:0005254]; voltage-gated ion channel activity [GO:0005244]	245	sasa:100195531;	5p_ssa_miR_217	1532	23	-19.4	858
NM_001140560.1	Chloride intracellular channel protein	CLIC2 clic2	regulation of ion transmembrane transport [GO:0034765]	chloride channel complex [GO:0034707]; cytoplasm [GO:0005737]	chloride channel complex [GO:0034707]; cytoplasm [GO:0005737]; chloride channel activity [GO:0005254]; voltage-gated ion channel activity [GO:0005244]; regulation of ion transmembrane transport [GO:0034765]	chloride channel activity [GO:0005254]; voltage-gated ion channel activity [GO:0005244]	245	sasa:100195531;	5p_ssa_miR_218a	1532	22	-26.0	280
NM_001140560.1	Chloride intracellular channel protein	CLIC2 clic2	regulation of ion transmembrane transport [GO:0034765]	chloride channel complex [GO:0034707]; cytoplasm [GO:0005737]	chloride channel complex [GO:0034707]; cytoplasm [GO:0005737]; chloride channel activity [GO:0005254]; voltage-gated ion channel activity [GO:0005244]; regulation of ion transmembrane transport [GO:0034765]	chloride channel activity [GO:0005254]; voltage-gated ion channel activity [GO:0005244]	245	sasa:100195531;	5p_ssa_miR_novel_12	1532	22	-22.0	1255
NM_001140571.1	Neuroplastin (Neuroplastin precursor)	NPTN nptn		integral component of membrane [GO:0016021]	integral component of membrane [GO:0016021]		278	sasa:100195542;	3p_ssa_miR_200ae	1115	23	-21.8	575
NM_001140571.1	Neuroplastin (Neuroplastin precursor)	NPTN nptn		integral component of membrane [GO:0016021]	integral component of membrane [GO:0016021]		278	sasa:100195542;	3p_ssa_miR_429ab	1115	21	-19.4	570
NM_001140676.1	HIG1 domain family member 1A (HIG1 domain family member 1A isoform X1)	HIG1A hig1a		integral component of membrane [GO:0016021]	integral component of membrane [GO:0016021]		96	sasa:100195647;	3p_ssa_miR_203a	418	22	-19.3	197
NM_001140676.1	HIG1 domain family member 1A (HIG1 domain family member 1A isoform X1)	HIG1A hig1a		integral component of membrane [GO:0016021]	integral component of membrane [GO:0016021]		96	sasa:100195647;	3p_ssa_miR_203b	418	21	-19.1	197
NM_001140688.1	Phosphatidylinositol N-acetylglucosaminyltransferase subunit H (EC 2.4.1.198)	PIGH pigh		integral component of membrane [GO:0016021]	integral component of membrane [GO:0016021]; phosphatidylinositol N-acetylglucosaminyltransferase activity [GO:0017176]	phosphatidylinositol N-acetylglucosaminyltransferase activity [GO:0017176]	189	sasa:100195659;	5p_ssa_miR_218a	206	22	-22.6	48
NM_001140701.1	Amyloid protein-binding protein 2	APBP2 apbp2	intracellular protein transport [GO:0006886]		intracellular protein transport [GO:0006886]		73	sasa:100195672;	3p_ssa_miR_144	302	21	-21.5	80
NM_001140701.1	Amyloid protein-binding protein 2	APBP2 apbp2	intracellular protein transport [GO:0006886]		intracellular protein transport [GO:0006886]		73	sasa:100195672;	3p_ssa_miR_30a_3_4	302	22	-19.1	93
NM_001140701.1	Amyloid protein-binding protein 2	APBP2 apbp2	intracellular protein transport [GO:0006886]		intracellular protein transport [GO:0006886]		73	sasa:100195672;	5p_ssa_miR_730a	302	22	-19.4	50
NM_001140713.2	Rho GTPase-activating protein 21	RHG21 rhg21					126	sasa:100195684;	3p_ssa_miR_725	424	22	-25.3	78
NM_001140713.2	Rho GTPase-activating protein 21	RHG21 rhg21					126	sasa:100195684;	5p_ssa_miR_20b	424	22	-21.3	139
NM_001140720.1	Hemoglobin subunit alpha-D	HBAD hbad		hemoglobin complex [GO:0005833]	hemoglobin complex [GO:0005833]; heme binding [GO:0020037]; metal ion binding [GO:0046872]; oxygen binding [GO:0019825]; oxygen carrier activity [GO:0005344]	heme binding [GO:0020037]; metal ion binding [GO:0046872]; oxygen binding [GO:0019825]; oxygen carrier activity [GO:0005344]	141	sasa:100195691;	3p_ssa_miR_192a_1	111	22	-18.2	70
NM_001140731.1	ATAD4-B (ATPase family AAA domain containing 4)	Mgc11242 ATD4B atd4b					109	sasa:100195702;	3p_ssa_miR_722	733	22	-20.8	355
NM_001140731.1	ATAD4-B (ATPase family AAA domain containing 4)	Mgc11242 ATD4B atd4b					109	sasa:100195702;	5p_ssa_miR_130d_2	733	22	-23.5	595
NM_001140753.1	SH2 domain-containing protein 1A	SH21A sh21a					138	sasa:100195724;	3p_ssa_miR_429ab	359	21	-23.4	196
NM_001140765.1	SPRY domain-containing protein 4 (protein sprouty homolog 4)	SPRY4 spry4					224	sasa:100195736;	3p_ssa_miR_203a	261	22	-21.7	151
NM_001140765.1	SPRY domain-containing protein 4 (protein sprouty homolog 4)	SPRY4 spry4					224	sasa:100195736;	5p_ssa_mir_449ab	261	21	-24.6	160
NM_001140823.2	Peroxiredoxin-1 (peroxiredoxin-1 isoform X1)	PRDX1 prdx1	cell redox homeostasis [GO:0045454]	cell [GO:0005623]	cell [GO:0005623]; peroxiredoxin activity [GO:0051920]; cell redox homeostasis [GO:0045454]	peroxiredoxin activity [GO:0051920]	197	sasa:100195794;	3p_ssa_miR_200b	504	23	-20.1	449
NM_001140823.2	Peroxiredoxin-1 (peroxiredoxin-1 isoform X1)	PRDX1 prdx1	cell redox homeostasis [GO:0045454]	cell [GO:0005623]	cell [GO:0005623]; peroxiredoxin activity [GO:0051920]; cell redox homeostasis [GO:0045454]	peroxiredoxin activity [GO:0051920]	197	sasa:100195794;	3p_ssa_miR_200c	504	23	-19.8	454
NM_001140823.2	Peroxiredoxin-1 (peroxiredoxin-1 isoform X1)	PRDX1 prdx1	cell redox homeostasis [GO:0045454]	cell [GO:0005623]	cell [GO:0005623]; peroxiredoxin activity [GO:0051920]; cell redox homeostasis [GO:0045454]	peroxiredoxin activity [GO:0051920]	197	sasa:100195794;	3p_ssa_miR_200d	504	22	-19.8	454
NM_001140823.2	Peroxiredoxin-1 (peroxiredoxin-1 isoform X1)	PRDX1 prdx1	cell redox homeostasis [GO:0045454]	cell [GO:0005623]	cell [GO:0005623]; peroxiredoxin activity [GO:0051920]; cell redox homeostasis [GO:0045454]	peroxiredoxin activity [GO:0051920]	197	sasa:100195794;	5p_ssa_miR_20b	504	22	-19.5	56
NM_001140854.1	dehydrogenase/reductase SDR family member 1 (dehydrogenase/reductase SDR family member 1 isoform X1)	DHRS1 dhrs1					310	sasa:100195825;	3p_ssa_miR_100a_2	210	23	-21.2	161
NM_001140854.1	dehydrogenase/reductase SDR family member 1 (dehydrogenase/reductase SDR family member 1 isoform X1)	DHRS1 dhrs1					310	sasa:100195825;	3p_ssa_miR_106b	210	24	-18.8	18
NM_001140854.1	dehydrogenase/reductase SDR family member 1 (dehydrogenase/reductase SDR family member 1 isoform X1)	DHRS1 dhrs1					310	sasa:100195825;	3p_ssa_miR_17_1	210	23	-20.0	18
NM_001140854.1	dehydrogenase/reductase SDR family member 1 (dehydrogenase/reductase SDR family member 1 isoform X1)	DHRS1 dhrs1					310	sasa:100195825;	3p_ssa_miR_2188	210	22	-20.0	15
NM_001140873.1	LETM1 domain-containing protein 1 (LETM1 domain-containing protein 1 isoform X1)	LTMD1 ltmd1		integral component of membrane [GO:0016021]; mitochondrion [GO:0005739]	integral component of membrane [GO:0016021]; mitochondrion [GO:0005739]; ribosome binding [GO:0043022]	ribosome binding [GO:0043022]	354	sasa:100195844;	5p_ssa_miR_novel_2	470	24	-22.0	209
NM_001140909.1	Ependymin-1 (Ependymin-1 precursor)	EPD1 epd1	cell-matrix adhesion [GO:0007160]	extracellular region [GO:0005576]	extracellular region [GO:0005576]; calcium ion binding [GO:0005509]; cell-matrix adhesion [GO:0007160]	calcium ion binding [GO:0005509]	221	sasa:100195880;	5p_ssa_miR_92a_1_2	380	23	-23.7	6
NM_001140926.1	Lecithin Retinol acyltransferase (EC 2.3.1.135)	LRAT lrat	retinol metabolic process [GO:0042572]	integral component of membrane [GO:0016021]	integral component of membrane [GO:0016021]; lecithin:11-cis retinol acyltransferase activity [GO:0102279]; phosphatidylcholine-retinol O-acyltransferase activity [GO:0047173]; retinol metabolic process [GO:0042572]	lecithin:11-cis retinol acyltransferase activity [GO:0102279]; phosphatidylcholine-retinol O-acyltransferase activity [GO:0047173]	229	sasa:100195897;	3p_ssa_miR_203a	622	22	-19.0	27
NM_001140926.1	Lecithin Retinol acyltransferase (EC 2.3.1.135)	LRAT lrat	retinol metabolic process [GO:0042572]	integral component of membrane [GO:0016021]	integral component of membrane [GO:0016021]; lecithin:11-cis retinol acyltransferase activity [GO:0102279]; phosphatidylcholine-retinol O-acyltransferase activity [GO:0047173]; retinol metabolic process [GO:0042572]	lecithin:11-cis retinol acyltransferase activity [GO:0102279]; phosphatidylcholine-retinol O-acyltransferase activity [GO:0047173]	229	sasa:100195897;	3p_ssa_miR_203b	622	21	-18.8	27
NM_001140939.1	radical S-adenosyl Methionine domain-containing protein 2 (radical S-adenosyl methionine domain-containing protein 2 precursor)	RSAD2 LOC106595579 rsad2			catalytic activity [GO:0003824]; iron-sulfur cluster binding [GO:0051536]	catalytic activity [GO:0003824]; iron-sulfur cluster binding [GO:0051536]	347	sasa:100195910;sasa:106595579;	5p_ssa_miR_20b	465	22	-23.7	74
NM_001140939.1	radical S-adenosyl Methionine domain-containing protein 2 (radical S-adenosyl methionine domain-containing protein 2 precursor)	RSAD2 LOC106595579 rsad2			catalytic activity [GO:0003824]; iron-sulfur cluster binding [GO:0051536]	catalytic activity [GO:0003824]; iron-sulfur cluster binding [GO:0051536]	347	sasa:100195910;sasa:106595579;	5p_ssa_miR_20b	465	22	-22.6	340
NM_001141040.1	Dehydrogenase/reductase SDR family member 11	DHR11 dhr11			oxidoreductase activity [GO:0016491]	oxidoreductase activity [GO:0016491]	255	sasa:100196011;	3p_ssa_miR_451	281	22	-19.0	229
NM_001141064.1	Argininosuccinate synthase	ASSY assy	arginine biosynthetic process [GO:0006526]		argininosuccinate synthase activity [GO:0004055]; ATP binding [GO:0005524]; arginine biosynthetic process [GO:0006526]	argininosuccinate synthase activity [GO:0004055]; ATP binding [GO:0005524]	412	sasa:100196035;	5p_ssa_miR_430b	165	23	-21.8	89
NM_001141080.1	CRFB3 (Interleukin-20 receptor alpha chain) (Interleukin-20 receptor alpha chain precursor)	I20RA i20ra		integral component of membrane [GO:0016021]	integral component of membrane [GO:0016021]		269	sasa:100196051;	5p_sbsa_mir_205b	433	22	-19.5	107
NM_001141080.1	CRFB3 (Interleukin-20 receptor alpha chain) (Interleukin-20 receptor alpha chain precursor)	I20RA i20ra		integral component of membrane [GO:0016021]	integral component of membrane [GO:0016021]		269	sasa:100196051;	5p_ssa_miR_730a	433	22	-23.6	404
NM_001141082.1	Serglycin (serglycin precursor)	SRGN srgn					82	sasa:100196053;	3p_ssa_miR_125b_1	355	20	-25.8	156
NM_001141082.1	Serglycin (serglycin precursor)	SRGN srgn					82	sasa:100196053;	5p_ssa_miR_222b	355	22	-23.4	12
NM_001141089.1	Angiogenin-1 (Angiogenin-1 precursor)	ANG1 ang1			endonuclease activity [GO:0004519]; nucleic acid binding [GO:0003676]	endonuclease activity [GO:0004519]; nucleic acid binding [GO:0003676]	145	sasa:100196060;	3p_ssa_miR_106b	230	24	-21.4	137
NM_001141089.1	Angiogenin-1 (Angiogenin-1 precursor)	ANG1 ang1			endonuclease activity [GO:0004519]; nucleic acid binding [GO:0003676]	endonuclease activity [GO:0004519]; nucleic acid binding [GO:0003676]	145	sasa:100196060;	3p_ssa_miR_144	230	21	-19.5	57
NM_001141089.1	Angiogenin-1 (Angiogenin-1 precursor)	ANG1 ang1			endonuclease activity [GO:0004519]; nucleic acid binding [GO:0003676]	endonuclease activity [GO:0004519]; nucleic acid binding [GO:0003676]	145	sasa:100196060;	3p_ssa_miR_17_1	230	23	-27.1	137
NM_001141112.1	Cyclin-dependent kinase 4 inhibitor D	CDN2D cdn2d			kinase activity [GO:0016301]	kinase activity [GO:0016301]	178	sasa:100196083;	5p_ssa_miR_218a	673	22	-22.6	632
NM_001141124.2	Ammonium transporter Rh type B	RHBG rhbg		integral component of membrane [GO:0016021]	integral component of membrane [GO:0016021]; ammonium transmembrane transporter activity [GO:0008519]	ammonium transmembrane transporter activity [GO:0008519]	169	sasa:100196095;	3p_ssa_miR_125b_1	595	20	-31.3	161
NM_001141124.2	Ammonium transporter Rh type B	RHBG rhbg		integral component of membrane [GO:0016021]	integral component of membrane [GO:0016021]; ammonium transmembrane transporter activity [GO:0008519]	ammonium transmembrane transporter activity [GO:0008519]	169	sasa:100196095;	3p_ssa_miR_144	595	21	-20.8	85
NM_001141124.2	Ammonium transporter Rh type B	RHBG rhbg		integral component of membrane [GO:0016021]	integral component of membrane [GO:0016021]; ammonium transmembrane transporter activity [GO:0008519]	ammonium transmembrane transporter activity [GO:0008519]	169	sasa:100196095;	3p_ssa_miR_146a_3	595	22	-18.7	437
NM_001141124.2	Ammonium transporter Rh type B	RHBG rhbg		integral component of membrane [GO:0016021]	integral component of membrane [GO:0016021]; ammonium transmembrane transporter activity [GO:0008519]	ammonium transmembrane transporter activity [GO:0008519]	169	sasa:100196095;	3p_ssa_miR_194a	595	23	-21.3	491
NM_001141124.2	Ammonium transporter Rh type B	RHBG rhbg		integral component of membrane [GO:0016021]	integral component of membrane [GO:0016021]; ammonium transmembrane transporter activity [GO:0008519]	ammonium transmembrane transporter activity [GO:0008519]	169	sasa:100196095;	5p_ssa_miR_20b	595	22	-22.3	400
NM_001141124.2	Ammonium transporter Rh type B	RHBG rhbg		integral component of membrane [GO:0016021]	integral component of membrane [GO:0016021]; ammonium transmembrane transporter activity [GO:0008519]	ammonium transmembrane transporter activity [GO:0008519]	169	sasa:100196095;	5p_ssa_miR_8162	595	23	-24.9	302
NM_001141124.2	Ammonium transporter Rh type B	RHBG rhbg		integral component of membrane [GO:0016021]	integral component of membrane [GO:0016021]; ammonium transmembrane transporter activity [GO:0008519]	ammonium transmembrane transporter activity [GO:0008519]	169	sasa:100196095;	5p_ssa_miR_novel_2	595	24	-20.4	495
NM_001141141.1	Cyclin-dependent kinase inhibitor 3 (EC 3.1.3.16) (EC 3.1.3.48)	CDKN3 cdkn3	cell cycle [GO:0007049]	perinuclear region of cytoplasm [GO:0048471]	perinuclear region of cytoplasm [GO:0048471]; kinase activity [GO:0016301]; protein tyrosine phosphatase activity [GO:0004725]; cell cycle [GO:0007049]	kinase activity [GO:0016301]; protein tyrosine phosphatase activity [GO:0004725]	208	sasa:100196112;	5p_ssa_miR_20b	119	22	-19.6	87
NM_001141166.1	UNQ1940/PRO4423 (UNQ1940/PRO4423 precursor)	YG002 yg002					182	sasa:100196137;	5p_ssa_miR_29b_1	409	23	-25.2	282
NM_001141173.1	Cysteine and Glycine-rich protein 2	CSRP2 csrp2			metal ion binding [GO:0046872]	metal ion binding [GO:0046872]	193	sasa:100196144;	3p_ssa_miR_725	134	22	-21.1	2
NM_001141174.1	Phosphoglycolate phosphatase (EC 3.1.3.18)	PGP pgp			phosphoglycolate phosphatase activity [GO:0008967]	phosphoglycolate phosphatase activity [GO:0008967]	87	sasa:100196145;	3p_ssa_miR_153a	694	22	-19.5	110
NM_001141187.1	Synaptobrevin homolog YKT6	YKT6 ykt6	vesicle-mediated transport [GO:0016192]	integral component of membrane [GO:0016021]	integral component of membrane [GO:0016021]; vesicle-mediated transport [GO:0016192]		206	sasa:100196158;	3p_ssa_miR_1	471	22	-19.5	273
NM_001141209.1	Cell death activator CIDE-3 (cell death activator CIDE-3-like)	CIDEC cidec LOC106596418 LOC106596482 LOC106596534	apoptotic process [GO:0006915]		apoptotic process [GO:0006915]		271	sasa:100196180;sasa:106596418;sasa:106596482;sasa:106596534;	3p_ssa_miR_106b	542	24	-25.7	224
NM_001141209.1	Cell death activator CIDE-3 (cell death activator CIDE-3-like)	CIDEC cidec LOC106596418 LOC106596482 LOC106596534	apoptotic process [GO:0006915]		apoptotic process [GO:0006915]		271	sasa:100196180;sasa:106596418;sasa:106596482;sasa:106596534;	3p_ssa_miR_17_1	542	23	-22.3	217
NM_001141209.1	Cell death activator CIDE-3 (cell death activator CIDE-3-like)	CIDEC cidec LOC106596418 LOC106596482 LOC106596534	apoptotic process [GO:0006915]		apoptotic process [GO:0006915]		271	sasa:100196180;sasa:106596418;sasa:106596482;sasa:106596534;	3p_ssa_miR_451	542	22	-19.3	193
NM_001141209.1	Cell death activator CIDE-3 (cell death activator CIDE-3-like)	CIDEC cidec LOC106596418 LOC106596482 LOC106596534	apoptotic process [GO:0006915]		apoptotic process [GO:0006915]		271	sasa:100196180;sasa:106596418;sasa:106596482;sasa:106596534;	5p_ssa_miR_192a	542	21	-18.4	298
NM_001141209.1	Cell death activator CIDE-3 (cell death activator CIDE-3-like)	CIDEC cidec LOC106596418 LOC106596482 LOC106596534	apoptotic process [GO:0006915]		apoptotic process [GO:0006915]		271	sasa:100196180;sasa:106596418;sasa:106596482;sasa:106596534;	5p_ssa_miR_20b	542	22	-19.9	378
NM_001141209.1	Cell death activator CIDE-3 (cell death activator CIDE-3-like)	CIDEC cidec LOC106596418 LOC106596482 LOC106596534	apoptotic process [GO:0006915]		apoptotic process [GO:0006915]		271	sasa:100196180;sasa:106596418;sasa:106596482;sasa:106596534;	5p_ssa_miR_20b	542	22	-19.7	416
NM_001141230.1	Ubiquitin-like protein 1	UBL1 ubl1					156	sasa:100196201;	3p_ssa_miR_125b_1	207	20	-25.3	16
NM_001141270.1	U1 small nuclear ribonucleoprotein A	SNRPA snrpa			RNA binding [GO:0003723]	RNA binding [GO:0003723]	281	sasa:100196241;	5p_ssa_miR_133_4	505	23	-19.3	61
NM_001141285.1	Signal transducer and activator of transcription 1	STAT1 stat1	signal transduction [GO:0007165]	cytoplasm [GO:0005737]; nucleus [GO:0005634]	cytoplasm [GO:0005737]; nucleus [GO:0005634]; DNA-binding transcription factor activity [GO:0003700]; SOCS family protein binding [GO:0097678]; signal transduction [GO:0007165]	DNA-binding transcription factor activity [GO:0003700]; SOCS family protein binding [GO:0097678]	320	sasa:100196256;	3p_ssa_miR_200b	229	23	-18.7	107
NM_001141285.1	Signal transducer and activator of transcription 1	STAT1 stat1	signal transduction [GO:0007165]	cytoplasm [GO:0005737]; nucleus [GO:0005634]	cytoplasm [GO:0005737]; nucleus [GO:0005634]; DNA-binding transcription factor activity [GO:0003700]; SOCS family protein binding [GO:0097678]; signal transduction [GO:0007165]	DNA-binding transcription factor activity [GO:0003700]; SOCS family protein binding [GO:0097678]	320	sasa:100196256;	3p_ssa_miR_200c	229	23	-20.0	107
NM_001141285.1	Signal transducer and activator of transcription 1	STAT1 stat1	signal transduction [GO:0007165]	cytoplasm [GO:0005737]; nucleus [GO:0005634]	cytoplasm [GO:0005737]; nucleus [GO:0005634]; DNA-binding transcription factor activity [GO:0003700]; SOCS family protein binding [GO:0097678]; signal transduction [GO:0007165]	DNA-binding transcription factor activity [GO:0003700]; SOCS family protein binding [GO:0097678]	320	sasa:100196256;	3p_ssa_miR_200d	229	22	-19.8	114
NM_001141306.1	40S ribosomal protein S19 (Ribosomal protein S19)	RS19 LOC106605681 rs19	translation [GO:0006412]	ribosome [GO:0005840]	ribosome [GO:0005840]; structural constituent of ribosome [GO:0003735]; translation [GO:0006412]	structural constituent of ribosome [GO:0003735]	151	sasa:100196277;sasa:106605681;	3p_ssa_miR_153a	802	22	-21.6	317
NM_001141314.1	replication factor C subunit 2	RFC2 rfc2	DNA replication [GO:0006260]		ATP binding [GO:0005524]; DNA binding [GO:0003677]; DNA replication [GO:0006260]	ATP binding [GO:0005524]; DNA binding [GO:0003677]	353	sasa:100196285;	3p_ssa_miR_203b	348	21	-21.1	189
NM_001141314.1	replication factor C subunit 2	RFC2 rfc2	DNA replication [GO:0006260]		ATP binding [GO:0005524]; DNA binding [GO:0003677]; DNA replication [GO:0006260]	ATP binding [GO:0005524]; DNA binding [GO:0003677]	353	sasa:100196285;	5p_ssa_miR_novel_2	348	24	-24.0	60
NM_001141314.1	replication factor C subunit 2	RFC2 rfc2	DNA replication [GO:0006260]		ATP binding [GO:0005524]; DNA binding [GO:0003677]; DNA replication [GO:0006260]	ATP binding [GO:0005524]; DNA binding [GO:0003677]	353	sasa:100196285;	5p_ssa_mir_449ab	348	21	-19.7	10
NM_001141334.2	Death-associated protein-like 1-B	DAL1B dal1b					118	sasa:100196305;	3p_ssa_miR_100a_2	421	23	-20.9	376
NM_001141334.2	Death-associated protein-like 1-B	DAL1B dal1b					118	sasa:100196305;	3p_ssa_miR_725	421	22	-19.8	350
NM_001141334.2	Death-associated protein-like 1-B	DAL1B dal1b					118	sasa:100196305;	5p_ssa_miR_8162	421	23	-23.0	74
NM_001141336.1	Pyrroline-5-carboxylate reductase 2	P5CR2 p5cr2					108	sasa:100196307;	3p_ssa_miR_30e_3	287	22	-25.3	66
NM_001141341.1	Membrane-spanning 4-domains subfamily A member 4A	M4A4A m4a4a		integral component of membrane [GO:0016021]	integral component of membrane [GO:0016021]		200	sasa:100196312;	3p_ssa_miR_125b_1	590	20	-20.7	528
NM_001141341.1	Membrane-spanning 4-domains subfamily A member 4A	M4A4A m4a4a		integral component of membrane [GO:0016021]	integral component of membrane [GO:0016021]		200	sasa:100196312;	3p_ssa_miR_125b_1	590	20	-19.7	453
NM_001141341.1	Membrane-spanning 4-domains subfamily A member 4A	M4A4A m4a4a		integral component of membrane [GO:0016021]	integral component of membrane [GO:0016021]		200	sasa:100196312;	3p_ssa_miR_725	590	22	-19.5	418
NM_001141341.1	Membrane-spanning 4-domains subfamily A member 4A	M4A4A m4a4a		integral component of membrane [GO:0016021]	integral component of membrane [GO:0016021]		200	sasa:100196312;	5p_ssa_miR_204	590	22	-18.3	426
NM_001141377.1	K0226 protein (KIAA0226)	K0226 k0226					141	sasa:100196348;	3p_ssa_miR_2188	582	22	-21.7	85
NM_001141419.2	Sperm acrosome membrane-associated protein 4 (Sperm acrosome membrane-associated protein 4 precursor)	SACA4 saca4					129	sasa:100196390;	3p_ssa_miR_192a_1	609	22	-21.0	453
NM_001141419.2	Sperm acrosome membrane-associated protein 4 (Sperm acrosome membrane-associated protein 4 precursor)	SACA4 saca4					129	sasa:100196390;	3p_ssa_miR_192a_2	609	22	-19.6	453
NM_001141419.2	Sperm acrosome membrane-associated protein 4 (Sperm acrosome membrane-associated protein 4 precursor)	SACA4 saca4					129	sasa:100196390;	3p_ssa_miR_30a_2	609	22	-24.2	571
NM_001141419.2	Sperm acrosome membrane-associated protein 4 (Sperm acrosome membrane-associated protein 4 precursor)	SACA4 saca4					129	sasa:100196390;	3p_ssa_miR_8158	609	23	-19.3	349
NM_001141419.2	Sperm acrosome membrane-associated protein 4 (Sperm acrosome membrane-associated protein 4 precursor)	SACA4 saca4					129	sasa:100196390;	5p_ssa_miR_133_4	609	23	-19.8	174
NM_001141454.1	XIAP-associated factor 1	XAF1 xaf1	apoptotic process [GO:0006915]		zinc ion binding [GO:0008270]; apoptotic process [GO:0006915]	zinc ion binding [GO:0008270]	248	sasa:100196425;	3p_ssa_miR_novel_15	543	22	-26.1	455
NM_001141454.1	XIAP-associated factor 1	XAF1 xaf1	apoptotic process [GO:0006915]		zinc ion binding [GO:0008270]; apoptotic process [GO:0006915]	zinc ion binding [GO:0008270]	248	sasa:100196425;	5p_ssa_miR_216a	543	22	-20.0	173
NM_001141479.1	3-hydroxyanthranilate 3,4-dioxygenase (EC 1.13.11.6) (3-hydroxyanthranilate oxygenase) (3-HAO) (3-hydroxyanthranilic acid dioxygenase) (HAD)	3HAO 3hao HAAO	'de novo' NAD biosynthetic process from tryptophan [GO:0034354]; anthranilate metabolic process [GO:0043420]; quinolinate biosynthetic process [GO:0019805]; tryptophan catabolic process [GO:0006569]	cytoplasm [GO:0005737]	cytoplasm [GO:0005737]; 3-hydroxyanthranilate 3,4-dioxygenase activity [GO:0000334]; ferrous iron binding [GO:0008198]; 'de novo' NAD biosynthetic process from tryptophan [GO:0034354]; anthranilate metabolic process [GO:0043420]; quinolinate biosynthetic process [GO:0019805]; tryptophan catabolic process [GO:0006569]	3-hydroxyanthranilate 3,4-dioxygenase activity [GO:0000334]; ferrous iron binding [GO:0008198]	287	sasa:100196450;	5p_ssa_miR_216a	306	22	-19.3	30
NM_001141479.1	3-hydroxyanthranilate 3,4-dioxygenase (EC 1.13.11.6) (3-hydroxyanthranilate oxygenase) (3-HAO) (3-hydroxyanthranilic acid dioxygenase) (HAD)	3HAO 3hao HAAO	'de novo' NAD biosynthetic process from tryptophan [GO:0034354]; anthranilate metabolic process [GO:0043420]; quinolinate biosynthetic process [GO:0019805]; tryptophan catabolic process [GO:0006569]	cytoplasm [GO:0005737]	cytoplasm [GO:0005737]; 3-hydroxyanthranilate 3,4-dioxygenase activity [GO:0000334]; ferrous iron binding [GO:0008198]; 'de novo' NAD biosynthetic process from tryptophan [GO:0034354]; anthranilate metabolic process [GO:0043420]; quinolinate biosynthetic process [GO:0019805]; tryptophan catabolic process [GO:0006569]	3-hydroxyanthranilate 3,4-dioxygenase activity [GO:0000334]; ferrous iron binding [GO:0008198]	287	sasa:100196450;	5p_ssa_miR_29c	306	23	-18.7	147
NM_001141479.1	3-hydroxyanthranilate 3,4-dioxygenase (EC 1.13.11.6) (3-hydroxyanthranilate oxygenase) (3-HAO) (3-hydroxyanthranilic acid dioxygenase) (HAD)	3HAO 3hao HAAO	'de novo' NAD biosynthetic process from tryptophan [GO:0034354]; anthranilate metabolic process [GO:0043420]; quinolinate biosynthetic process [GO:0019805]; tryptophan catabolic process [GO:0006569]	cytoplasm [GO:0005737]	cytoplasm [GO:0005737]; 3-hydroxyanthranilate 3,4-dioxygenase activity [GO:0000334]; ferrous iron binding [GO:0008198]; 'de novo' NAD biosynthetic process from tryptophan [GO:0034354]; anthranilate metabolic process [GO:0043420]; quinolinate biosynthetic process [GO:0019805]; tryptophan catabolic process [GO:0006569]	3-hydroxyanthranilate 3,4-dioxygenase activity [GO:0000334]; ferrous iron binding [GO:0008198]	287	sasa:100196450;	5p_ssa_miR_301a	306	22	-18.0	130
NM_001141479.1	3-hydroxyanthranilate 3,4-dioxygenase (EC 1.13.11.6) (3-hydroxyanthranilate oxygenase) (3-HAO) (3-hydroxyanthranilic acid dioxygenase) (HAD)	3HAO 3hao HAAO	'de novo' NAD biosynthetic process from tryptophan [GO:0034354]; anthranilate metabolic process [GO:0043420]; quinolinate biosynthetic process [GO:0019805]; tryptophan catabolic process [GO:0006569]	cytoplasm [GO:0005737]	cytoplasm [GO:0005737]; 3-hydroxyanthranilate 3,4-dioxygenase activity [GO:0000334]; ferrous iron binding [GO:0008198]; 'de novo' NAD biosynthetic process from tryptophan [GO:0034354]; anthranilate metabolic process [GO:0043420]; quinolinate biosynthetic process [GO:0019805]; tryptophan catabolic process [GO:0006569]	3-hydroxyanthranilate 3,4-dioxygenase activity [GO:0000334]; ferrous iron binding [GO:0008198]	287	sasa:100196450;	5p_ssa_miR_301b	306	22	-19.2	130
NM_001141492.2	Glutathione S-transferase A	GSTA gsta			transferase activity [GO:0016740]	transferase activity [GO:0016740]	226	sasa:100196463;	5p_ssa_miR_novel_2	344	24	-21.5	58
NM_001141512.1	Copper-transporting ATPase 1 (EC 3.6.3.4)	ATP7A atp7a	metal ion transport [GO:0030001]		copper ion binding [GO:0005507]; metal ion transport [GO:0030001]	copper ion binding [GO:0005507]	220	sasa:100196483;	3p_ssa_miR_451	385	22	-19.2	66
NM_001141540.1	DNA replication complex GINS protein SLD5	SLD5 sld5	DNA-dependent DNA replication [GO:0006261]	nucleus [GO:0005634]	nucleus [GO:0005634]; DNA-dependent DNA replication [GO:0006261]		222	sasa:100196511;	3p_ssa_miR_15b	522	22	-20.3	435
NM_001141540.1	DNA replication complex GINS protein SLD5	SLD5 sld5	DNA-dependent DNA replication [GO:0006261]	nucleus [GO:0005634]	nucleus [GO:0005634]; DNA-dependent DNA replication [GO:0006261]		222	sasa:100196511;	3p_ssa_miR_722	522	22	-18.9	181
NM_001141545.1	C11orf68 (CK068 protein) (UPF0696 protein C11orf68 homolog isoform X1)	CK068 ck068 cssa07h11orf68					254	sasa:100196516;	3p_ssa_let_7b	551	22	-22.7	69
NM_001141545.1	C11orf68 (CK068 protein) (UPF0696 protein C11orf68 homolog isoform X1)	CK068 ck068 cssa07h11orf68					254	sasa:100196516;	3p_ssa_miR_451	551	22	-26.7	14
NM_001141545.1	C11orf68 (CK068 protein) (UPF0696 protein C11orf68 homolog isoform X1)	CK068 ck068 cssa07h11orf68					254	sasa:100196516;	3p_ssa_miR_725	551	22	-23.4	357
NM_001141571.1	Dual adapter for Phosphotyrosine and 3-phosphotyrosine and 3-phosphoinositide	DAPP1 dapp1					249	sasa:100196542;	5p_ssa_miR_730a	362	22	-19.9	115
NM_001141577.1	Calcyphosin-like protein (calcyphosine-like) (calcyphosine-like isoform X1)	CAPSL capsl			calcium ion binding [GO:0005509]	calcium ion binding [GO:0005509]	193	sasa:100196548;	5p_ssa_miR_132_1_2	560	22	-24.1	345
NM_001141577.1	Calcyphosin-like protein (calcyphosine-like) (calcyphosine-like isoform X1)	CAPSL capsl			calcium ion binding [GO:0005509]	calcium ion binding [GO:0005509]	193	sasa:100196548;	5p_ssa_miR_novel_12	560	22	-26.3	409
NM_001141601.1	Duodenase-1 (Duodenase-1 precursor)	DDN1 ddn1			serine-type endopeptidase activity [GO:0004252]	serine-type endopeptidase activity [GO:0004252]	257	sasa:100196572;	3p_ssa_miR_144	140	21	-21.9	94
NM_001141601.1	Duodenase-1 (Duodenase-1 precursor)	DDN1 ddn1			serine-type endopeptidase activity [GO:0004252]	serine-type endopeptidase activity [GO:0004252]	257	sasa:100196572;	3p_ssa_miR_722	140	22	-19.8	2
NM_001141605.1	Dynein light chain	DYL2 dyl2 LOC106581181	microtubule-based process [GO:0007017]	cytoplasm [GO:0005737]; dynein complex [GO:0030286]; microtubule [GO:0005874]	cytoplasm [GO:0005737]; dynein complex [GO:0030286]; microtubule [GO:0005874]; motor activity [GO:0003774]; microtubule-based process [GO:0007017]	motor activity [GO:0003774]	89	sasa:100196576;sasa:106581181;	3p_ssa_miR_novel_15	316	22	-21.9	9
NM_001141605.1	Dynein light chain	DYL2 dyl2 LOC106581181	microtubule-based process [GO:0007017]	cytoplasm [GO:0005737]; dynein complex [GO:0030286]; microtubule [GO:0005874]	cytoplasm [GO:0005737]; dynein complex [GO:0030286]; microtubule [GO:0005874]; motor activity [GO:0003774]; microtubule-based process [GO:0007017]	motor activity [GO:0003774]	89	sasa:100196576;sasa:106581181;	5p_ssa_miR_216a	316	22	-27.0	193
NM_001141605.1	Dynein light chain	DYL2 dyl2 LOC106581181	microtubule-based process [GO:0007017]	cytoplasm [GO:0005737]; dynein complex [GO:0030286]; microtubule [GO:0005874]	cytoplasm [GO:0005737]; dynein complex [GO:0030286]; microtubule [GO:0005874]; motor activity [GO:0003774]; microtubule-based process [GO:0007017]	motor activity [GO:0003774]	89	sasa:100196576;sasa:106581181;	5p_ssa_miR_92a_1_2	316	23	-29.1	9
NM_001141638.1	Serine/threonine-protein kinase 6	STK6 stk6			ATP binding [GO:0005524]; protein serine/threonine kinase activity [GO:0004674]	ATP binding [GO:0005524]; protein serine/threonine kinase activity [GO:0004674]	454	sasa:100196609;	3p_ssa_miR_200b	692	23	-20.5	344
NM_001141638.1	Serine/threonine-protein kinase 6	STK6 stk6			ATP binding [GO:0005524]; protein serine/threonine kinase activity [GO:0004674]	ATP binding [GO:0005524]; protein serine/threonine kinase activity [GO:0004674]	454	sasa:100196609;	3p_ssa_miR_200c	692	23	-19.7	357
NM_001141638.1	Serine/threonine-protein kinase 6	STK6 stk6			ATP binding [GO:0005524]; protein serine/threonine kinase activity [GO:0004674]	ATP binding [GO:0005524]; protein serine/threonine kinase activity [GO:0004674]	454	sasa:100196609;	3p_ssa_miR_200d	692	22	-18.9	361
NM_001141638.1	Serine/threonine-protein kinase 6	STK6 stk6			ATP binding [GO:0005524]; protein serine/threonine kinase activity [GO:0004674]	ATP binding [GO:0005524]; protein serine/threonine kinase activity [GO:0004674]	454	sasa:100196609;	3p_ssa_miR_725	692	22	-22.4	592
NM_001141703.1	Pyruvate kinase (EC 2.7.1.40)	pk			kinase activity [GO:0016301]; magnesium ion binding [GO:0000287]; potassium ion binding [GO:0030955]; pyruvate kinase activity [GO:0004743]	kinase activity [GO:0016301]; magnesium ion binding [GO:0000287]; potassium ion binding [GO:0030955]; pyruvate kinase activity [GO:0004743]	530	sasa:100196674;	3p_ssa_miR_125b_1	657	20	-30.1	510
NM_001141703.1	Pyruvate kinase (EC 2.7.1.40)	pk			kinase activity [GO:0016301]; magnesium ion binding [GO:0000287]; potassium ion binding [GO:0030955]; pyruvate kinase activity [GO:0004743]	kinase activity [GO:0016301]; magnesium ion binding [GO:0000287]; potassium ion binding [GO:0030955]; pyruvate kinase activity [GO:0004743]	530	sasa:100196674;	3p_ssa_miR_144	657	21	-23.1	411
NM_001141703.1	Pyruvate kinase (EC 2.7.1.40)	pk			kinase activity [GO:0016301]; magnesium ion binding [GO:0000287]; potassium ion binding [GO:0030955]; pyruvate kinase activity [GO:0004743]	kinase activity [GO:0016301]; magnesium ion binding [GO:0000287]; potassium ion binding [GO:0030955]; pyruvate kinase activity [GO:0004743]	530	sasa:100196674;	3p_ssa_miR_194a	657	23	-27.7	547
NM_001141703.1	Pyruvate kinase (EC 2.7.1.40)	pk			kinase activity [GO:0016301]; magnesium ion binding [GO:0000287]; potassium ion binding [GO:0030955]; pyruvate kinase activity [GO:0004743]	kinase activity [GO:0016301]; magnesium ion binding [GO:0000287]; potassium ion binding [GO:0030955]; pyruvate kinase activity [GO:0004743]	530	sasa:100196674;	3p_ssa_miR_725	657	22	-19.2	335
NM_001141714.1	Beta-Ala-His dipeptidase	CNDP1 cndp1			hydrolase activity [GO:0016787]	hydrolase activity [GO:0016787]	471	sasa:100196692;	3p_ssa_miR_200ae	405	23	-18.4	31
NM_001141714.1	Beta-Ala-His dipeptidase	CNDP1 cndp1			hydrolase activity [GO:0016787]	hydrolase activity [GO:0016787]	471	sasa:100196692;	3p_ssa_miR_30a_2	405	22	-30.0	107
NM_001141714.1	Beta-Ala-His dipeptidase	CNDP1 cndp1			hydrolase activity [GO:0016787]	hydrolase activity [GO:0016787]	471	sasa:100196692;	3p_ssa_miR_429ab	405	21	-19.0	49
NM_001141727.1	Bactericidal permeability-increasing protein (Bactericidal permeability-increasing protein precursor)	BPI bpi		extracellular space [GO:0005615]	extracellular space [GO:0005615]; lipid binding [GO:0008289]	lipid binding [GO:0008289]	485	sasa:100196705;	3p_ssa_miR_153a	829	22	-19.3	453
NM_001141729.1	Carboxypeptidase N catalytic chain (Carboxypeptidase N catalytic chain precursor)	CBPN cbpn			metallocarboxypeptidase activity [GO:0004181]; zinc ion binding [GO:0008270]	metallocarboxypeptidase activity [GO:0004181]; zinc ion binding [GO:0008270]	448	sasa:100196707;	3p_ssa_miR_144	466	21	-19.6	111
NM_001141729.1	Carboxypeptidase N catalytic chain (Carboxypeptidase N catalytic chain precursor)	CBPN cbpn			metallocarboxypeptidase activity [GO:0004181]; zinc ion binding [GO:0008270]	metallocarboxypeptidase activity [GO:0004181]; zinc ion binding [GO:0008270]	448	sasa:100196707;	5p_ssa_miR_144	466	25	-22.3	368
NM_001141739.1	Aspartate aminotransferase (EC 2.6.1.1)	AATC aatc	biosynthetic process [GO:0009058]; cellular amino acid metabolic process [GO:0006520]		L-aspartate:2-oxoglutarate aminotransferase activity [GO:0004069]; pyridoxal phosphate binding [GO:0030170]; biosynthetic process [GO:0009058]; cellular amino acid metabolic process [GO:0006520]	L-aspartate:2-oxoglutarate aminotransferase activity [GO:0004069]; pyridoxal phosphate binding [GO:0030170]	410	sasa:100196717;	3p_ssa_miR_15b	1919	22	-25.6	993
NM_001141739.1	Aspartate aminotransferase (EC 2.6.1.1)	AATC aatc	biosynthetic process [GO:0009058]; cellular amino acid metabolic process [GO:0006520]		L-aspartate:2-oxoglutarate aminotransferase activity [GO:0004069]; pyridoxal phosphate binding [GO:0030170]; biosynthetic process [GO:0009058]; cellular amino acid metabolic process [GO:0006520]	L-aspartate:2-oxoglutarate aminotransferase activity [GO:0004069]; pyridoxal phosphate binding [GO:0030170]	410	sasa:100196717;	3p_ssa_miR_200b	1919	23	-20.2	561
NM_001141739.1	Aspartate aminotransferase (EC 2.6.1.1)	AATC aatc	biosynthetic process [GO:0009058]; cellular amino acid metabolic process [GO:0006520]		L-aspartate:2-oxoglutarate aminotransferase activity [GO:0004069]; pyridoxal phosphate binding [GO:0030170]; biosynthetic process [GO:0009058]; cellular amino acid metabolic process [GO:0006520]	L-aspartate:2-oxoglutarate aminotransferase activity [GO:0004069]; pyridoxal phosphate binding [GO:0030170]	410	sasa:100196717;	3p_ssa_miR_200c	1919	23	-20.0	570
NM_001141739.1	Aspartate aminotransferase (EC 2.6.1.1)	AATC aatc	biosynthetic process [GO:0009058]; cellular amino acid metabolic process [GO:0006520]		L-aspartate:2-oxoglutarate aminotransferase activity [GO:0004069]; pyridoxal phosphate binding [GO:0030170]; biosynthetic process [GO:0009058]; cellular amino acid metabolic process [GO:0006520]	L-aspartate:2-oxoglutarate aminotransferase activity [GO:0004069]; pyridoxal phosphate binding [GO:0030170]	410	sasa:100196717;	3p_ssa_miR_722	1919	22	-25.2	1094
NM_001141739.1	Aspartate aminotransferase (EC 2.6.1.1)	AATC aatc	biosynthetic process [GO:0009058]; cellular amino acid metabolic process [GO:0006520]		L-aspartate:2-oxoglutarate aminotransferase activity [GO:0004069]; pyridoxal phosphate binding [GO:0030170]; biosynthetic process [GO:0009058]; cellular amino acid metabolic process [GO:0006520]	L-aspartate:2-oxoglutarate aminotransferase activity [GO:0004069]; pyridoxal phosphate binding [GO:0030170]	410	sasa:100196717;	5p_ssa_miR_430b	1919	23	-20.1	1556
NM_001141739.1	Aspartate aminotransferase (EC 2.6.1.1)	AATC aatc	biosynthetic process [GO:0009058]; cellular amino acid metabolic process [GO:0006520]		L-aspartate:2-oxoglutarate aminotransferase activity [GO:0004069]; pyridoxal phosphate binding [GO:0030170]; biosynthetic process [GO:0009058]; cellular amino acid metabolic process [GO:0006520]	L-aspartate:2-oxoglutarate aminotransferase activity [GO:0004069]; pyridoxal phosphate binding [GO:0030170]	410	sasa:100196717;	5p_ssa_miR_8162	1919	23	-19.4	556
NM_001141739.1	Aspartate aminotransferase (EC 2.6.1.1)	AATC aatc	biosynthetic process [GO:0009058]; cellular amino acid metabolic process [GO:0006520]		L-aspartate:2-oxoglutarate aminotransferase activity [GO:0004069]; pyridoxal phosphate binding [GO:0030170]; biosynthetic process [GO:0009058]; cellular amino acid metabolic process [GO:0006520]	L-aspartate:2-oxoglutarate aminotransferase activity [GO:0004069]; pyridoxal phosphate binding [GO:0030170]	410	sasa:100196717;	5p_ssa_miR_92a_1_2	1919	23	-24.5	97
NM_001141747.1	Pleckstrin homology Sec7 and coiled-coil domains-binding protein	PSCBP pscbp					355	sasa:100196725;	3p_ssa_miR_144	920	21	-19.9	192
NM_001141747.1	Pleckstrin homology Sec7 and coiled-coil domains-binding protein	PSCBP pscbp					355	sasa:100196725;	3p_ssa_miR_153a	920	22	-18.9	381
NM_001141747.1	Pleckstrin homology Sec7 and coiled-coil domains-binding protein	PSCBP pscbp					355	sasa:100196725;	5p_ssa_miR_133_4	920	23	-19.2	539
NM_001141747.1	Pleckstrin homology Sec7 and coiled-coil domains-binding protein	PSCBP pscbp					355	sasa:100196725;	5p_ssa_miR_29c	920	23	-20.4	242
NM_001141764.1	Multidrug and toxin extrusion protein	S47A1 s47a1		integral component of membrane [GO:0016021]	integral component of membrane [GO:0016021]; antiporter activity [GO:0015297]; xenobiotic transmembrane transporter activity [GO:0042910]	antiporter activity [GO:0015297]; xenobiotic transmembrane transporter activity [GO:0042910]	635	sasa:100196742;	5p_ssa_miR_146b	571	23	-21.9	469
NM_001141786.1	Retinal dehydrogenase 2	AL1A2 al1a2			oxidoreductase activity, acting on the aldehyde or oxo group of donors, NAD or NADP as acceptor [GO:0016620]	oxidoreductase activity, acting on the aldehyde or oxo group of donors, NAD or NADP as acceptor [GO:0016620]	520	sasa:100196764;	3p_ssa_miR_144	939	21	-18.0	467
NM_001141786.1	Retinal dehydrogenase 2	AL1A2 al1a2			oxidoreductase activity, acting on the aldehyde or oxo group of donors, NAD or NADP as acceptor [GO:0016620]	oxidoreductase activity, acting on the aldehyde or oxo group of donors, NAD or NADP as acceptor [GO:0016620]	520	sasa:100196764;	3p_ssa_miR_146a_3	939	22	-18.7	851
NM_001141786.1	Retinal dehydrogenase 2	AL1A2 al1a2			oxidoreductase activity, acting on the aldehyde or oxo group of donors, NAD or NADP as acceptor [GO:0016620]	oxidoreductase activity, acting on the aldehyde or oxo group of donors, NAD or NADP as acceptor [GO:0016620]	520	sasa:100196764;	3p_ssa_miR_194a	939	23	-25.3	199
NM_001141791.1	Galectin-3-binding protein (Galectin-3-binding protein precursor)	LG3BP lg3bp		membrane [GO:0016020]	membrane [GO:0016020]; scavenger receptor activity [GO:0005044]	scavenger receptor activity [GO:0005044]	597	sasa:100196769;	3p_ssa_miR_451	257	22	-20.7	65
NM_001141791.1	Galectin-3-binding protein (Galectin-3-binding protein precursor)	LG3BP lg3bp		membrane [GO:0016020]	membrane [GO:0016020]; scavenger receptor activity [GO:0005044]	scavenger receptor activity [GO:0005044]	597	sasa:100196769;	5p_ssa_mir_449ab	257	21	-20.9	2
NM_001141794.1	Trans-1,2-dihydrobenzene-1,2-diol dehydrogenase (dimeric dihydrodiol dehydrogenase)	DHDH dhdh			oxidoreductase activity [GO:0016491]	oxidoreductase activity [GO:0016491]	334	sasa:100196772;	3p_ssa_miR_192a_1	331	22	-29.0	207
NM_001141794.1	Trans-1,2-dihydrobenzene-1,2-diol dehydrogenase (dimeric dihydrodiol dehydrogenase)	DHDH dhdh			oxidoreductase activity [GO:0016491]	oxidoreductase activity [GO:0016491]	334	sasa:100196772;	3p_ssa_miR_192a_2	331	22	-29.0	207
NM_001141794.1	Trans-1,2-dihydrobenzene-1,2-diol dehydrogenase (dimeric dihydrodiol dehydrogenase)	DHDH dhdh			oxidoreductase activity [GO:0016491]	oxidoreductase activity [GO:0016491]	334	sasa:100196772;	5p_ssa_miR_727a	331	22	-20.3	205
NM_001141794.1	Trans-1,2-dihydrobenzene-1,2-diol dehydrogenase (dimeric dihydrodiol dehydrogenase)	DHDH dhdh			oxidoreductase activity [GO:0016491]	oxidoreductase activity [GO:0016491]	334	sasa:100196772;	5p_ssa_miR_8162	331	23	-22.5	128
NM_001141799.1	Solute carrier family 22 member 2	S22A2 s22a2		integral component of membrane [GO:0016021]	integral component of membrane [GO:0016021]; transmembrane transporter activity [GO:0022857]	transmembrane transporter activity [GO:0022857]	561	sasa:100196777;	3p_ssa_miR_144	465	21	-19.3	139
NM_001141802.1	Glutamate--cysteine ligase catalytic subunit	GSH1 gsh1	glutathione biosynthetic process [GO:0006750]		glutamate-cysteine ligase activity [GO:0004357]; glutathione biosynthetic process [GO:0006750]	glutamate-cysteine ligase activity [GO:0004357]	627	sasa:100196780;	3p_ssa_miR_15b	612	22	-23.8	403
NM_001141808.1	Major facilitator superfamily domain-containing protein 1	MFSD1 mfsd1	transmembrane transport [GO:0055085]	integral component of membrane [GO:0016021]	integral component of membrane [GO:0016021]; transmembrane transport [GO:0055085]		482	sasa:100196786;	3p_ssa_miR_429ab	969	21	-18.7	306
NM_001141808.1	Major facilitator superfamily domain-containing protein 1	MFSD1 mfsd1	transmembrane transport [GO:0055085]	integral component of membrane [GO:0016021]	integral component of membrane [GO:0016021]; transmembrane transport [GO:0055085]		482	sasa:100196786;	3p_ssa_miR_novel_15	969	22	-18.2	422
NM_001141818.1	Major facilitator superfamily domain-containing protein 4	MFSD4 mfsd4	transmembrane transport [GO:0055085]	integral component of membrane [GO:0016021]	integral component of membrane [GO:0016021]; transmembrane transport [GO:0055085]		520	sasa:100196796;	3p_ssa_miR_106b	1736	24	-24.7	736
NM_001141818.1	Major facilitator superfamily domain-containing protein 4	MFSD4 mfsd4	transmembrane transport [GO:0055085]	integral component of membrane [GO:0016021]	integral component of membrane [GO:0016021]; transmembrane transport [GO:0055085]		520	sasa:100196796;	3p_ssa_miR_150	1736	23	-30.2	1571
NM_001141818.1	Major facilitator superfamily domain-containing protein 4	MFSD4 mfsd4	transmembrane transport [GO:0055085]	integral component of membrane [GO:0016021]	integral component of membrane [GO:0016021]; transmembrane transport [GO:0055085]		520	sasa:100196796;	3p_ssa_miR_17_1	1736	23	-31.4	735
NM_001141818.1	Major facilitator superfamily domain-containing protein 4	MFSD4 mfsd4	transmembrane transport [GO:0055085]	integral component of membrane [GO:0016021]	integral component of membrane [GO:0016021]; transmembrane transport [GO:0055085]		520	sasa:100196796;	3p_ssa_miR_203b	1736	21	-18.8	1079
NM_001141818.1	Major facilitator superfamily domain-containing protein 4	MFSD4 mfsd4	transmembrane transport [GO:0055085]	integral component of membrane [GO:0016021]	integral component of membrane [GO:0016021]; transmembrane transport [GO:0055085]		520	sasa:100196796;	3p_ssa_miR_29a	1736	20	-23.7	11
NM_001141818.1	Major facilitator superfamily domain-containing protein 4	MFSD4 mfsd4	transmembrane transport [GO:0055085]	integral component of membrane [GO:0016021]	integral component of membrane [GO:0016021]; transmembrane transport [GO:0055085]		520	sasa:100196796;	3p_ssa_miR_29b	1736	22	-24.8	9
NM_001141818.1	Major facilitator superfamily domain-containing protein 4	MFSD4 mfsd4	transmembrane transport [GO:0055085]	integral component of membrane [GO:0016021]	integral component of membrane [GO:0016021]; transmembrane transport [GO:0055085]		520	sasa:100196796;	5p_ssa_miR_204	1736	22	-20.7	601
NM_001141822.1	phosphotriesterase-related protein	pter	catabolic process [GO:0009056]		zinc ion binding [GO:0008270]; catabolic process [GO:0009056]	zinc ion binding [GO:0008270]	349	sasa:100196800;	3p_ssa_miR_100a_2	1175	23	-21.2	679
NM_001141822.1	phosphotriesterase-related protein	pter	catabolic process [GO:0009056]		zinc ion binding [GO:0008270]; catabolic process [GO:0009056]	zinc ion binding [GO:0008270]	349	sasa:100196800;	3p_ssa_miR_144	1175	21	-18.6	1099
NM_001141822.1	phosphotriesterase-related protein	pter	catabolic process [GO:0009056]		zinc ion binding [GO:0008270]; catabolic process [GO:0009056]	zinc ion binding [GO:0008270]	349	sasa:100196800;	3p_ssa_miR_29a	1175	20	-18.8	507
NM_001141822.1	phosphotriesterase-related protein	pter	catabolic process [GO:0009056]		zinc ion binding [GO:0008270]; catabolic process [GO:0009056]	zinc ion binding [GO:0008270]	349	sasa:100196800;	3p_ssa_miR_29b	1175	22	-18.8	500
NM_001141822.1	phosphotriesterase-related protein	pter	catabolic process [GO:0009056]		zinc ion binding [GO:0008270]; catabolic process [GO:0009056]	zinc ion binding [GO:0008270]	349	sasa:100196800;	3p_ssa_miR_725	1175	22	-23.1	278
NM_001141822.1	phosphotriesterase-related protein	pter	catabolic process [GO:0009056]		zinc ion binding [GO:0008270]; catabolic process [GO:0009056]	zinc ion binding [GO:0008270]	349	sasa:100196800;	5p_ssa_miR_192a	1175	21	-25.5	804
NM_001141836.1	Proenkephalin A (proenkephalin precursor)	PENK penk	neuropeptide signaling pathway [GO:0007218]	extracellular region [GO:0005576]	extracellular region [GO:0005576]; opioid peptide activity [GO:0001515]; neuropeptide signaling pathway [GO:0007218]	opioid peptide activity [GO:0001515]	257	sasa:100196814;	3p_ssa_miR_725	461	22	-20.1	221
NM_001141853.1	Epithelial membrane protein 3 (Epithelial membrane protein 3 precursor) (epithelial membrane protein 3 isoform X1)	EMP3 emp3		integral component of membrane [GO:0016021]	integral component of membrane [GO:0016021]		165	sasa:100196831;	3p_ssa_miR_100a_2	522	23	-21.6	385
NM_001141853.1	Epithelial membrane protein 3 (Epithelial membrane protein 3 precursor) (epithelial membrane protein 3 isoform X1)	EMP3 emp3		integral component of membrane [GO:0016021]	integral component of membrane [GO:0016021]		165	sasa:100196831;	5p_ssa_miR_194a	522	22	-21.4	89
NM_001141853.1	Epithelial membrane protein 3 (Epithelial membrane protein 3 precursor) (epithelial membrane protein 3 isoform X1)	EMP3 emp3		integral component of membrane [GO:0016021]	integral component of membrane [GO:0016021]		165	sasa:100196831;	5p_ssa_miR_222b	522	22	-22.4	12
NM_001141862.1	DNA-repair protein complementing XP-A cells homolog (xeroderma pigmentosum, complementation group A)	XPA xpa	nucleotide-excision repair [GO:0006289]	nucleus [GO:0005634]	nucleus [GO:0005634]; damaged DNA binding [GO:0003684]; nucleotide-excision repair [GO:0006289]	damaged DNA binding [GO:0003684]	274	sasa:100196840;	5p_ssa_miR_301a	373	22	-20.3	306
NM_001141862.1	DNA-repair protein complementing XP-A cells homolog (xeroderma pigmentosum, complementation group A)	XPA xpa	nucleotide-excision repair [GO:0006289]	nucleus [GO:0005634]	nucleus [GO:0005634]; damaged DNA binding [GO:0003684]; nucleotide-excision repair [GO:0006289]	damaged DNA binding [GO:0003684]	274	sasa:100196840;	5p_ssa_miR_301b	373	22	-20.3	306
NM_001142711.1	DNA polymerase subunit delta-2	DPOD2 dpod2	DNA replication [GO:0006260]		DNA binding [GO:0003677]; DNA-directed DNA polymerase activity [GO:0003887]; DNA replication [GO:0006260]	DNA binding [GO:0003677]; DNA-directed DNA polymerase activity [GO:0003887]	474	sasa:100217344;	3p_ssa_let_7b	579	22	-21.6	48
NM_001142711.1	DNA polymerase subunit delta-2	DPOD2 dpod2	DNA replication [GO:0006260]		DNA binding [GO:0003677]; DNA-directed DNA polymerase activity [GO:0003887]; DNA replication [GO:0006260]	DNA binding [GO:0003677]; DNA-directed DNA polymerase activity [GO:0003887]	474	sasa:100217344;	3p_ssa_miR_203a	579	22	-18.2	417
NM_001145422.1	SH3 and PX domain-containing protein 2A (neutrophil cytosol factor 1)	SPD2A ncf1 p47phox	cellular response to lipopolysaccharide [GO:0071222]; response to peptide hormone [GO:0043434]	cytoplasm [GO:0005737]	cytoplasm [GO:0005737]; phosphatidylinositol binding [GO:0035091]; superoxide-generating NADPH oxidase activity [GO:0016175]; cellular response to lipopolysaccharide [GO:0071222]; response to peptide hormone [GO:0043434]	phosphatidylinositol binding [GO:0035091]; superoxide-generating NADPH oxidase activity [GO:0016175]	413	sasa:100270810;	3p_ssa_miR_150	846	23	-32.2	391
NM_001145422.1	SH3 and PX domain-containing protein 2A (neutrophil cytosol factor 1)	SPD2A ncf1 p47phox	cellular response to lipopolysaccharide [GO:0071222]; response to peptide hormone [GO:0043434]	cytoplasm [GO:0005737]	cytoplasm [GO:0005737]; phosphatidylinositol binding [GO:0035091]; superoxide-generating NADPH oxidase activity [GO:0016175]; cellular response to lipopolysaccharide [GO:0071222]; response to peptide hormone [GO:0043434]	phosphatidylinositol binding [GO:0035091]; superoxide-generating NADPH oxidase activity [GO:0016175]	413	sasa:100270810;	3p_ssa_miR_203a	846	22	-18.2	204
NM_001145422.1	SH3 and PX domain-containing protein 2A (neutrophil cytosol factor 1)	SPD2A ncf1 p47phox	cellular response to lipopolysaccharide [GO:0071222]; response to peptide hormone [GO:0043434]	cytoplasm [GO:0005737]	cytoplasm [GO:0005737]; phosphatidylinositol binding [GO:0035091]; superoxide-generating NADPH oxidase activity [GO:0016175]; cellular response to lipopolysaccharide [GO:0071222]; response to peptide hormone [GO:0043434]	phosphatidylinositol binding [GO:0035091]; superoxide-generating NADPH oxidase activity [GO:0016175]	413	sasa:100270810;	5p_ssa_miR_20b	846	22	-25.0	85
NM_001145422.1	SH3 and PX domain-containing protein 2A (neutrophil cytosol factor 1)	SPD2A ncf1 p47phox	cellular response to lipopolysaccharide [GO:0071222]; response to peptide hormone [GO:0043434]	cytoplasm [GO:0005737]	cytoplasm [GO:0005737]; phosphatidylinositol binding [GO:0035091]; superoxide-generating NADPH oxidase activity [GO:0016175]; cellular response to lipopolysaccharide [GO:0071222]; response to peptide hormone [GO:0043434]	phosphatidylinositol binding [GO:0035091]; superoxide-generating NADPH oxidase activity [GO:0016175]	413	sasa:100270810;	5p_ssa_miR_20b	846	22	-20.7	550
NM_001145422.1	SH3 and PX domain-containing protein 2A (neutrophil cytosol factor 1)	SPD2A ncf1 p47phox	cellular response to lipopolysaccharide [GO:0071222]; response to peptide hormone [GO:0043434]	cytoplasm [GO:0005737]	cytoplasm [GO:0005737]; phosphatidylinositol binding [GO:0035091]; superoxide-generating NADPH oxidase activity [GO:0016175]; cellular response to lipopolysaccharide [GO:0071222]; response to peptide hormone [GO:0043434]	phosphatidylinositol binding [GO:0035091]; superoxide-generating NADPH oxidase activity [GO:0016175]	413	sasa:100270810;	5p_ssa_miR_217	846	23	-19.6	703
NM_001145422.1	SH3 and PX domain-containing protein 2A (neutrophil cytosol factor 1)	SPD2A ncf1 p47phox	cellular response to lipopolysaccharide [GO:0071222]; response to peptide hormone [GO:0043434]	cytoplasm [GO:0005737]	cytoplasm [GO:0005737]; phosphatidylinositol binding [GO:0035091]; superoxide-generating NADPH oxidase activity [GO:0016175]; cellular response to lipopolysaccharide [GO:0071222]; response to peptide hormone [GO:0043434]	phosphatidylinositol binding [GO:0035091]; superoxide-generating NADPH oxidase activity [GO:0016175]	413	sasa:100270810;	5p_ssa_miR_29b_1	846	23	-22.5	339
NM_001146370.1	DnaJ homolog subfamily C member 5 (dnaJ homolog subfamily C member 5 isoform X1)	DNJC5 dnjc5					194	sasa:100286431;	3p_ssa_miR_1	807	22	-20.1	273
NM_001146370.1	DnaJ homolog subfamily C member 5 (dnaJ homolog subfamily C member 5 isoform X1)	DNJC5 dnjc5					194	sasa:100286431;	3p_ssa_miR_1	807	22	-18.6	430
NM_001146370.1	DnaJ homolog subfamily C member 5 (dnaJ homolog subfamily C member 5 isoform X1)	DNJC5 dnjc5					194	sasa:100286431;	3p_ssa_miR_137a	807	23	-18.0	756
NM_001146370.1	DnaJ homolog subfamily C member 5 (dnaJ homolog subfamily C member 5 isoform X1)	DNJC5 dnjc5					194	sasa:100286431;	5p_ssa_miR_130d_2	807	22	-18.7	415
NM_001146376.1	Calcium binding protein beta (S100 calcium binding protein, beta (Neural)) (S100 calcium binding protein, beta (Neural) isoform X1) (S100-B)	S100B s100b			calcium ion binding [GO:0005509]; zinc ion binding [GO:0008270]	calcium ion binding [GO:0005509]; zinc ion binding [GO:0008270]	95	sasa:100286437;	3p_ssa_miR_144	567	21	-21.0	256
NM_001146396.1	Syndecan	SDC2A sdc2a		integral component of membrane [GO:0016021]	integral component of membrane [GO:0016021]		209	sasa:100286457;	3p_ssa_miR_144	523	21	-18.3	78
NM_001146396.1	Syndecan	SDC2A sdc2a		integral component of membrane [GO:0016021]	integral component of membrane [GO:0016021]		209	sasa:100286457;	5p_ssa_miR_301a	523	22	-19.6	306
NM_001146396.1	Syndecan	SDC2A sdc2a		integral component of membrane [GO:0016021]	integral component of membrane [GO:0016021]		209	sasa:100286457;	5p_ssa_miR_301b	523	22	-19.9	306
NM_001146403.1	Relaxin-3 (Relaxin-3 precursor)	REL3 rel3		extracellular region [GO:0005576]	extracellular region [GO:0005576]; hormone activity [GO:0005179]	hormone activity [GO:0005179]	109	sasa:100286464;	3p_ssa_miR_novel_15	635	22	-20.2	425
NM_001146403.1	Relaxin-3 (Relaxin-3 precursor)	REL3 rel3		extracellular region [GO:0005576]	extracellular region [GO:0005576]; hormone activity [GO:0005179]	hormone activity [GO:0005179]	109	sasa:100286464;	5p_ssa_miR_202b	635	21	-20.7	188
NM_001146463.1	Cysteine and glycine-rich protein 1	CSRP1 csrp1			metal ion binding [GO:0046872]	metal ion binding [GO:0046872]	192	sasa:100286524;	3p_ssa_miR_144	590	21	-18.5	528
NM_001146463.1	Cysteine and glycine-rich protein 1	CSRP1 csrp1			metal ion binding [GO:0046872]	metal ion binding [GO:0046872]	192	sasa:100286524;	3p_ssa_miR_2188	590	22	-22.2	107
NM_001146475.1	C12orf12 homolog (CL012 protein)	CL012 cl012					233	sasa:100286536;	3p_ssa_miR_375	323	22	-18.0	273
NM_001146475.1	C12orf12 homolog (CL012 protein)	CL012 cl012					233	sasa:100286536;	5p_ssa_miR_194a	323	22	-20.0	86
NM_001146475.1	C12orf12 homolog (CL012 protein)	CL012 cl012					233	sasa:100286536;	5p_ssa_miR_194b	323	22	-18.1	90
NM_001146475.1	C12orf12 homolog (CL012 protein)	CL012 cl012					233	sasa:100286536;	5p_ssa_miR_194c	323	22	-18.7	93
NM_001146502.1	Nicotinamide N-methyltransferase	NNMT nnmt	methylation [GO:0032259]		methyltransferase activity [GO:0008168]; methylation [GO:0032259]	methyltransferase activity [GO:0008168]	257	sasa:100286563;	3p_ssa_miR_15b	451	22	-21.0	376
NM_001146502.1	Nicotinamide N-methyltransferase	NNMT nnmt	methylation [GO:0032259]		methyltransferase activity [GO:0008168]; methylation [GO:0032259]	methyltransferase activity [GO:0008168]	257	sasa:100286563;	5p_ssa_miR_196a	451	22	-21.5	246
NM_001146502.1	Nicotinamide N-methyltransferase	NNMT nnmt	methylation [GO:0032259]		methyltransferase activity [GO:0008168]; methylation [GO:0032259]	methyltransferase activity [GO:0008168]	257	sasa:100286563;	5p_ssa_miR_196b	451	22	-20.4	246
NM_001146502.1	Nicotinamide N-methyltransferase	NNMT nnmt	methylation [GO:0032259]		methyltransferase activity [GO:0008168]; methylation [GO:0032259]	methyltransferase activity [GO:0008168]	257	sasa:100286563;	5p_ssa_miR_29b_1	451	23	-20.3	334
NM_001146560.1	BUD31 homolog (protein BUD31 homolog)	BUD31 bud31		nucleus [GO:0005634]	nucleus [GO:0005634]		46	sasa:100286621;	5p_ssa_miR_222b	498	22	-21.6	378
NM_001146600.1	Ras-related protein Rab-25	RAB25 rab25			GTP binding [GO:0005525]; GTPase activity [GO:0003924]	GTPase activity [GO:0003924]; GTP binding [GO:0005525]	211	sasa:100286660;	3p_ssa_miR_100a_2	504	23	-22.7	452
NM_001146600.1	Ras-related protein Rab-25	RAB25 rab25			GTP binding [GO:0005525]; GTPase activity [GO:0003924]	GTPase activity [GO:0003924]; GTP binding [GO:0005525]	211	sasa:100286660;	3p_ssa_miR_203b	504	21	-20.8	263
NM_001146600.1	Ras-related protein Rab-25	RAB25 rab25			GTP binding [GO:0005525]; GTPase activity [GO:0003924]	GTPase activity [GO:0003924]; GTP binding [GO:0005525]	211	sasa:100286660;	5p_ssa_miR_130d_2	504	22	-19.5	115
NM_001146630.1	Dysbindin domain-containing protein 1	DBND1 dbnd1		cytoplasm [GO:0005737]	cytoplasm [GO:0005737]		156	sasa:100286689;	3p_ssa_miR_194a	962	23	-24.2	277
NM_001146630.1	Dysbindin domain-containing protein 1	DBND1 dbnd1		cytoplasm [GO:0005737]	cytoplasm [GO:0005737]		156	sasa:100286689;	3p_ssa_miR_29a	962	20	-24.6	88
NM_001146630.1	Dysbindin domain-containing protein 1	DBND1 dbnd1		cytoplasm [GO:0005737]	cytoplasm [GO:0005737]		156	sasa:100286689;	3p_ssa_miR_29b	962	22	-24.0	81
NM_001146630.1	Dysbindin domain-containing protein 1	DBND1 dbnd1		cytoplasm [GO:0005737]	cytoplasm [GO:0005737]		156	sasa:100286689;	3p_ssa_miR_30e_3	962	22	-20.4	371
NM_001146630.1	Dysbindin domain-containing protein 1	DBND1 dbnd1		cytoplasm [GO:0005737]	cytoplasm [GO:0005737]		156	sasa:100286689;	3p_ssa_miR_451	962	22	-22.2	894
NM_001146630.1	Dysbindin domain-containing protein 1	DBND1 dbnd1		cytoplasm [GO:0005737]	cytoplasm [GO:0005737]		156	sasa:100286689;	3p_ssa_miR_722	962	22	-18.5	214
NM_001146630.1	Dysbindin domain-containing protein 1	DBND1 dbnd1		cytoplasm [GO:0005737]	cytoplasm [GO:0005737]		156	sasa:100286689;	5p_ssa_miR_222b	962	22	-24.8	115
NM_001146630.1	Dysbindin domain-containing protein 1	DBND1 dbnd1		cytoplasm [GO:0005737]	cytoplasm [GO:0005737]		156	sasa:100286689;	5p_ssa_miR_92a_1_2	962	23	-21.0	65
NM_001146667.1	Spindle and kinetochore-associated protein 1	SKA1 ska1	cell division [GO:0051301]; chromosome segregation [GO:0007059]		microtubule binding [GO:0008017]; cell division [GO:0051301]; chromosome segregation [GO:0007059]	microtubule binding [GO:0008017]	254	sasa:100286727;	3p_ssa_miR_725	353	22	-21.2	82
NM_001146675.1	CDP-diacylglycerol--serine O-phosphatidyltransferase	PSS pss	phospholipid biosynthetic process [GO:0008654]	integral component of membrane [GO:0016021]	integral component of membrane [GO:0016021]; phosphotransferase activity, for other substituted phosphate groups [GO:0016780]; phospholipid biosynthetic process [GO:0008654]	phosphotransferase activity, for other substituted phosphate groups [GO:0016780]	241	sasa:100286735;	3p_ssa_let_7b	541	22	-22.6	230
NM_001146675.1	CDP-diacylglycerol--serine O-phosphatidyltransferase	PSS pss	phospholipid biosynthetic process [GO:0008654]	integral component of membrane [GO:0016021]	integral component of membrane [GO:0016021]; phosphotransferase activity, for other substituted phosphate groups [GO:0016780]; phospholipid biosynthetic process [GO:0008654]	phosphotransferase activity, for other substituted phosphate groups [GO:0016780]	241	sasa:100286735;	3p_ssa_miR_106b	541	24	-19.1	254
NM_001146675.1	CDP-diacylglycerol--serine O-phosphatidyltransferase	PSS pss	phospholipid biosynthetic process [GO:0008654]	integral component of membrane [GO:0016021]	integral component of membrane [GO:0016021]; phosphotransferase activity, for other substituted phosphate groups [GO:0016780]; phospholipid biosynthetic process [GO:0008654]	phosphotransferase activity, for other substituted phosphate groups [GO:0016780]	241	sasa:100286735;	3p_ssa_miR_144	541	21	-19.1	276
NM_001146675.1	CDP-diacylglycerol--serine O-phosphatidyltransferase	PSS pss	phospholipid biosynthetic process [GO:0008654]	integral component of membrane [GO:0016021]	integral component of membrane [GO:0016021]; phosphotransferase activity, for other substituted phosphate groups [GO:0016780]; phospholipid biosynthetic process [GO:0008654]	phosphotransferase activity, for other substituted phosphate groups [GO:0016780]	241	sasa:100286735;	3p_ssa_miR_17_1	541	23	-20.1	247
NM_001146675.1	CDP-diacylglycerol--serine O-phosphatidyltransferase	PSS pss	phospholipid biosynthetic process [GO:0008654]	integral component of membrane [GO:0016021]	integral component of membrane [GO:0016021]; phosphotransferase activity, for other substituted phosphate groups [GO:0016780]; phospholipid biosynthetic process [GO:0008654]	phosphotransferase activity, for other substituted phosphate groups [GO:0016780]	241	sasa:100286735;	5p_ssa_miR_200b	541	22	-19.1	493
NM_001165280.1	Claudin	CLDX cldx		bicellular tight junction [GO:0005923]; integral component of membrane [GO:0016021]; plasma membrane [GO:0005886]	bicellular tight junction [GO:0005923]; integral component of membrane [GO:0016021]; plasma membrane [GO:0005886]; structural molecule activity [GO:0005198]	structural molecule activity [GO:0005198]	210	sasa:100306741;	3p_ssa_miR_30a_2	671	22	-25.8	464
NM_001165280.1	Claudin	CLDX cldx		bicellular tight junction [GO:0005923]; integral component of membrane [GO:0016021]; plasma membrane [GO:0005886]	bicellular tight junction [GO:0005923]; integral component of membrane [GO:0016021]; plasma membrane [GO:0005886]; structural molecule activity [GO:0005198]	structural molecule activity [GO:0005198]	210	sasa:100306741;	3p_ssa_miR_novel_15	671	22	-19.5	611
NM_001165283.1	Rho-related GTP-binding protein RhoQ	RHOQ rhoq	small GTPase mediated signal transduction [GO:0007264]		GTP binding [GO:0005525]; GTPase activity [GO:0003924]; small GTPase mediated signal transduction [GO:0007264]	GTPase activity [GO:0003924]; GTP binding [GO:0005525]	123	sasa:100306744;	5p_sbsa_mir_205b	867	22	-19.7	17
NM_001165283.1	Rho-related GTP-binding protein RhoQ	RHOQ rhoq	small GTPase mediated signal transduction [GO:0007264]		GTP binding [GO:0005525]; GTPase activity [GO:0003924]; small GTPase mediated signal transduction [GO:0007264]	GTPase activity [GO:0003924]; GTP binding [GO:0005525]	123	sasa:100306744;	5p_ssa_miR_727a	867	22	-23.9	195
NM_001165283.1	Rho-related GTP-binding protein RhoQ	RHOQ rhoq	small GTPase mediated signal transduction [GO:0007264]		GTP binding [GO:0005525]; GTPase activity [GO:0003924]; small GTPase mediated signal transduction [GO:0007264]	GTPase activity [GO:0003924]; GTP binding [GO:0005525]	123	sasa:100306744;	5p_ssa_miR_730a	867	22	-22.4	436
NM_001165329.1	AMP deaminase (EC 3.5.4.6)	AMPD3 ampd3	IMP salvage [GO:0032264]		AMP deaminase activity [GO:0003876]; metal ion binding [GO:0046872]; IMP salvage [GO:0032264]	AMP deaminase activity [GO:0003876]; metal ion binding [GO:0046872]	685	sasa:100306790;	3p_ssa_miR_150	1548	23	-26.7	222
NM_001165329.1	AMP deaminase (EC 3.5.4.6)	AMPD3 ampd3	IMP salvage [GO:0032264]		AMP deaminase activity [GO:0003876]; metal ion binding [GO:0046872]; IMP salvage [GO:0032264]	AMP deaminase activity [GO:0003876]; metal ion binding [GO:0046872]	685	sasa:100306790;	3p_ssa_miR_200b	1548	23	-24.6	585
NM_001165329.1	AMP deaminase (EC 3.5.4.6)	AMPD3 ampd3	IMP salvage [GO:0032264]		AMP deaminase activity [GO:0003876]; metal ion binding [GO:0046872]; IMP salvage [GO:0032264]	AMP deaminase activity [GO:0003876]; metal ion binding [GO:0046872]	685	sasa:100306790;	3p_ssa_miR_200c	1548	23	-23.9	583
NM_001165329.1	AMP deaminase (EC 3.5.4.6)	AMPD3 ampd3	IMP salvage [GO:0032264]		AMP deaminase activity [GO:0003876]; metal ion binding [GO:0046872]; IMP salvage [GO:0032264]	AMP deaminase activity [GO:0003876]; metal ion binding [GO:0046872]	685	sasa:100306790;	3p_ssa_miR_200d	1548	22	-23.8	583
NM_001165329.1	AMP deaminase (EC 3.5.4.6)	AMPD3 ampd3	IMP salvage [GO:0032264]		AMP deaminase activity [GO:0003876]; metal ion binding [GO:0046872]; IMP salvage [GO:0032264]	AMP deaminase activity [GO:0003876]; metal ion binding [GO:0046872]	685	sasa:100306790;	3p_ssa_miR_2188	1548	22	-21.4	481
NM_001165329.1	AMP deaminase (EC 3.5.4.6)	AMPD3 ampd3	IMP salvage [GO:0032264]		AMP deaminase activity [GO:0003876]; metal ion binding [GO:0046872]; IMP salvage [GO:0032264]	AMP deaminase activity [GO:0003876]; metal ion binding [GO:0046872]	685	sasa:100306790;	3p_ssa_miR_2188	1548	22	-21.2	568
NM_001165329.1	AMP deaminase (EC 3.5.4.6)	AMPD3 ampd3	IMP salvage [GO:0032264]		AMP deaminase activity [GO:0003876]; metal ion binding [GO:0046872]; IMP salvage [GO:0032264]	AMP deaminase activity [GO:0003876]; metal ion binding [GO:0046872]	685	sasa:100306790;	5p_ssa_miR_130d_2	1548	22	-27.5	654
NM_001165329.1	AMP deaminase (EC 3.5.4.6)	AMPD3 ampd3	IMP salvage [GO:0032264]		AMP deaminase activity [GO:0003876]; metal ion binding [GO:0046872]; IMP salvage [GO:0032264]	AMP deaminase activity [GO:0003876]; metal ion binding [GO:0046872]	685	sasa:100306790;	5p_ssa_miR_194a	1548	22	-18.5	719
NM_001165329.1	AMP deaminase (EC 3.5.4.6)	AMPD3 ampd3	IMP salvage [GO:0032264]		AMP deaminase activity [GO:0003876]; metal ion binding [GO:0046872]; IMP salvage [GO:0032264]	AMP deaminase activity [GO:0003876]; metal ion binding [GO:0046872]	685	sasa:100306790;	5p_ssa_miR_196a	1548	22	-21.3	343
NM_001165329.1	AMP deaminase (EC 3.5.4.6)	AMPD3 ampd3	IMP salvage [GO:0032264]		AMP deaminase activity [GO:0003876]; metal ion binding [GO:0046872]; IMP salvage [GO:0032264]	AMP deaminase activity [GO:0003876]; metal ion binding [GO:0046872]	685	sasa:100306790;	5p_ssa_miR_196b	1548	22	-21.3	343
NM_001165329.1	AMP deaminase (EC 3.5.4.6)	AMPD3 ampd3	IMP salvage [GO:0032264]		AMP deaminase activity [GO:0003876]; metal ion binding [GO:0046872]; IMP salvage [GO:0032264]	AMP deaminase activity [GO:0003876]; metal ion binding [GO:0046872]	685	sasa:100306790;	5p_ssa_miR_204	1548	22	-22.0	1134
NM_001165329.1	AMP deaminase (EC 3.5.4.6)	AMPD3 ampd3	IMP salvage [GO:0032264]		AMP deaminase activity [GO:0003876]; metal ion binding [GO:0046872]; IMP salvage [GO:0032264]	AMP deaminase activity [GO:0003876]; metal ion binding [GO:0046872]	685	sasa:100306790;	5p_ssa_miR_novel_2	1548	24	-19.2	171
NM_001165329.1	AMP deaminase (EC 3.5.4.6)	AMPD3 ampd3	IMP salvage [GO:0032264]		AMP deaminase activity [GO:0003876]; metal ion binding [GO:0046872]; IMP salvage [GO:0032264]	AMP deaminase activity [GO:0003876]; metal ion binding [GO:0046872]	685	sasa:100306790;	5p_ssa_miR_novel_2	1548	24	-18.5	1395
NM_001165329.1	AMP deaminase (EC 3.5.4.6)	AMPD3 ampd3	IMP salvage [GO:0032264]		AMP deaminase activity [GO:0003876]; metal ion binding [GO:0046872]; IMP salvage [GO:0032264]	AMP deaminase activity [GO:0003876]; metal ion binding [GO:0046872]	685	sasa:100306790;	5p_ssa_mir_449ab	1548	21	-24.2	971
NM_001165344.1	S-adenosylmethionine decarboxylase proenzyme (EC 4.1.1.50)	DCAM dcam	S-adenosylmethioninamine biosynthetic process [GO:0006557]; spermidine biosynthetic process [GO:0008295]; spermine biosynthetic process [GO:0006597]		adenosylmethionine decarboxylase activity [GO:0004014]; S-adenosylmethioninamine biosynthetic process [GO:0006557]; spermidine biosynthetic process [GO:0008295]; spermine biosynthetic process [GO:0006597]	adenosylmethionine decarboxylase activity [GO:0004014]	335	sasa:100306805;	3p_ssa_miR_106b	2260	24	-22.0	1736
NM_001165344.1	S-adenosylmethionine decarboxylase proenzyme (EC 4.1.1.50)	DCAM dcam	S-adenosylmethioninamine biosynthetic process [GO:0006557]; spermidine biosynthetic process [GO:0008295]; spermine biosynthetic process [GO:0006597]		adenosylmethionine decarboxylase activity [GO:0004014]; S-adenosylmethioninamine biosynthetic process [GO:0006557]; spermidine biosynthetic process [GO:0008295]; spermine biosynthetic process [GO:0006597]	adenosylmethionine decarboxylase activity [GO:0004014]	335	sasa:100306805;	3p_ssa_miR_144	2260	21	-20.1	1109
NM_001165344.1	S-adenosylmethionine decarboxylase proenzyme (EC 4.1.1.50)	DCAM dcam	S-adenosylmethioninamine biosynthetic process [GO:0006557]; spermidine biosynthetic process [GO:0008295]; spermine biosynthetic process [GO:0006597]		adenosylmethionine decarboxylase activity [GO:0004014]; S-adenosylmethioninamine biosynthetic process [GO:0006557]; spermidine biosynthetic process [GO:0008295]; spermine biosynthetic process [GO:0006597]	adenosylmethionine decarboxylase activity [GO:0004014]	335	sasa:100306805;	3p_ssa_miR_150	2260	23	-34.3	1532
NM_001165344.1	S-adenosylmethionine decarboxylase proenzyme (EC 4.1.1.50)	DCAM dcam	S-adenosylmethioninamine biosynthetic process [GO:0006557]; spermidine biosynthetic process [GO:0008295]; spermine biosynthetic process [GO:0006597]		adenosylmethionine decarboxylase activity [GO:0004014]; S-adenosylmethioninamine biosynthetic process [GO:0006557]; spermidine biosynthetic process [GO:0008295]; spermine biosynthetic process [GO:0006597]	adenosylmethionine decarboxylase activity [GO:0004014]	335	sasa:100306805;	3p_ssa_miR_150	2260	23	-33.7	1380
NM_001165344.1	S-adenosylmethionine decarboxylase proenzyme (EC 4.1.1.50)	DCAM dcam	S-adenosylmethioninamine biosynthetic process [GO:0006557]; spermidine biosynthetic process [GO:0008295]; spermine biosynthetic process [GO:0006597]		adenosylmethionine decarboxylase activity [GO:0004014]; S-adenosylmethioninamine biosynthetic process [GO:0006557]; spermidine biosynthetic process [GO:0008295]; spermine biosynthetic process [GO:0006597]	adenosylmethionine decarboxylase activity [GO:0004014]	335	sasa:100306805;	3p_ssa_miR_17_1	2260	23	-32.2	1740
NM_001165344.1	S-adenosylmethionine decarboxylase proenzyme (EC 4.1.1.50)	DCAM dcam	S-adenosylmethioninamine biosynthetic process [GO:0006557]; spermidine biosynthetic process [GO:0008295]; spermine biosynthetic process [GO:0006597]		adenosylmethionine decarboxylase activity [GO:0004014]; S-adenosylmethioninamine biosynthetic process [GO:0006557]; spermidine biosynthetic process [GO:0008295]; spermine biosynthetic process [GO:0006597]	adenosylmethionine decarboxylase activity [GO:0004014]	335	sasa:100306805;	3p_ssa_miR_194a	2260	23	-21.9	1742
NM_001165344.1	S-adenosylmethionine decarboxylase proenzyme (EC 4.1.1.50)	DCAM dcam	S-adenosylmethioninamine biosynthetic process [GO:0006557]; spermidine biosynthetic process [GO:0008295]; spermine biosynthetic process [GO:0006597]		adenosylmethionine decarboxylase activity [GO:0004014]; S-adenosylmethioninamine biosynthetic process [GO:0006557]; spermidine biosynthetic process [GO:0008295]; spermine biosynthetic process [GO:0006597]	adenosylmethionine decarboxylase activity [GO:0004014]	335	sasa:100306805;	3p_ssa_miR_200c	2260	23	-19.6	707
NM_001165344.1	S-adenosylmethionine decarboxylase proenzyme (EC 4.1.1.50)	DCAM dcam	S-adenosylmethioninamine biosynthetic process [GO:0006557]; spermidine biosynthetic process [GO:0008295]; spermine biosynthetic process [GO:0006597]		adenosylmethionine decarboxylase activity [GO:0004014]; S-adenosylmethioninamine biosynthetic process [GO:0006557]; spermidine biosynthetic process [GO:0008295]; spermine biosynthetic process [GO:0006597]	adenosylmethionine decarboxylase activity [GO:0004014]	335	sasa:100306805;	3p_ssa_miR_200d	2260	22	-19.6	707
NM_001165344.1	S-adenosylmethionine decarboxylase proenzyme (EC 4.1.1.50)	DCAM dcam	S-adenosylmethioninamine biosynthetic process [GO:0006557]; spermidine biosynthetic process [GO:0008295]; spermine biosynthetic process [GO:0006597]		adenosylmethionine decarboxylase activity [GO:0004014]; S-adenosylmethioninamine biosynthetic process [GO:0006557]; spermidine biosynthetic process [GO:0008295]; spermine biosynthetic process [GO:0006597]	adenosylmethionine decarboxylase activity [GO:0004014]	335	sasa:100306805;	3p_ssa_miR_29a	2260	20	-21.7	1473
NM_001165344.1	S-adenosylmethionine decarboxylase proenzyme (EC 4.1.1.50)	DCAM dcam	S-adenosylmethioninamine biosynthetic process [GO:0006557]; spermidine biosynthetic process [GO:0008295]; spermine biosynthetic process [GO:0006597]		adenosylmethionine decarboxylase activity [GO:0004014]; S-adenosylmethioninamine biosynthetic process [GO:0006557]; spermidine biosynthetic process [GO:0008295]; spermine biosynthetic process [GO:0006597]	adenosylmethionine decarboxylase activity [GO:0004014]	335	sasa:100306805;	3p_ssa_miR_29b	2260	22	-22.4	1465
NM_001165344.1	S-adenosylmethionine decarboxylase proenzyme (EC 4.1.1.50)	DCAM dcam	S-adenosylmethioninamine biosynthetic process [GO:0006557]; spermidine biosynthetic process [GO:0008295]; spermine biosynthetic process [GO:0006597]		adenosylmethionine decarboxylase activity [GO:0004014]; S-adenosylmethioninamine biosynthetic process [GO:0006557]; spermidine biosynthetic process [GO:0008295]; spermine biosynthetic process [GO:0006597]	adenosylmethionine decarboxylase activity [GO:0004014]	335	sasa:100306805;	5p_ssa_miR_216a	2260	22	-21.5	2030
NM_001165377.1	Beta-adducin	ADDB addb		cytoskeleton [GO:0005856]	cytoskeleton [GO:0005856]		681	sasa:100306838;	3p_ssa_miR_1	873	22	-18.5	631
NM_001165377.1	Beta-adducin	ADDB addb		cytoskeleton [GO:0005856]	cytoskeleton [GO:0005856]		681	sasa:100306838;	3p_ssa_miR_192a_1	873	22	-24.2	517
NM_001165377.1	Beta-adducin	ADDB addb		cytoskeleton [GO:0005856]	cytoskeleton [GO:0005856]		681	sasa:100306838;	3p_ssa_miR_192a_2	873	22	-22.2	517
NM_001165377.1	Beta-adducin	ADDB addb		cytoskeleton [GO:0005856]	cytoskeleton [GO:0005856]		681	sasa:100306838;	5p_ssa_miR_novel_12	873	22	-24.9	135
NM_001165402.1	Matrix metalloproteinase-25 (Matrix metalloproteinase-25 precursor)	MMP25 mmp25		extracellular matrix [GO:0031012]; integral component of membrane [GO:0016021]	extracellular matrix [GO:0031012]; integral component of membrane [GO:0016021]; metalloendopeptidase activity [GO:0004222]; zinc ion binding [GO:0008270]	metalloendopeptidase activity [GO:0004222]; zinc ion binding [GO:0008270]	584	sasa:100306863;	5p_ssa_miR_217	1099	23	-20.4	646
NM_001165406.1	C2orf55 (CB055 protein)	CB055 cb055					991	sasa:100306867;	3p_ssa_miR_194a	502	23	-20.9	3
NM_001172282.1	Interferon regulatory factor 3 (interferon regulatory factor 3 isoform X1)	IRF3 irf-3	positive regulation of gene expression [GO:0010628]		DNA-binding transcription factor activity [GO:0003700]; TIR domain binding [GO:0070976]; transcription regulatory region DNA binding [GO:0044212]; positive regulation of gene expression [GO:0010628]	DNA-binding transcription factor activity [GO:0003700]; TIR domain binding [GO:0070976]; transcription regulatory region DNA binding [GO:0044212]	482	sasa:100337625;	3p_ssa_miR_15b	1629	22	-23.0	611
NM_001172282.1	Interferon regulatory factor 3 (interferon regulatory factor 3 isoform X1)	IRF3 irf-3	positive regulation of gene expression [GO:0010628]		DNA-binding transcription factor activity [GO:0003700]; TIR domain binding [GO:0070976]; transcription regulatory region DNA binding [GO:0044212]; positive regulation of gene expression [GO:0010628]	DNA-binding transcription factor activity [GO:0003700]; TIR domain binding [GO:0070976]; transcription regulatory region DNA binding [GO:0044212]	482	sasa:100337625;	3p_ssa_miR_29a	1629	20	-18.3	1253
NM_001172282.1	Interferon regulatory factor 3 (interferon regulatory factor 3 isoform X1)	IRF3 irf-3	positive regulation of gene expression [GO:0010628]		DNA-binding transcription factor activity [GO:0003700]; TIR domain binding [GO:0070976]; transcription regulatory region DNA binding [GO:0044212]; positive regulation of gene expression [GO:0010628]	DNA-binding transcription factor activity [GO:0003700]; TIR domain binding [GO:0070976]; transcription regulatory region DNA binding [GO:0044212]	482	sasa:100337625;	3p_ssa_miR_29b	1629	22	-18.4	1251
NM_001172282.1	Interferon regulatory factor 3 (interferon regulatory factor 3 isoform X1)	IRF3 irf-3	positive regulation of gene expression [GO:0010628]		DNA-binding transcription factor activity [GO:0003700]; TIR domain binding [GO:0070976]; transcription regulatory region DNA binding [GO:0044212]; positive regulation of gene expression [GO:0010628]	DNA-binding transcription factor activity [GO:0003700]; TIR domain binding [GO:0070976]; transcription regulatory region DNA binding [GO:0044212]	482	sasa:100337625;	5p_ssa_miR_218a	1629	22	-20.0	1346
NM_001172282.1	Interferon regulatory factor 3 (interferon regulatory factor 3 isoform X1)	IRF3 irf-3	positive regulation of gene expression [GO:0010628]		DNA-binding transcription factor activity [GO:0003700]; TIR domain binding [GO:0070976]; transcription regulatory region DNA binding [GO:0044212]; positive regulation of gene expression [GO:0010628]	DNA-binding transcription factor activity [GO:0003700]; TIR domain binding [GO:0070976]; transcription regulatory region DNA binding [GO:0044212]	482	sasa:100337625;	5p_ssa_miR_430b	1629	23	-23.6	60
NM_001172282.1	Interferon regulatory factor 3 (interferon regulatory factor 3 isoform X1)	IRF3 irf-3	positive regulation of gene expression [GO:0010628]		DNA-binding transcription factor activity [GO:0003700]; TIR domain binding [GO:0070976]; transcription regulatory region DNA binding [GO:0044212]; positive regulation of gene expression [GO:0010628]	DNA-binding transcription factor activity [GO:0003700]; TIR domain binding [GO:0070976]; transcription regulatory region DNA binding [GO:0044212]	482	sasa:100337625;	5p_ssa_miR_92a_1_2	1629	23	-24.0	704
NM_001173583.1	Nuclear factor NF-kappa-B p100 subunit	NFKB2 nfkb2	signal transduction [GO:0007165]	cytoplasm [GO:0005737]; nucleus [GO:0005634]	cytoplasm [GO:0005737]; nucleus [GO:0005634]; DNA binding [GO:0003677]; DNA-binding transcription factor activity [GO:0003700]; signal transduction [GO:0007165]	DNA binding [GO:0003677]; DNA-binding transcription factor activity [GO:0003700]	896	sasa:100380298;	3p_ssa_miR_192a_1	626	22	-19.5	442
NM_001173583.1	Nuclear factor NF-kappa-B p100 subunit	NFKB2 nfkb2	signal transduction [GO:0007165]	cytoplasm [GO:0005737]; nucleus [GO:0005634]	cytoplasm [GO:0005737]; nucleus [GO:0005634]; DNA binding [GO:0003677]; DNA-binding transcription factor activity [GO:0003700]; signal transduction [GO:0007165]	DNA binding [GO:0003677]; DNA-binding transcription factor activity [GO:0003700]	896	sasa:100380298;	3p_ssa_miR_192a_2	626	22	-18.3	447
NM_001173583.1	Nuclear factor NF-kappa-B p100 subunit	NFKB2 nfkb2	signal transduction [GO:0007165]	cytoplasm [GO:0005737]; nucleus [GO:0005634]	cytoplasm [GO:0005737]; nucleus [GO:0005634]; DNA binding [GO:0003677]; DNA-binding transcription factor activity [GO:0003700]; signal transduction [GO:0007165]	DNA binding [GO:0003677]; DNA-binding transcription factor activity [GO:0003700]	896	sasa:100380298;	3p_ssa_miR_203a	626	22	-21.8	36
NM_001173583.1	Nuclear factor NF-kappa-B p100 subunit	NFKB2 nfkb2	signal transduction [GO:0007165]	cytoplasm [GO:0005737]; nucleus [GO:0005634]	cytoplasm [GO:0005737]; nucleus [GO:0005634]; DNA binding [GO:0003677]; DNA-binding transcription factor activity [GO:0003700]; signal transduction [GO:0007165]	DNA binding [GO:0003677]; DNA-binding transcription factor activity [GO:0003700]	896	sasa:100380298;	5p_ssa_miR_146a	626	23	-18.9	130
NM_001173586.1	Chloride channel protein	CLCN3 clcn3		integral component of membrane [GO:0016021]	integral component of membrane [GO:0016021]; voltage-gated chloride channel activity [GO:0005247]	voltage-gated chloride channel activity [GO:0005247]	796	sasa:100380301;	3p_ssa_miR_2188	1317	22	-22.0	74
NM_001173586.1	Chloride channel protein	CLCN3 clcn3		integral component of membrane [GO:0016021]	integral component of membrane [GO:0016021]; voltage-gated chloride channel activity [GO:0005247]	voltage-gated chloride channel activity [GO:0005247]	796	sasa:100380301;	3p_ssa_miR_30a_2	1317	22	-27.2	665
NM_001173586.1	Chloride channel protein	CLCN3 clcn3		integral component of membrane [GO:0016021]	integral component of membrane [GO:0016021]; voltage-gated chloride channel activity [GO:0005247]	voltage-gated chloride channel activity [GO:0005247]	796	sasa:100380301;	5p_ssa_miR_194a	1317	22	-22.5	1103
NM_001173586.1	Chloride channel protein	CLCN3 clcn3		integral component of membrane [GO:0016021]	integral component of membrane [GO:0016021]; voltage-gated chloride channel activity [GO:0005247]	voltage-gated chloride channel activity [GO:0005247]	796	sasa:100380301;	5p_ssa_miR_194b	1317	22	-19.4	1103
NM_001173586.1	Chloride channel protein	CLCN3 clcn3		integral component of membrane [GO:0016021]	integral component of membrane [GO:0016021]; voltage-gated chloride channel activity [GO:0005247]	voltage-gated chloride channel activity [GO:0005247]	796	sasa:100380301;	5p_ssa_miR_194c	1317	22	-20.7	1103
NM_001173596.1	Cysteine-rich secretory protein LCCL domain-containing 2 (Cysteine-rich secretory protein LCCL domain-containing 2 precursor)	CRLD2 crld2		extracellular region [GO:0005576]	extracellular region [GO:0005576]		516	sasa:100380311;	3p_ssa_let_7b	1784	22	-22.7	1527
NM_001173596.1	Cysteine-rich secretory protein LCCL domain-containing 2 (Cysteine-rich secretory protein LCCL domain-containing 2 precursor)	CRLD2 crld2		extracellular region [GO:0005576]	extracellular region [GO:0005576]		516	sasa:100380311;	3p_ssa_miR_100a_2	1784	23	-20.6	554
NM_001173596.1	Cysteine-rich secretory protein LCCL domain-containing 2 (Cysteine-rich secretory protein LCCL domain-containing 2 precursor)	CRLD2 crld2		extracellular region [GO:0005576]	extracellular region [GO:0005576]		516	sasa:100380311;	3p_ssa_miR_15b	1784	22	-19.9	1153
NM_001173596.1	Cysteine-rich secretory protein LCCL domain-containing 2 (Cysteine-rich secretory protein LCCL domain-containing 2 precursor)	CRLD2 crld2		extracellular region [GO:0005576]	extracellular region [GO:0005576]		516	sasa:100380311;	3p_ssa_miR_29a	1784	20	-19.6	348
NM_001173596.1	Cysteine-rich secretory protein LCCL domain-containing 2 (Cysteine-rich secretory protein LCCL domain-containing 2 precursor)	CRLD2 crld2		extracellular region [GO:0005576]	extracellular region [GO:0005576]		516	sasa:100380311;	3p_ssa_miR_29a	1784	20	-19.2	634
NM_001173596.1	Cysteine-rich secretory protein LCCL domain-containing 2 (Cysteine-rich secretory protein LCCL domain-containing 2 precursor)	CRLD2 crld2		extracellular region [GO:0005576]	extracellular region [GO:0005576]		516	sasa:100380311;	3p_ssa_miR_29b	1784	22	-22.5	337
NM_001173596.1	Cysteine-rich secretory protein LCCL domain-containing 2 (Cysteine-rich secretory protein LCCL domain-containing 2 precursor)	CRLD2 crld2		extracellular region [GO:0005576]	extracellular region [GO:0005576]		516	sasa:100380311;	3p_ssa_miR_29b	1784	22	-22.1	632
NM_001173596.1	Cysteine-rich secretory protein LCCL domain-containing 2 (Cysteine-rich secretory protein LCCL domain-containing 2 precursor)	CRLD2 crld2		extracellular region [GO:0005576]	extracellular region [GO:0005576]		516	sasa:100380311;	3p_ssa_miR_novel_15	1784	22	-23.3	233
NM_001173596.1	Cysteine-rich secretory protein LCCL domain-containing 2 (Cysteine-rich secretory protein LCCL domain-containing 2 precursor)	CRLD2 crld2		extracellular region [GO:0005576]	extracellular region [GO:0005576]		516	sasa:100380311;	5p_ssa_miR_200b	1784	22	-19.7	273
NM_001173596.1	Cysteine-rich secretory protein LCCL domain-containing 2 (Cysteine-rich secretory protein LCCL domain-containing 2 precursor)	CRLD2 crld2		extracellular region [GO:0005576]	extracellular region [GO:0005576]		516	sasa:100380311;	5p_ssa_miR_430b	1784	23	-18.4	1050
NM_001173598.1	TNF receptor-associated factor	TRAF4 traf4	activation of NF-kappaB-inducing kinase activity [GO:0007250]; positive regulation of JNK cascade [GO:0046330]; regulation of apoptotic process [GO:0042981]	cytoplasm [GO:0005737]	cytoplasm [GO:0005737]; tumor necrosis factor receptor binding [GO:0005164]; zinc ion binding [GO:0008270]; activation of NF-kappaB-inducing kinase activity [GO:0007250]; positive regulation of JNK cascade [GO:0046330]; regulation of apoptotic process [GO:0042981]	tumor necrosis factor receptor binding [GO:0005164]; zinc ion binding [GO:0008270]	470	sasa:100380313;	3p_ssa_miR_100a_2	2016	23	-18.5	45
NM_001173598.1	TNF receptor-associated factor	TRAF4 traf4	activation of NF-kappaB-inducing kinase activity [GO:0007250]; positive regulation of JNK cascade [GO:0046330]; regulation of apoptotic process [GO:0042981]	cytoplasm [GO:0005737]	cytoplasm [GO:0005737]; tumor necrosis factor receptor binding [GO:0005164]; zinc ion binding [GO:0008270]; activation of NF-kappaB-inducing kinase activity [GO:0007250]; positive regulation of JNK cascade [GO:0046330]; regulation of apoptotic process [GO:0042981]	tumor necrosis factor receptor binding [GO:0005164]; zinc ion binding [GO:0008270]	470	sasa:100380313;	3p_ssa_miR_144	2016	21	-19.4	1058
NM_001173598.1	TNF receptor-associated factor	TRAF4 traf4	activation of NF-kappaB-inducing kinase activity [GO:0007250]; positive regulation of JNK cascade [GO:0046330]; regulation of apoptotic process [GO:0042981]	cytoplasm [GO:0005737]	cytoplasm [GO:0005737]; tumor necrosis factor receptor binding [GO:0005164]; zinc ion binding [GO:0008270]; activation of NF-kappaB-inducing kinase activity [GO:0007250]; positive regulation of JNK cascade [GO:0046330]; regulation of apoptotic process [GO:0042981]	tumor necrosis factor receptor binding [GO:0005164]; zinc ion binding [GO:0008270]	470	sasa:100380313;	3p_ssa_miR_194a	2016	23	-23.4	128
NM_001173598.1	TNF receptor-associated factor	TRAF4 traf4	activation of NF-kappaB-inducing kinase activity [GO:0007250]; positive regulation of JNK cascade [GO:0046330]; regulation of apoptotic process [GO:0042981]	cytoplasm [GO:0005737]	cytoplasm [GO:0005737]; tumor necrosis factor receptor binding [GO:0005164]; zinc ion binding [GO:0008270]; activation of NF-kappaB-inducing kinase activity [GO:0007250]; positive regulation of JNK cascade [GO:0046330]; regulation of apoptotic process [GO:0042981]	tumor necrosis factor receptor binding [GO:0005164]; zinc ion binding [GO:0008270]	470	sasa:100380313;	3p_ssa_miR_30a_2	2016	22	-23.7	564
NM_001173598.1	TNF receptor-associated factor	TRAF4 traf4	activation of NF-kappaB-inducing kinase activity [GO:0007250]; positive regulation of JNK cascade [GO:0046330]; regulation of apoptotic process [GO:0042981]	cytoplasm [GO:0005737]	cytoplasm [GO:0005737]; tumor necrosis factor receptor binding [GO:0005164]; zinc ion binding [GO:0008270]; activation of NF-kappaB-inducing kinase activity [GO:0007250]; positive regulation of JNK cascade [GO:0046330]; regulation of apoptotic process [GO:0042981]	tumor necrosis factor receptor binding [GO:0005164]; zinc ion binding [GO:0008270]	470	sasa:100380313;	3p_ssa_miR_725	2016	22	-21.5	90
NM_001173598.1	TNF receptor-associated factor	TRAF4 traf4	activation of NF-kappaB-inducing kinase activity [GO:0007250]; positive regulation of JNK cascade [GO:0046330]; regulation of apoptotic process [GO:0042981]	cytoplasm [GO:0005737]	cytoplasm [GO:0005737]; tumor necrosis factor receptor binding [GO:0005164]; zinc ion binding [GO:0008270]; activation of NF-kappaB-inducing kinase activity [GO:0007250]; positive regulation of JNK cascade [GO:0046330]; regulation of apoptotic process [GO:0042981]	tumor necrosis factor receptor binding [GO:0005164]; zinc ion binding [GO:0008270]	470	sasa:100380313;	5p_ssa_miR_133_4	2016	23	-19.8	1604
NM_001173598.1	TNF receptor-associated factor	TRAF4 traf4	activation of NF-kappaB-inducing kinase activity [GO:0007250]; positive regulation of JNK cascade [GO:0046330]; regulation of apoptotic process [GO:0042981]	cytoplasm [GO:0005737]	cytoplasm [GO:0005737]; tumor necrosis factor receptor binding [GO:0005164]; zinc ion binding [GO:0008270]; activation of NF-kappaB-inducing kinase activity [GO:0007250]; positive regulation of JNK cascade [GO:0046330]; regulation of apoptotic process [GO:0042981]	tumor necrosis factor receptor binding [GO:0005164]; zinc ion binding [GO:0008270]	470	sasa:100380313;	5p_ssa_miR_727a	2016	22	-21.3	1338
NM_001173608.1	Monocarboxylate transporter 9 (monocarboxylate transporter 9 isoform X1)	MOT9 mot9	transmembrane transport [GO:0055085]	integral component of membrane [GO:0016021]	integral component of membrane [GO:0016021]; transmembrane transport [GO:0055085]		495	sasa:100380323;	3p_ssa_miR_144	1456	21	-20.0	656
NM_001173626.1	DNA helicase (EC 3.6.4.12)	MCM2 mcm2	DNA replication initiation [GO:0006270]; negative regulation of DNA helicase activity [GO:1905775]	MCM complex [GO:0042555]; nucleus [GO:0005634]	MCM complex [GO:0042555]; nucleus [GO:0005634]; ATP binding [GO:0005524]; DNA binding [GO:0003677]; DNA helicase activity [GO:0003678]; DNA replication initiation [GO:0006270]; negative regulation of DNA helicase activity [GO:1905775]	ATP binding [GO:0005524]; DNA binding [GO:0003677]; DNA helicase activity [GO:0003678]	886	sasa:100380341;	3p_ssa_miR_146a_3	571	22	-24.1	78
NM_001173626.1	DNA helicase (EC 3.6.4.12)	MCM2 mcm2	DNA replication initiation [GO:0006270]; negative regulation of DNA helicase activity [GO:1905775]	MCM complex [GO:0042555]; nucleus [GO:0005634]	MCM complex [GO:0042555]; nucleus [GO:0005634]; ATP binding [GO:0005524]; DNA binding [GO:0003677]; DNA helicase activity [GO:0003678]; DNA replication initiation [GO:0006270]; negative regulation of DNA helicase activity [GO:1905775]	ATP binding [GO:0005524]; DNA binding [GO:0003677]; DNA helicase activity [GO:0003678]	886	sasa:100380341;	5p_ssa_miR_29b_1	571	23	-22.2	379
NM_001173632.1	Non-specific serine/threonine protein kinase (EC 2.7.11.1)	PAK3 pak3			ATP binding [GO:0005524]; protein serine/threonine kinase activity [GO:0004674]	ATP binding [GO:0005524]; protein serine/threonine kinase activity [GO:0004674]	550	sasa:100380347;	5p_sbsa_mir_205b	1360	22	-21.2	642
NM_001173632.1	Non-specific serine/threonine protein kinase (EC 2.7.11.1)	PAK3 pak3			ATP binding [GO:0005524]; protein serine/threonine kinase activity [GO:0004674]	ATP binding [GO:0005524]; protein serine/threonine kinase activity [GO:0004674]	550	sasa:100380347;	5p_ssa_miR_92a_1_2	1360	23	-27.4	724
NM_001173640.1	HHIP-like protein 1	HIPL1 hipl1		membrane [GO:0016020]	membrane [GO:0016020]; catalytic activity [GO:0003824]; scavenger receptor activity [GO:0005044]	catalytic activity [GO:0003824]; scavenger receptor activity [GO:0005044]	822	sasa:100380355;	3p_ssa_miR_144	386	21	-18.5	263
NM_001173641.1	Alpha-1,3-mannosyl-glycoprotein 4-beta-N-acetylglucosaminyltransferase A	MGT4A mgt4a		integral component of membrane [GO:0016021]	integral component of membrane [GO:0016021]; transferase activity, transferring glycosyl groups [GO:0016757]	transferase activity, transferring glycosyl groups [GO:0016757]	533	sasa:100380356;	3p_ssa_miR_725	1145	22	-21.5	502
NM_001173641.1	Alpha-1,3-mannosyl-glycoprotein 4-beta-N-acetylglucosaminyltransferase A	MGT4A mgt4a		integral component of membrane [GO:0016021]	integral component of membrane [GO:0016021]; transferase activity, transferring glycosyl groups [GO:0016757]	transferase activity, transferring glycosyl groups [GO:0016757]	533	sasa:100380356;	3p_ssa_miR_725	1145	22	-19.5	880
NM_001173641.1	Alpha-1,3-mannosyl-glycoprotein 4-beta-N-acetylglucosaminyltransferase A	MGT4A mgt4a		integral component of membrane [GO:0016021]	integral component of membrane [GO:0016021]; transferase activity, transferring glycosyl groups [GO:0016757]	transferase activity, transferring glycosyl groups [GO:0016757]	533	sasa:100380356;	5p_ssa_miR_92a_1_2	1145	23	-29.7	783
NM_001173645.1	Coagulation factor XIII A chain	F13A f13a	blood coagulation, fibrin clot formation [GO:0072378]; peptide cross-linking [GO:0018149]		metal ion binding [GO:0046872]; protein-glutamine gamma-glutamyltransferase activity [GO:0003810]; blood coagulation, fibrin clot formation [GO:0072378]; peptide cross-linking [GO:0018149]	metal ion binding [GO:0046872]; protein-glutamine gamma-glutamyltransferase activity [GO:0003810]	732	sasa:100380360;	3p_ssa_miR_150	497	23	-27.1	55
NM_001173645.1	Coagulation factor XIII A chain	F13A f13a	blood coagulation, fibrin clot formation [GO:0072378]; peptide cross-linking [GO:0018149]		metal ion binding [GO:0046872]; protein-glutamine gamma-glutamyltransferase activity [GO:0003810]; blood coagulation, fibrin clot formation [GO:0072378]; peptide cross-linking [GO:0018149]	metal ion binding [GO:0046872]; protein-glutamine gamma-glutamyltransferase activity [GO:0003810]	732	sasa:100380360;	3p_ssa_miR_150	497	23	-24.8	237
NM_001173645.1	Coagulation factor XIII A chain	F13A f13a	blood coagulation, fibrin clot formation [GO:0072378]; peptide cross-linking [GO:0018149]		metal ion binding [GO:0046872]; protein-glutamine gamma-glutamyltransferase activity [GO:0003810]; blood coagulation, fibrin clot formation [GO:0072378]; peptide cross-linking [GO:0018149]	metal ion binding [GO:0046872]; protein-glutamine gamma-glutamyltransferase activity [GO:0003810]	732	sasa:100380360;	5p_ssa_miR_216a	497	22	-21.8	71
NM_001173655.1	ATP-binding cassette sub-family G member 2 (ATP-binding cassette sub-family G member 2 isoform X3)	ABCG2 abcg2		integral component of membrane [GO:0016021]	integral component of membrane [GO:0016021]; ATP binding [GO:0005524]; ATPase activity [GO:0016887]; ATPase-coupled transmembrane transporter activity [GO:0042626]	ATPase activity [GO:0016887]; ATPase-coupled transmembrane transporter activity [GO:0042626]; ATP binding [GO:0005524]	677	sasa:100380370;	5p_ssa_miR_8162	736	23	-24.2	86
NM_001173682.1	Palmitoyltransferase (EC 2.3.1.225)	ZDH13 zdh13		integral component of membrane [GO:0016021]	integral component of membrane [GO:0016021]; magnesium ion transmembrane transporter activity [GO:0015095]; protein-cysteine S-palmitoyltransferase activity [GO:0019706]	magnesium ion transmembrane transporter activity [GO:0015095]; protein-cysteine S-palmitoyltransferase activity [GO:0019706]	646	sasa:100380398;	3p_ssa_miR_100a_2	2576	23	-22.2	1761
NM_001173682.1	Palmitoyltransferase (EC 2.3.1.225)	ZDH13 zdh13		integral component of membrane [GO:0016021]	integral component of membrane [GO:0016021]; magnesium ion transmembrane transporter activity [GO:0015095]; protein-cysteine S-palmitoyltransferase activity [GO:0019706]	magnesium ion transmembrane transporter activity [GO:0015095]; protein-cysteine S-palmitoyltransferase activity [GO:0019706]	646	sasa:100380398;	3p_ssa_miR_200b	2576	23	-18.1	287
NM_001173682.1	Palmitoyltransferase (EC 2.3.1.225)	ZDH13 zdh13		integral component of membrane [GO:0016021]	integral component of membrane [GO:0016021]; magnesium ion transmembrane transporter activity [GO:0015095]; protein-cysteine S-palmitoyltransferase activity [GO:0019706]	magnesium ion transmembrane transporter activity [GO:0015095]; protein-cysteine S-palmitoyltransferase activity [GO:0019706]	646	sasa:100380398;	3p_ssa_miR_200b	2576	23	-18.1	374
NM_001173682.1	Palmitoyltransferase (EC 2.3.1.225)	ZDH13 zdh13		integral component of membrane [GO:0016021]	integral component of membrane [GO:0016021]; magnesium ion transmembrane transporter activity [GO:0015095]; protein-cysteine S-palmitoyltransferase activity [GO:0019706]	magnesium ion transmembrane transporter activity [GO:0015095]; protein-cysteine S-palmitoyltransferase activity [GO:0019706]	646	sasa:100380398;	3p_ssa_miR_200c	2576	23	-18.4	292
NM_001173682.1	Palmitoyltransferase (EC 2.3.1.225)	ZDH13 zdh13		integral component of membrane [GO:0016021]	integral component of membrane [GO:0016021]; magnesium ion transmembrane transporter activity [GO:0015095]; protein-cysteine S-palmitoyltransferase activity [GO:0019706]	magnesium ion transmembrane transporter activity [GO:0015095]; protein-cysteine S-palmitoyltransferase activity [GO:0019706]	646	sasa:100380398;	3p_ssa_miR_200d	2576	22	-18.4	293
NM_001173682.1	Palmitoyltransferase (EC 2.3.1.225)	ZDH13 zdh13		integral component of membrane [GO:0016021]	integral component of membrane [GO:0016021]; magnesium ion transmembrane transporter activity [GO:0015095]; protein-cysteine S-palmitoyltransferase activity [GO:0019706]	magnesium ion transmembrane transporter activity [GO:0015095]; protein-cysteine S-palmitoyltransferase activity [GO:0019706]	646	sasa:100380398;	3p_ssa_miR_30a_2	2576	22	-31.1	602
NM_001173682.1	Palmitoyltransferase (EC 2.3.1.225)	ZDH13 zdh13		integral component of membrane [GO:0016021]	integral component of membrane [GO:0016021]; magnesium ion transmembrane transporter activity [GO:0015095]; protein-cysteine S-palmitoyltransferase activity [GO:0019706]	magnesium ion transmembrane transporter activity [GO:0015095]; protein-cysteine S-palmitoyltransferase activity [GO:0019706]	646	sasa:100380398;	5p_ssa_miR_20b	2576	22	-21.3	2126
NM_001173682.1	Palmitoyltransferase (EC 2.3.1.225)	ZDH13 zdh13		integral component of membrane [GO:0016021]	integral component of membrane [GO:0016021]; magnesium ion transmembrane transporter activity [GO:0015095]; protein-cysteine S-palmitoyltransferase activity [GO:0019706]	magnesium ion transmembrane transporter activity [GO:0015095]; protein-cysteine S-palmitoyltransferase activity [GO:0019706]	646	sasa:100380398;	5p_ssa_miR_216a	2576	22	-20.1	1403
NM_001173682.1	Palmitoyltransferase (EC 2.3.1.225)	ZDH13 zdh13		integral component of membrane [GO:0016021]	integral component of membrane [GO:0016021]; magnesium ion transmembrane transporter activity [GO:0015095]; protein-cysteine S-palmitoyltransferase activity [GO:0019706]	magnesium ion transmembrane transporter activity [GO:0015095]; protein-cysteine S-palmitoyltransferase activity [GO:0019706]	646	sasa:100380398;	5p_ssa_miR_217	2576	23	-19.6	466
NM_001173682.1	Palmitoyltransferase (EC 2.3.1.225)	ZDH13 zdh13		integral component of membrane [GO:0016021]	integral component of membrane [GO:0016021]; magnesium ion transmembrane transporter activity [GO:0015095]; protein-cysteine S-palmitoyltransferase activity [GO:0019706]	magnesium ion transmembrane transporter activity [GO:0015095]; protein-cysteine S-palmitoyltransferase activity [GO:0019706]	646	sasa:100380398;	5p_ssa_miR_730a	2576	22	-23.7	204
NM_001173692.1	Transmembrane protein 71 (transmembrane protein 71 isoform X1)	TMM71 tmem71 tmm71		integral component of membrane [GO:0016021]	integral component of membrane [GO:0016021]		291	sasa:100380408;	3p_ssa_miR_144	2530	21	-18.0	1393
NM_001173692.1	Transmembrane protein 71 (transmembrane protein 71 isoform X1)	TMM71 tmem71 tmm71		integral component of membrane [GO:0016021]	integral component of membrane [GO:0016021]		291	sasa:100380408;	3p_ssa_miR_200b	2530	23	-22.9	2260
NM_001173692.1	Transmembrane protein 71 (transmembrane protein 71 isoform X1)	TMM71 tmem71 tmm71		integral component of membrane [GO:0016021]	integral component of membrane [GO:0016021]		291	sasa:100380408;	3p_ssa_miR_200c	2530	23	-21.1	2260
NM_001173692.1	Transmembrane protein 71 (transmembrane protein 71 isoform X1)	TMM71 tmem71 tmm71		integral component of membrane [GO:0016021]	integral component of membrane [GO:0016021]		291	sasa:100380408;	3p_ssa_miR_200d	2530	22	-21.1	2260
NM_001173692.1	Transmembrane protein 71 (transmembrane protein 71 isoform X1)	TMM71 tmem71 tmm71		integral component of membrane [GO:0016021]	integral component of membrane [GO:0016021]		291	sasa:100380408;	3p_ssa_miR_203a	2530	22	-18.4	98
NM_001173692.1	Transmembrane protein 71 (transmembrane protein 71 isoform X1)	TMM71 tmem71 tmm71		integral component of membrane [GO:0016021]	integral component of membrane [GO:0016021]		291	sasa:100380408;	3p_ssa_miR_203b	2530	21	-18.0	100
NM_001173692.1	Transmembrane protein 71 (transmembrane protein 71 isoform X1)	TMM71 tmem71 tmm71		integral component of membrane [GO:0016021]	integral component of membrane [GO:0016021]		291	sasa:100380408;	5p_ssa_mir_449ab	2530	21	-23.9	437
NM_001173702.1	Heat shock protein 90-alpha 1 (Heat shock protein HSP 90-alpha)	HS90A hs90a	protein folding [GO:0006457]		ATP binding [GO:0005524]; unfolded protein binding [GO:0051082]; protein folding [GO:0006457]	ATP binding [GO:0005524]; unfolded protein binding [GO:0051082]	734	sasa:100380418;	3p_ssa_miR_1	390	22	-18.6	244
NM_001173702.1	Heat shock protein 90-alpha 1 (Heat shock protein HSP 90-alpha)	HS90A hs90a	protein folding [GO:0006457]		ATP binding [GO:0005524]; unfolded protein binding [GO:0051082]; protein folding [GO:0006457]	ATP binding [GO:0005524]; unfolded protein binding [GO:0051082]	734	sasa:100380418;	3p_ssa_miR_200b	390	23	-20.1	8
NM_001173702.1	Heat shock protein 90-alpha 1 (Heat shock protein HSP 90-alpha)	HS90A hs90a	protein folding [GO:0006457]		ATP binding [GO:0005524]; unfolded protein binding [GO:0051082]; protein folding [GO:0006457]	ATP binding [GO:0005524]; unfolded protein binding [GO:0051082]	734	sasa:100380418;	3p_ssa_miR_200c	390	23	-22.3	7
NM_001173702.1	Heat shock protein 90-alpha 1 (Heat shock protein HSP 90-alpha)	HS90A hs90a	protein folding [GO:0006457]		ATP binding [GO:0005524]; unfolded protein binding [GO:0051082]; protein folding [GO:0006457]	ATP binding [GO:0005524]; unfolded protein binding [GO:0051082]	734	sasa:100380418;	3p_ssa_miR_200d	390	22	-20.3	8
NM_001173711.1	ERBB receptor feedback inhibitor 1	ERRFI errfi					454	sasa:100380427;	3p_ssa_miR_194a	1963	23	-27.7	16
NM_001173711.1	ERBB receptor feedback inhibitor 1	ERRFI errfi					454	sasa:100380427;	3p_ssa_miR_200b	1963	23	-20.7	350
NM_001173711.1	ERBB receptor feedback inhibitor 1	ERRFI errfi					454	sasa:100380427;	3p_ssa_miR_200c	1963	23	-20.2	350
NM_001173711.1	ERBB receptor feedback inhibitor 1	ERRFI errfi					454	sasa:100380427;	3p_ssa_miR_200d	1963	22	-19.6	346
NM_001173711.1	ERBB receptor feedback inhibitor 1	ERRFI errfi					454	sasa:100380427;	3p_ssa_miR_429ab	1963	21	-22.1	121
NM_001173712.1	Phosphatidylinositol-binding clathrin assembly protein	PICA pica	clathrin coat assembly [GO:0048268]; endocytosis [GO:0006897]	clathrin-coated vesicle [GO:0030136]	clathrin-coated vesicle [GO:0030136]; 1-phosphatidylinositol binding [GO:0005545]; clathrin binding [GO:0030276]; clathrin coat assembly [GO:0048268]; endocytosis [GO:0006897]	1-phosphatidylinositol binding [GO:0005545]; clathrin binding [GO:0030276]	616	sasa:100380428;	5p_ssa_miR_204	1629	22	-25.0	274
NM_001173712.1	Phosphatidylinositol-binding clathrin assembly protein	PICA pica	clathrin coat assembly [GO:0048268]; endocytosis [GO:0006897]	clathrin-coated vesicle [GO:0030136]	clathrin-coated vesicle [GO:0030136]; 1-phosphatidylinositol binding [GO:0005545]; clathrin binding [GO:0030276]; clathrin coat assembly [GO:0048268]; endocytosis [GO:0006897]	1-phosphatidylinositol binding [GO:0005545]; clathrin binding [GO:0030276]	616	sasa:100380428;	5p_ssa_miR_218a	1629	22	-22.6	1282
NM_001173712.1	Phosphatidylinositol-binding clathrin assembly protein	PICA pica	clathrin coat assembly [GO:0048268]; endocytosis [GO:0006897]	clathrin-coated vesicle [GO:0030136]	clathrin-coated vesicle [GO:0030136]; 1-phosphatidylinositol binding [GO:0005545]; clathrin binding [GO:0030276]; clathrin coat assembly [GO:0048268]; endocytosis [GO:0006897]	1-phosphatidylinositol binding [GO:0005545]; clathrin binding [GO:0030276]	616	sasa:100380428;	5p_ssa_miR_218a	1629	22	-22.0	762
NM_001173718.1	Ran-binding protein 9	RANB9 ranb9					602	sasa:100380434;	5p_ssa_miR_217	1021	23	-30.3	259
NM_001173718.1	Ran-binding protein 9	RANB9 ranb9					602	sasa:100380434;	5p_ssa_miR_727a	1021	22	-30.1	715
NM_001173741.1	DNA helicase (EC 3.6.4.12)	MCM4 mcm4	DNA replication initiation [GO:0006270]	MCM complex [GO:0042555]; nucleus [GO:0005634]	MCM complex [GO:0042555]; nucleus [GO:0005634]; ATP binding [GO:0005524]; DNA binding [GO:0003677]; DNA helicase activity [GO:0003678]; DNA replication initiation [GO:0006270]	ATP binding [GO:0005524]; DNA binding [GO:0003677]; DNA helicase activity [GO:0003678]	857	sasa:100380456;	3p_ssa_miR_137a	243	23	-23.2	168
NM_001173742.1	Transmembrane glycoprotein NMB (transmembrane glycoprotein NMB precursor)	GPNMB gpnmb		integral component of membrane [GO:0016021]	integral component of membrane [GO:0016021]		650	sasa:100380457;	5p_ssa_miR_301a	602	22	-19.8	510
NM_001173742.1	Transmembrane glycoprotein NMB (transmembrane glycoprotein NMB precursor)	GPNMB gpnmb		integral component of membrane [GO:0016021]	integral component of membrane [GO:0016021]		650	sasa:100380457;	5p_ssa_miR_301b	602	22	-19.1	510
NM_001173752.1	DNA helicase (EC 3.6.4.12)	MC6ZB mc6zb	DNA replication initiation [GO:0006270]	MCM complex [GO:0042555]; nucleus [GO:0005634]	MCM complex [GO:0042555]; nucleus [GO:0005634]; ATP binding [GO:0005524]; DNA binding [GO:0003677]; DNA helicase activity [GO:0003678]; DNA replication initiation [GO:0006270]	ATP binding [GO:0005524]; DNA binding [GO:0003677]; DNA helicase activity [GO:0003678]	838	sasa:100380467;	5p_ssa_miR_430b	410	23	-26.4	77
NM_001173753.1	Sulfotransferase (EC 2.8.2.-)	CHST1 chst1 LOC106593337	carbohydrate metabolic process [GO:0005975]	Golgi membrane [GO:0000139]	Golgi membrane [GO:0000139]; sulfotransferase activity [GO:0008146]; carbohydrate metabolic process [GO:0005975]	sulfotransferase activity [GO:0008146]	425	sasa:100380468;sasa:106593337;	3p_ssa_miR_2188	502	22	-18.9	323
NM_001173753.1	Sulfotransferase (EC 2.8.2.-)	CHST1 chst1 LOC106593337	carbohydrate metabolic process [GO:0005975]	Golgi membrane [GO:0000139]	Golgi membrane [GO:0000139]; sulfotransferase activity [GO:0008146]; carbohydrate metabolic process [GO:0005975]	sulfotransferase activity [GO:0008146]	425	sasa:100380468;sasa:106593337;	3p_ssa_miR_725	502	22	-22.7	352
NM_001173771.1	ADP-ribosylation factor-like 4 (ADP-ribosylation factor-like protein 4A)	ARL4A arl4a			GTP binding [GO:0005525]	GTP binding [GO:0005525]	202	sasa:100380486;	3p_ssa_miR_100a_2	1668	23	-21.7	717
NM_001173771.1	ADP-ribosylation factor-like 4 (ADP-ribosylation factor-like protein 4A)	ARL4A arl4a			GTP binding [GO:0005525]	GTP binding [GO:0005525]	202	sasa:100380486;	3p_ssa_miR_125b_1	1668	20	-28.8	72
NM_001173771.1	ADP-ribosylation factor-like 4 (ADP-ribosylation factor-like protein 4A)	ARL4A arl4a			GTP binding [GO:0005525]	GTP binding [GO:0005525]	202	sasa:100380486;	3p_ssa_miR_200ae	1668	23	-18.7	655
NM_001173771.1	ADP-ribosylation factor-like 4 (ADP-ribosylation factor-like protein 4A)	ARL4A arl4a			GTP binding [GO:0005525]	GTP binding [GO:0005525]	202	sasa:100380486;	3p_ssa_miR_2188	1668	22	-19.3	371
NM_001173771.1	ADP-ribosylation factor-like 4 (ADP-ribosylation factor-like protein 4A)	ARL4A arl4a			GTP binding [GO:0005525]	GTP binding [GO:0005525]	202	sasa:100380486;	3p_ssa_miR_429ab	1668	21	-20.3	653
NM_001173778.1	Wilms tumor protein	WT1 wt1	regulation of transcription, DNA-templated [GO:0006355]	nucleus [GO:0005634]	nucleus [GO:0005634]; nucleic acid binding [GO:0003676]; regulation of transcription, DNA-templated [GO:0006355]	nucleic acid binding [GO:0003676]	389	sasa:100380493;	5p_ssa_miR_novel_2	1214	24	-18.1	105
NM_001173825.1	Protein-L-isoaspartate O-methyltransferase domain-containing protein 1	PCMD1 pcmd1			protein-L-isoaspartate (D-aspartate) O-methyltransferase activity [GO:0004719]	protein-L-isoaspartate (D-aspartate) O-methyltransferase activity [GO:0004719]	373	sasa:100380540;	3p_ssa_miR_novel_15	431	22	-21.5	41
NM_001173828.1	Peptidylprolyl isomerase-like 5 (leucine-rich repeat protein 1 isoform X2)	LLR1 llr1 lrr1			isomerase activity [GO:0016853]	isomerase activity [GO:0016853]	421	sasa:100380543;	3p_ssa_miR_200b	700	23	-22.3	490
NM_001173828.1	Peptidylprolyl isomerase-like 5 (leucine-rich repeat protein 1 isoform X2)	LLR1 llr1 lrr1			isomerase activity [GO:0016853]	isomerase activity [GO:0016853]	421	sasa:100380543;	3p_ssa_miR_200c	700	23	-22.6	491
NM_001173828.1	Peptidylprolyl isomerase-like 5 (leucine-rich repeat protein 1 isoform X2)	LLR1 llr1 lrr1			isomerase activity [GO:0016853]	isomerase activity [GO:0016853]	421	sasa:100380543;	3p_ssa_miR_200d	700	22	-22.5	491
NM_001173835.1	Sialin	S17A5 s17a5	transmembrane transport [GO:0055085]	integral component of membrane [GO:0016021]	integral component of membrane [GO:0016021]; transmembrane transport [GO:0055085]		492	sasa:100380550;	3p_ssa_miR_194a	711	23	-28.0	299
NM_001173835.1	Sialin	S17A5 s17a5	transmembrane transport [GO:0055085]	integral component of membrane [GO:0016021]	integral component of membrane [GO:0016021]; transmembrane transport [GO:0055085]		492	sasa:100380550;	3p_ssa_miR_200ae	711	23	-18.5	558
NM_001173835.1	Sialin	S17A5 s17a5	transmembrane transport [GO:0055085]	integral component of membrane [GO:0016021]	integral component of membrane [GO:0016021]; transmembrane transport [GO:0055085]		492	sasa:100380550;	5p_sbsa_mir_205b	711	22	-20.8	646
NM_001173835.1	Sialin	S17A5 s17a5	transmembrane transport [GO:0055085]	integral component of membrane [GO:0016021]	integral component of membrane [GO:0016021]; transmembrane transport [GO:0055085]		492	sasa:100380550;	5p_ssa_miR_204	711	22	-22.7	662
NM_001173842.1	TRAF-type zinc finger domain-containing protein 1	TRAD1 trad1	apoptotic process [GO:0006915]		zinc ion binding [GO:0008270]; apoptotic process [GO:0006915]	zinc ion binding [GO:0008270]	253	sasa:100380557;	3p_ssa_miR_novel_15	1318	22	-22.3	1200
NM_001173842.1	TRAF-type zinc finger domain-containing protein 1	TRAD1 trad1	apoptotic process [GO:0006915]		zinc ion binding [GO:0008270]; apoptotic process [GO:0006915]	zinc ion binding [GO:0008270]	253	sasa:100380557;	5p_ssa_miR_196a	1318	22	-21.6	455
NM_001173842.1	TRAF-type zinc finger domain-containing protein 1	TRAD1 trad1	apoptotic process [GO:0006915]		zinc ion binding [GO:0008270]; apoptotic process [GO:0006915]	zinc ion binding [GO:0008270]	253	sasa:100380557;	5p_ssa_miR_196b	1318	22	-21.5	455
NM_001173842.1	TRAF-type zinc finger domain-containing protein 1	TRAD1 trad1	apoptotic process [GO:0006915]		zinc ion binding [GO:0008270]; apoptotic process [GO:0006915]	zinc ion binding [GO:0008270]	253	sasa:100380557;	5p_ssa_miR_216a	1318	22	-18.8	154
NM_001173842.1	TRAF-type zinc finger domain-containing protein 1	TRAD1 trad1	apoptotic process [GO:0006915]		zinc ion binding [GO:0008270]; apoptotic process [GO:0006915]	zinc ion binding [GO:0008270]	253	sasa:100380557;	5p_ssa_miR_217	1318	23	-25.7	416
NM_001173842.1	TRAF-type zinc finger domain-containing protein 1	TRAD1 trad1	apoptotic process [GO:0006915]		zinc ion binding [GO:0008270]; apoptotic process [GO:0006915]	zinc ion binding [GO:0008270]	253	sasa:100380557;	5p_ssa_miR_217	1318	23	-25.1	530
NM_001173842.1	TRAF-type zinc finger domain-containing protein 1	TRAD1 trad1	apoptotic process [GO:0006915]		zinc ion binding [GO:0008270]; apoptotic process [GO:0006915]	zinc ion binding [GO:0008270]	253	sasa:100380557;	5p_ssa_miR_217	1318	23	-21.9	643
NM_001173849.1	Tyrosine-protein phosphatase non-receptor type 7	PTN7 ptn7			protein tyrosine phosphatase activity [GO:0004725]	protein tyrosine phosphatase activity [GO:0004725]	384	sasa:100380564;	3p_ssa_miR_146a_3	806	22	-18.3	441
NM_001173849.1	Tyrosine-protein phosphatase non-receptor type 7	PTN7 ptn7			protein tyrosine phosphatase activity [GO:0004725]	protein tyrosine phosphatase activity [GO:0004725]	384	sasa:100380564;	3p_ssa_miR_150	806	23	-22.5	1
NM_001173849.1	Tyrosine-protein phosphatase non-receptor type 7	PTN7 ptn7			protein tyrosine phosphatase activity [GO:0004725]	protein tyrosine phosphatase activity [GO:0004725]	384	sasa:100380564;	5p_ssa_miR_192a	806	21	-24.8	457
NM_001173879.1	Phosphoethanolamine N-methyltransferase 3	PEAM3 peam3	methylation [GO:0032259]		methyltransferase activity [GO:0008168]; methylation [GO:0032259]	methyltransferase activity [GO:0008168]	495	sasa:100380594;	5p_ssa_miR_146a	1050	23	-20.1	314
NM_001173879.1	Phosphoethanolamine N-methyltransferase 3	PEAM3 peam3	methylation [GO:0032259]		methyltransferase activity [GO:0008168]; methylation [GO:0032259]	methyltransferase activity [GO:0008168]	495	sasa:100380594;	5p_ssa_miR_146b	1050	23	-20.6	314
NM_001173879.1	Phosphoethanolamine N-methyltransferase 3	PEAM3 peam3	methylation [GO:0032259]		methyltransferase activity [GO:0008168]; methylation [GO:0032259]	methyltransferase activity [GO:0008168]	495	sasa:100380594;	5p_ssa_miR_200b	1050	22	-23.1	469
NM_001173879.1	Phosphoethanolamine N-methyltransferase 3	PEAM3 peam3	methylation [GO:0032259]		methyltransferase activity [GO:0008168]; methylation [GO:0032259]	methyltransferase activity [GO:0008168]	495	sasa:100380594;	5p_ssa_miR_730a	1050	22	-31.4	460
NM_001173888.1	Protoporphyrinogen oxidase (EC 1.3.3.4)	PPOX ppox	protoporphyrinogen IX biosynthetic process [GO:0006782]	mitochondrial inner membrane [GO:0005743]	mitochondrial inner membrane [GO:0005743]; oxygen-dependent protoporphyrinogen oxidase activity [GO:0004729]; protoporphyrinogen IX biosynthetic process [GO:0006782]	oxygen-dependent protoporphyrinogen oxidase activity [GO:0004729]	476	sasa:100380603;	3p_ssa_miR_150	1040	23	-28.7	133
NM_001173888.1	Protoporphyrinogen oxidase (EC 1.3.3.4)	PPOX ppox	protoporphyrinogen IX biosynthetic process [GO:0006782]	mitochondrial inner membrane [GO:0005743]	mitochondrial inner membrane [GO:0005743]; oxygen-dependent protoporphyrinogen oxidase activity [GO:0004729]; protoporphyrinogen IX biosynthetic process [GO:0006782]	oxygen-dependent protoporphyrinogen oxidase activity [GO:0004729]	476	sasa:100380603;	3p_ssa_miR_451	1040	22	-19.8	586
NM_001173888.1	Protoporphyrinogen oxidase (EC 1.3.3.4)	PPOX ppox	protoporphyrinogen IX biosynthetic process [GO:0006782]	mitochondrial inner membrane [GO:0005743]	mitochondrial inner membrane [GO:0005743]; oxygen-dependent protoporphyrinogen oxidase activity [GO:0004729]; protoporphyrinogen IX biosynthetic process [GO:0006782]	oxygen-dependent protoporphyrinogen oxidase activity [GO:0004729]	476	sasa:100380603;	5p_ssa_miR_130d_2	1040	22	-23.8	450
NM_001173888.1	Protoporphyrinogen oxidase (EC 1.3.3.4)	PPOX ppox	protoporphyrinogen IX biosynthetic process [GO:0006782]	mitochondrial inner membrane [GO:0005743]	mitochondrial inner membrane [GO:0005743]; oxygen-dependent protoporphyrinogen oxidase activity [GO:0004729]; protoporphyrinogen IX biosynthetic process [GO:0006782]	oxygen-dependent protoporphyrinogen oxidase activity [GO:0004729]	476	sasa:100380603;	5p_ssa_miR_146a	1040	23	-18.2	385
NM_001173888.1	Protoporphyrinogen oxidase (EC 1.3.3.4)	PPOX ppox	protoporphyrinogen IX biosynthetic process [GO:0006782]	mitochondrial inner membrane [GO:0005743]	mitochondrial inner membrane [GO:0005743]; oxygen-dependent protoporphyrinogen oxidase activity [GO:0004729]; protoporphyrinogen IX biosynthetic process [GO:0006782]	oxygen-dependent protoporphyrinogen oxidase activity [GO:0004729]	476	sasa:100380603;	5p_ssa_miR_146b	1040	23	-18.2	385
NM_001173888.1	Protoporphyrinogen oxidase (EC 1.3.3.4)	PPOX ppox	protoporphyrinogen IX biosynthetic process [GO:0006782]	mitochondrial inner membrane [GO:0005743]	mitochondrial inner membrane [GO:0005743]; oxygen-dependent protoporphyrinogen oxidase activity [GO:0004729]; protoporphyrinogen IX biosynthetic process [GO:0006782]	oxygen-dependent protoporphyrinogen oxidase activity [GO:0004729]	476	sasa:100380603;	5p_ssa_miR_204	1040	22	-18.6	431
NM_001173888.1	Protoporphyrinogen oxidase (EC 1.3.3.4)	PPOX ppox	protoporphyrinogen IX biosynthetic process [GO:0006782]	mitochondrial inner membrane [GO:0005743]	mitochondrial inner membrane [GO:0005743]; oxygen-dependent protoporphyrinogen oxidase activity [GO:0004729]; protoporphyrinogen IX biosynthetic process [GO:0006782]	oxygen-dependent protoporphyrinogen oxidase activity [GO:0004729]	476	sasa:100380603;	5p_ssa_miR_8162	1040	23	-29.5	332
NM_001173907.1	HGV2 (HGV2 protein) (HGV2 protein isoform X2)	HGV2 hgv2					454	sasa:100380622;	3p_ssa_miR_106b	127	24	-19.6	27
NM_001173907.1	HGV2 (HGV2 protein) (HGV2 protein isoform X2)	HGV2 hgv2					454	sasa:100380622;	3p_ssa_miR_17_1	127	23	-24.2	43
NM_001173915.1	Aquaporin 8b (Aquaporin-8)	AQP8 aqp8 aqp8b		basolateral part of cell [GO:1990794]; brush border membrane [GO:0031526]; integral component of membrane [GO:0016021]; plasma membrane [GO:0005886]	basolateral part of cell [GO:1990794]; brush border membrane [GO:0031526]; integral component of membrane [GO:0016021]; plasma membrane [GO:0005886]; glycerol channel activity [GO:0015254]; urea channel activity [GO:0015265]; water channel activity [GO:0015250]	glycerol channel activity [GO:0015254]; urea channel activity [GO:0015265]; water channel activity [GO:0015250]	259	sasa:100380791;	3p_ssa_miR_144	780	21	-18.3	309
NM_001173915.1	Aquaporin 8b (Aquaporin-8)	AQP8 aqp8 aqp8b		basolateral part of cell [GO:1990794]; brush border membrane [GO:0031526]; integral component of membrane [GO:0016021]; plasma membrane [GO:0005886]	basolateral part of cell [GO:1990794]; brush border membrane [GO:0031526]; integral component of membrane [GO:0016021]; plasma membrane [GO:0005886]; glycerol channel activity [GO:0015254]; urea channel activity [GO:0015265]; water channel activity [GO:0015250]	glycerol channel activity [GO:0015254]; urea channel activity [GO:0015265]; water channel activity [GO:0015250]	259	sasa:100380791;	3p_ssa_miR_15b	780	22	-21.3	144
NM_001173915.1	Aquaporin 8b (Aquaporin-8)	AQP8 aqp8 aqp8b		basolateral part of cell [GO:1990794]; brush border membrane [GO:0031526]; integral component of membrane [GO:0016021]; plasma membrane [GO:0005886]	basolateral part of cell [GO:1990794]; brush border membrane [GO:0031526]; integral component of membrane [GO:0016021]; plasma membrane [GO:0005886]; glycerol channel activity [GO:0015254]; urea channel activity [GO:0015265]; water channel activity [GO:0015250]	glycerol channel activity [GO:0015254]; urea channel activity [GO:0015265]; water channel activity [GO:0015250]	259	sasa:100380791;	5p_ssa_miR_217	780	23	-18.9	32
NM_001173920.1	Fructose-bisphosphate aldolase (EC 4.1.2.13)	ALDOA aldoa LOC106583908	glycolytic process [GO:0006096]		fructose-bisphosphate aldolase activity [GO:0004332]; glycolytic process [GO:0006096]	fructose-bisphosphate aldolase activity [GO:0004332]	363	sasa:100380798;sasa:106583908;	3p_ssa_miR_200ae	2303	23	-18.6	619
NM_001173920.1	Fructose-bisphosphate aldolase (EC 4.1.2.13)	ALDOA aldoa LOC106583908	glycolytic process [GO:0006096]		fructose-bisphosphate aldolase activity [GO:0004332]; glycolytic process [GO:0006096]	fructose-bisphosphate aldolase activity [GO:0004332]	363	sasa:100380798;sasa:106583908;	3p_ssa_miR_200b	2303	23	-18.9	286
NM_001173920.1	Fructose-bisphosphate aldolase (EC 4.1.2.13)	ALDOA aldoa LOC106583908	glycolytic process [GO:0006096]		fructose-bisphosphate aldolase activity [GO:0004332]; glycolytic process [GO:0006096]	fructose-bisphosphate aldolase activity [GO:0004332]	363	sasa:100380798;sasa:106583908;	3p_ssa_miR_200c	2303	23	-19.8	286
NM_001173920.1	Fructose-bisphosphate aldolase (EC 4.1.2.13)	ALDOA aldoa LOC106583908	glycolytic process [GO:0006096]		fructose-bisphosphate aldolase activity [GO:0004332]; glycolytic process [GO:0006096]	fructose-bisphosphate aldolase activity [GO:0004332]	363	sasa:100380798;sasa:106583908;	3p_ssa_miR_200d	2303	22	-18.6	289
NM_001173920.1	Fructose-bisphosphate aldolase (EC 4.1.2.13)	ALDOA aldoa LOC106583908	glycolytic process [GO:0006096]		fructose-bisphosphate aldolase activity [GO:0004332]; glycolytic process [GO:0006096]	fructose-bisphosphate aldolase activity [GO:0004332]	363	sasa:100380798;sasa:106583908;	3p_ssa_miR_2188	2303	22	-19.9	729
NM_001173920.1	Fructose-bisphosphate aldolase (EC 4.1.2.13)	ALDOA aldoa LOC106583908	glycolytic process [GO:0006096]		fructose-bisphosphate aldolase activity [GO:0004332]; glycolytic process [GO:0006096]	fructose-bisphosphate aldolase activity [GO:0004332]	363	sasa:100380798;sasa:106583908;	3p_ssa_miR_725	2303	22	-20.3	337
NM_001173920.1	Fructose-bisphosphate aldolase (EC 4.1.2.13)	ALDOA aldoa LOC106583908	glycolytic process [GO:0006096]		fructose-bisphosphate aldolase activity [GO:0004332]; glycolytic process [GO:0006096]	fructose-bisphosphate aldolase activity [GO:0004332]	363	sasa:100380798;sasa:106583908;	5p_ssa_miR_194a	2303	22	-19.7	74
NM_001173920.1	Fructose-bisphosphate aldolase (EC 4.1.2.13)	ALDOA aldoa LOC106583908	glycolytic process [GO:0006096]		fructose-bisphosphate aldolase activity [GO:0004332]; glycolytic process [GO:0006096]	fructose-bisphosphate aldolase activity [GO:0004332]	363	sasa:100380798;sasa:106583908;	5p_ssa_miR_194b	2303	22	-18.4	73
NM_001173920.1	Fructose-bisphosphate aldolase (EC 4.1.2.13)	ALDOA aldoa LOC106583908	glycolytic process [GO:0006096]		fructose-bisphosphate aldolase activity [GO:0004332]; glycolytic process [GO:0006096]	fructose-bisphosphate aldolase activity [GO:0004332]	363	sasa:100380798;sasa:106583908;	5p_ssa_miR_216a	2303	22	-18.7	1118
NM_001173920.1	Fructose-bisphosphate aldolase (EC 4.1.2.13)	ALDOA aldoa LOC106583908	glycolytic process [GO:0006096]		fructose-bisphosphate aldolase activity [GO:0004332]; glycolytic process [GO:0006096]	fructose-bisphosphate aldolase activity [GO:0004332]	363	sasa:100380798;sasa:106583908;	5p_ssa_miR_218a	2303	22	-21.6	1443
NM_001173920.1	Fructose-bisphosphate aldolase (EC 4.1.2.13)	ALDOA aldoa LOC106583908	glycolytic process [GO:0006096]		fructose-bisphosphate aldolase activity [GO:0004332]; glycolytic process [GO:0006096]	fructose-bisphosphate aldolase activity [GO:0004332]	363	sasa:100380798;sasa:106583908;	5p_ssa_miR_730a	2303	22	-24.0	1460
NM_001173920.1	Fructose-bisphosphate aldolase (EC 4.1.2.13)	ALDOA aldoa LOC106583908	glycolytic process [GO:0006096]		fructose-bisphosphate aldolase activity [GO:0004332]; glycolytic process [GO:0006096]	fructose-bisphosphate aldolase activity [GO:0004332]	363	sasa:100380798;sasa:106583908;	5p_ssa_miR_92a_1_2	2303	23	-26.1	234
NM_001173933.1	Glutamate decarboxylase-like protein 1	GADL1 gadl1	carboxylic acid metabolic process [GO:0019752]		carboxy-lyase activity [GO:0016831]; pyridoxal phosphate binding [GO:0030170]; carboxylic acid metabolic process [GO:0019752]	carboxy-lyase activity [GO:0016831]; pyridoxal phosphate binding [GO:0030170]	524	sasa:100380811;	3p_ssa_miR_15b	1426	22	-19.0	763
NM_001173933.1	Glutamate decarboxylase-like protein 1	GADL1 gadl1	carboxylic acid metabolic process [GO:0019752]		carboxy-lyase activity [GO:0016831]; pyridoxal phosphate binding [GO:0030170]; carboxylic acid metabolic process [GO:0019752]	carboxy-lyase activity [GO:0016831]; pyridoxal phosphate binding [GO:0030170]	524	sasa:100380811;	3p_ssa_miR_200b	1426	23	-20.1	1126
NM_001173933.1	Glutamate decarboxylase-like protein 1	GADL1 gadl1	carboxylic acid metabolic process [GO:0019752]		carboxy-lyase activity [GO:0016831]; pyridoxal phosphate binding [GO:0030170]; carboxylic acid metabolic process [GO:0019752]	carboxy-lyase activity [GO:0016831]; pyridoxal phosphate binding [GO:0030170]	524	sasa:100380811;	3p_ssa_miR_200c	1426	23	-19.1	1126
NM_001173933.1	Glutamate decarboxylase-like protein 1	GADL1 gadl1	carboxylic acid metabolic process [GO:0019752]		carboxy-lyase activity [GO:0016831]; pyridoxal phosphate binding [GO:0030170]; carboxylic acid metabolic process [GO:0019752]	carboxy-lyase activity [GO:0016831]; pyridoxal phosphate binding [GO:0030170]	524	sasa:100380811;	3p_ssa_miR_200d	1426	22	-19.1	1126
NM_001173933.1	Glutamate decarboxylase-like protein 1	GADL1 gadl1	carboxylic acid metabolic process [GO:0019752]		carboxy-lyase activity [GO:0016831]; pyridoxal phosphate binding [GO:0030170]; carboxylic acid metabolic process [GO:0019752]	carboxy-lyase activity [GO:0016831]; pyridoxal phosphate binding [GO:0030170]	524	sasa:100380811;	3p_ssa_miR_725	1426	22	-21.8	1330
NM_001173933.1	Glutamate decarboxylase-like protein 1	GADL1 gadl1	carboxylic acid metabolic process [GO:0019752]		carboxy-lyase activity [GO:0016831]; pyridoxal phosphate binding [GO:0030170]; carboxylic acid metabolic process [GO:0019752]	carboxy-lyase activity [GO:0016831]; pyridoxal phosphate binding [GO:0030170]	524	sasa:100380811;	3p_ssa_miR_novel_15	1426	22	-29.1	1222
NM_001173933.1	Glutamate decarboxylase-like protein 1	GADL1 gadl1	carboxylic acid metabolic process [GO:0019752]		carboxy-lyase activity [GO:0016831]; pyridoxal phosphate binding [GO:0030170]; carboxylic acid metabolic process [GO:0019752]	carboxy-lyase activity [GO:0016831]; pyridoxal phosphate binding [GO:0030170]	524	sasa:100380811;	5p_ssa_miR_29c	1426	23	-19.5	117
NM_001173933.1	Glutamate decarboxylase-like protein 1	GADL1 gadl1	carboxylic acid metabolic process [GO:0019752]		carboxy-lyase activity [GO:0016831]; pyridoxal phosphate binding [GO:0030170]; carboxylic acid metabolic process [GO:0019752]	carboxy-lyase activity [GO:0016831]; pyridoxal phosphate binding [GO:0030170]	524	sasa:100380811;	5p_ssa_miR_730a	1426	22	-22.0	1319
NM_001173933.1	Glutamate decarboxylase-like protein 1	GADL1 gadl1	carboxylic acid metabolic process [GO:0019752]		carboxy-lyase activity [GO:0016831]; pyridoxal phosphate binding [GO:0030170]; carboxylic acid metabolic process [GO:0019752]	carboxy-lyase activity [GO:0016831]; pyridoxal phosphate binding [GO:0030170]	524	sasa:100380811;	5p_ssa_miR_8162	1426	23	-24.5	339
NM_001173945.1	Zinc finger MYND domain-containing protein 11	ZMY11 zmy11			metal ion binding [GO:0046872]	metal ion binding [GO:0046872]	656	sasa:100380823;	3p_ssa_miR_15b	480	22	-20.2	211
NM_001173945.1	Zinc finger MYND domain-containing protein 11	ZMY11 zmy11			metal ion binding [GO:0046872]	metal ion binding [GO:0046872]	656	sasa:100380823;	5p_ssa_miR_92a_1_2	480	23	-26.6	36
NM_001173963.1	Neutral and basic amino acid transport protein rBAT	SLC31 slc31	carbohydrate metabolic process [GO:0005975]	integral component of membrane [GO:0016021]	integral component of membrane [GO:0016021]; catalytic activity [GO:0003824]; carbohydrate metabolic process [GO:0005975]	catalytic activity [GO:0003824]	681	sasa:100380841;	3p_ssa_miR_106b	184	24	-18.1	1
NM_001193454.1	selenoprotein L	sell	oxidation-reduction process [GO:0055114]		oxidation-reduction process [GO:0055114]		307	sasa:100499254;	3p_ssa_miR_725	442	22	-21.7	181
NM_001193454.1	selenoprotein L	sell	oxidation-reduction process [GO:0055114]		oxidation-reduction process [GO:0055114]		307	sasa:100499254;	5p_ssa_miR_730a	442	22	-19.0	132
NM_001193497.1	selenoprotein Ja	selja					344	sasa:100499263;	5p_ssa_miR_301a	321	22	-21.4	239
NM_001193497.1	selenoprotein Ja	selja					344	sasa:100499263;	5p_ssa_miR_301b	321	22	-20.7	239
NM_001279048.1	GSK-3-binding protein (GSK-3-binding protein isoform X1) (Lycogen synthase kinase binding protein-like)	gbp GBP			kinase activity [GO:0016301]	kinase activity [GO:0016301]	161	sasa:101448021;	3p_ssa_miR_203b	938	21	-18.5	585
NM_001279087.1	Mul1b (Mul1b protein)	Mul1b mul1b	organelle organization [GO:0006996]	integral component of membrane [GO:0016021]	integral component of membrane [GO:0016021]; ubiquitin-protein transferase activity [GO:0004842]; organelle organization [GO:0006996]	ubiquitin-protein transferase activity [GO:0004842]	274	sasa:101448039;	3p_ssa_miR_137a	924	23	-20.9	63
NM_001279087.1	Mul1b (Mul1b protein)	Mul1b mul1b	organelle organization [GO:0006996]	integral component of membrane [GO:0016021]	integral component of membrane [GO:0016021]; ubiquitin-protein transferase activity [GO:0004842]; organelle organization [GO:0006996]	ubiquitin-protein transferase activity [GO:0004842]	274	sasa:101448039;	3p_ssa_miR_200b	924	23	-18.8	297
NM_001279087.1	Mul1b (Mul1b protein)	Mul1b mul1b	organelle organization [GO:0006996]	integral component of membrane [GO:0016021]	integral component of membrane [GO:0016021]; ubiquitin-protein transferase activity [GO:0004842]; organelle organization [GO:0006996]	ubiquitin-protein transferase activity [GO:0004842]	274	sasa:101448039;	3p_ssa_miR_200c	924	23	-20.5	297
NM_001279087.1	Mul1b (Mul1b protein)	Mul1b mul1b	organelle organization [GO:0006996]	integral component of membrane [GO:0016021]	integral component of membrane [GO:0016021]; ubiquitin-protein transferase activity [GO:0004842]; organelle organization [GO:0006996]	ubiquitin-protein transferase activity [GO:0004842]	274	sasa:101448039;	3p_ssa_miR_200d	924	22	-20.5	297
NM_001279087.1	Mul1b (Mul1b protein)	Mul1b mul1b	organelle organization [GO:0006996]	integral component of membrane [GO:0016021]	integral component of membrane [GO:0016021]; ubiquitin-protein transferase activity [GO:0004842]; organelle organization [GO:0006996]	ubiquitin-protein transferase activity [GO:0004842]	274	sasa:101448039;	5p_ssa_miR_196b	924	22	-18.5	528
NM_001279087.1	Mul1b (Mul1b protein)	Mul1b mul1b	organelle organization [GO:0006996]	integral component of membrane [GO:0016021]	integral component of membrane [GO:0016021]; ubiquitin-protein transferase activity [GO:0004842]; organelle organization [GO:0006996]	ubiquitin-protein transferase activity [GO:0004842]	274	sasa:101448039;	5p_ssa_miR_29b_1	924	23	-22.3	604
NM_001279087.1	Mul1b (Mul1b protein)	Mul1b mul1b	organelle organization [GO:0006996]	integral component of membrane [GO:0016021]	integral component of membrane [GO:0016021]; ubiquitin-protein transferase activity [GO:0004842]; organelle organization [GO:0006996]	ubiquitin-protein transferase activity [GO:0004842]	274	sasa:101448039;	5p_ssa_miR_730a	924	22	-19.6	157
NM_001320018.1	Pyruvate kinase (EC 2.7.1.40)	KPYK LOC106573729			kinase activity [GO:0016301]; magnesium ion binding [GO:0000287]; potassium ion binding [GO:0030955]; pyruvate kinase activity [GO:0004743]	kinase activity [GO:0016301]; magnesium ion binding [GO:0000287]; potassium ion binding [GO:0030955]; pyruvate kinase activity [GO:0004743]	527	sasa:106573729;	3p_ssa_miR_100a_2	348	23	-19.9	257
NM_001320018.1	Pyruvate kinase (EC 2.7.1.40)	KPYK LOC106573729			kinase activity [GO:0016301]; magnesium ion binding [GO:0000287]; potassium ion binding [GO:0030955]; pyruvate kinase activity [GO:0004743]	kinase activity [GO:0016301]; magnesium ion binding [GO:0000287]; potassium ion binding [GO:0030955]; pyruvate kinase activity [GO:0004743]	527	sasa:106573729;	3p_ssa_miR_192a_1	348	22	-27.5	15
NM_001320018.1	Pyruvate kinase (EC 2.7.1.40)	KPYK LOC106573729			kinase activity [GO:0016301]; magnesium ion binding [GO:0000287]; potassium ion binding [GO:0030955]; pyruvate kinase activity [GO:0004743]	kinase activity [GO:0016301]; magnesium ion binding [GO:0000287]; potassium ion binding [GO:0030955]; pyruvate kinase activity [GO:0004743]	527	sasa:106573729;	3p_ssa_miR_192a_2	348	22	-26.2	15
NM_001320018.1	Pyruvate kinase (EC 2.7.1.40)	KPYK LOC106573729			kinase activity [GO:0016301]; magnesium ion binding [GO:0000287]; potassium ion binding [GO:0030955]; pyruvate kinase activity [GO:0004743]	kinase activity [GO:0016301]; magnesium ion binding [GO:0000287]; potassium ion binding [GO:0030955]; pyruvate kinase activity [GO:0004743]	527	sasa:106573729;	3p_ssa_miR_725	348	22	-22.0	20
NM_001320018.1	Pyruvate kinase (EC 2.7.1.40)	KPYK LOC106573729			kinase activity [GO:0016301]; magnesium ion binding [GO:0000287]; potassium ion binding [GO:0030955]; pyruvate kinase activity [GO:0004743]	kinase activity [GO:0016301]; magnesium ion binding [GO:0000287]; potassium ion binding [GO:0030955]; pyruvate kinase activity [GO:0004743]	527	sasa:106573729;	5p_ssa_miR_216a	348	22	-20.3	167
NM_001320018.1	Pyruvate kinase (EC 2.7.1.40)	KPYK LOC106573729			kinase activity [GO:0016301]; magnesium ion binding [GO:0000287]; potassium ion binding [GO:0030955]; pyruvate kinase activity [GO:0004743]	kinase activity [GO:0016301]; magnesium ion binding [GO:0000287]; potassium ion binding [GO:0030955]; pyruvate kinase activity [GO:0004743]	527	sasa:106573729;	5p_ssa_mir_449ab	348	21	-23.3	241
XM_014123022.1	transcription factor MafA-like	LOC106560283		nucleus [GO:0005634]	nucleus [GO:0005634]; DNA binding [GO:0003677]; DNA-binding transcription factor activity [GO:0003700]	DNA binding [GO:0003677]; DNA-binding transcription factor activity [GO:0003700]	414	sasa:106560283;	3p_ssa_miR_125a_1	1623	22	-25.5	175
XM_014123022.1	transcription factor MafA-like	LOC106560283		nucleus [GO:0005634]	nucleus [GO:0005634]; DNA binding [GO:0003677]; DNA-binding transcription factor activity [GO:0003700]	DNA binding [GO:0003677]; DNA-binding transcription factor activity [GO:0003700]	414	sasa:106560283;	3p_ssa_miR_144	1623	21	-23.0	967
XM_014123022.1	transcription factor MafA-like	LOC106560283		nucleus [GO:0005634]	nucleus [GO:0005634]; DNA binding [GO:0003677]; DNA-binding transcription factor activity [GO:0003700]	DNA binding [GO:0003677]; DNA-binding transcription factor activity [GO:0003700]	414	sasa:106560283;	3p_ssa_miR_144	1623	21	-19.4	1570
XM_014123022.1	transcription factor MafA-like	LOC106560283		nucleus [GO:0005634]	nucleus [GO:0005634]; DNA binding [GO:0003677]; DNA-binding transcription factor activity [GO:0003700]	DNA binding [GO:0003677]; DNA-binding transcription factor activity [GO:0003700]	414	sasa:106560283;	5p_ssa_miR_144	1623	25	-19.5	484
XM_014123022.1	transcription factor MafA-like	LOC106560283		nucleus [GO:0005634]	nucleus [GO:0005634]; DNA binding [GO:0003677]; DNA-binding transcription factor activity [GO:0003700]	DNA binding [GO:0003677]; DNA-binding transcription factor activity [GO:0003700]	414	sasa:106560283;	5p_ssa_miR_217	1623	23	-20.7	621
XM_014123022.1	transcription factor MafA-like	LOC106560283		nucleus [GO:0005634]	nucleus [GO:0005634]; DNA binding [GO:0003677]; DNA-binding transcription factor activity [GO:0003700]	DNA binding [GO:0003677]; DNA-binding transcription factor activity [GO:0003700]	414	sasa:106560283;	5p_ssa_miR_29b_1	1623	23	-27.3	65
XM_014123022.1	transcription factor MafA-like	LOC106560283		nucleus [GO:0005634]	nucleus [GO:0005634]; DNA binding [GO:0003677]; DNA-binding transcription factor activity [GO:0003700]	DNA binding [GO:0003677]; DNA-binding transcription factor activity [GO:0003700]	414	sasa:106560283;	5p_ssa_miR_29b_1	1623	23	-23.9	351
XM_014123022.1	transcription factor MafA-like	LOC106560283		nucleus [GO:0005634]	nucleus [GO:0005634]; DNA binding [GO:0003677]; DNA-binding transcription factor activity [GO:0003700]	DNA binding [GO:0003677]; DNA-binding transcription factor activity [GO:0003700]	414	sasa:106560283;	5p_ssa_miR_430b	1623	23	-18.1	504
XM_014123437.1	EF-hand calcium-binding domain-containing protein 7 isoform X2	efcab7			calcium ion binding [GO:0005509]	calcium ion binding [GO:0005509]	617		5p_ssa_miR_novel_2	517	24	-23.0	70
XM_014123475.1	tryptophan--tRNA ligase, cytoplasmic	wars	tryptophanyl-tRNA aminoacylation [GO:0006436]		ATP binding [GO:0005524]; tryptophan-tRNA ligase activity [GO:0004830]; tryptophanyl-tRNA aminoacylation [GO:0006436]	ATP binding [GO:0005524]; tryptophan-tRNA ligase activity [GO:0004830]	475	sasa:106560480;	3p_ssa_miR_137a	386	23	-18.3	329
XM_014123475.1	tryptophan--tRNA ligase, cytoplasmic	wars	tryptophanyl-tRNA aminoacylation [GO:0006436]		ATP binding [GO:0005524]; tryptophan-tRNA ligase activity [GO:0004830]; tryptophanyl-tRNA aminoacylation [GO:0006436]	ATP binding [GO:0005524]; tryptophan-tRNA ligase activity [GO:0004830]	475	sasa:106560480;	3p_ssa_miR_200b	386	23	-20.5	50
XM_014123475.1	tryptophan--tRNA ligase, cytoplasmic	wars	tryptophanyl-tRNA aminoacylation [GO:0006436]		ATP binding [GO:0005524]; tryptophan-tRNA ligase activity [GO:0004830]; tryptophanyl-tRNA aminoacylation [GO:0006436]	ATP binding [GO:0005524]; tryptophan-tRNA ligase activity [GO:0004830]	475	sasa:106560480;	3p_ssa_miR_200c	386	23	-22.5	50
XM_014123475.1	tryptophan--tRNA ligase, cytoplasmic	wars	tryptophanyl-tRNA aminoacylation [GO:0006436]		ATP binding [GO:0005524]; tryptophan-tRNA ligase activity [GO:0004830]; tryptophanyl-tRNA aminoacylation [GO:0006436]	ATP binding [GO:0005524]; tryptophan-tRNA ligase activity [GO:0004830]	475	sasa:106560480;	3p_ssa_miR_200d	386	22	-22.5	50
XM_014123475.1	tryptophan--tRNA ligase, cytoplasmic	wars	tryptophanyl-tRNA aminoacylation [GO:0006436]		ATP binding [GO:0005524]; tryptophan-tRNA ligase activity [GO:0004830]; tryptophanyl-tRNA aminoacylation [GO:0006436]	ATP binding [GO:0005524]; tryptophan-tRNA ligase activity [GO:0004830]	475	sasa:106560480;	5p_ssa_miR_301a	386	22	-21.5	223
XM_014123475.1	tryptophan--tRNA ligase, cytoplasmic	wars	tryptophanyl-tRNA aminoacylation [GO:0006436]		ATP binding [GO:0005524]; tryptophan-tRNA ligase activity [GO:0004830]; tryptophanyl-tRNA aminoacylation [GO:0006436]	ATP binding [GO:0005524]; tryptophan-tRNA ligase activity [GO:0004830]	475	sasa:106560480;	5p_ssa_miR_301b	386	22	-20.8	223
XM_014123503.1	phosphatidylinositol 3-kinase regulatory subunit gamma-like	LOC106560529			kinase activity [GO:0016301]	kinase activity [GO:0016301]	412	sasa:106560529;	3p_ssa_miR_200b	3335	23	-19.9	1072
XM_014123503.1	phosphatidylinositol 3-kinase regulatory subunit gamma-like	LOC106560529			kinase activity [GO:0016301]	kinase activity [GO:0016301]	412	sasa:106560529;	3p_ssa_miR_30a_2	3335	22	-31.6	1903
XM_014123503.1	phosphatidylinositol 3-kinase regulatory subunit gamma-like	LOC106560529			kinase activity [GO:0016301]	kinase activity [GO:0016301]	412	sasa:106560529;	3p_ssa_miR_375	3335	22	-22.2	1225
XM_014123503.1	phosphatidylinositol 3-kinase regulatory subunit gamma-like	LOC106560529			kinase activity [GO:0016301]	kinase activity [GO:0016301]	412	sasa:106560529;	3p_ssa_miR_725	3335	22	-20.3	3052
XM_014123503.1	phosphatidylinositol 3-kinase regulatory subunit gamma-like	LOC106560529			kinase activity [GO:0016301]	kinase activity [GO:0016301]	412	sasa:106560529;	5p_ssa_miR_130d_2	3335	22	-22.7	2485
XM_014123503.1	phosphatidylinositol 3-kinase regulatory subunit gamma-like	LOC106560529			kinase activity [GO:0016301]	kinase activity [GO:0016301]	412	sasa:106560529;	5p_ssa_miR_130d_2	3335	22	-21.0	2318
XM_014123503.1	phosphatidylinositol 3-kinase regulatory subunit gamma-like	LOC106560529			kinase activity [GO:0016301]	kinase activity [GO:0016301]	412	sasa:106560529;	5p_ssa_miR_130d_2	3335	22	-18.4	2455
XM_014123503.1	phosphatidylinositol 3-kinase regulatory subunit gamma-like	LOC106560529			kinase activity [GO:0016301]	kinase activity [GO:0016301]	412	sasa:106560529;	5p_ssa_miR_202a	3335	23	-19.4	2343
XM_014123503.1	phosphatidylinositol 3-kinase regulatory subunit gamma-like	LOC106560529			kinase activity [GO:0016301]	kinase activity [GO:0016301]	412	sasa:106560529;	5p_ssa_miR_430b	3335	23	-19.2	3041
XM_014123503.1	phosphatidylinositol 3-kinase regulatory subunit gamma-like	LOC106560529			kinase activity [GO:0016301]	kinase activity [GO:0016301]	412	sasa:106560529;	5p_ssa_miR_727a	3335	22	-21.5	227
XM_014123503.1	phosphatidylinositol 3-kinase regulatory subunit gamma-like	LOC106560529			kinase activity [GO:0016301]	kinase activity [GO:0016301]	412	sasa:106560529;	5p_ssa_miR_8162	3335	23	-23.9	1864
XM_014123543.1	abnormal spindle-like microcephaly-associated protein homolog	LOC106560548	spindle organization [GO:0007051]		spindle organization [GO:0007051]		3321	sasa:106560548;	3p_ssa_miR_125b_1	582	20	-22.0	565
XM_014123543.1	abnormal spindle-like microcephaly-associated protein homolog	LOC106560548	spindle organization [GO:0007051]		spindle organization [GO:0007051]		3321	sasa:106560548;	3p_ssa_miR_146a_3	582	22	-18.3	25
XM_014123581.1	plasmalemma vesicle-associated protein	plvap		integral component of membrane [GO:0016021]	integral component of membrane [GO:0016021]		436	sasa:106560573;	3p_ssa_miR_106b	1579	24	-32.3	573
XM_014123581.1	plasmalemma vesicle-associated protein	plvap		integral component of membrane [GO:0016021]	integral component of membrane [GO:0016021]		436	sasa:106560573;	3p_ssa_miR_106b	1579	24	-20.0	14
XM_014123581.1	plasmalemma vesicle-associated protein	plvap		integral component of membrane [GO:0016021]	integral component of membrane [GO:0016021]		436	sasa:106560573;	3p_ssa_miR_146a_3	1579	22	-19.6	927
XM_014123581.1	plasmalemma vesicle-associated protein	plvap		integral component of membrane [GO:0016021]	integral component of membrane [GO:0016021]		436	sasa:106560573;	3p_ssa_miR_17_1	1579	23	-24.8	6
XM_014123581.1	plasmalemma vesicle-associated protein	plvap		integral component of membrane [GO:0016021]	integral component of membrane [GO:0016021]		436	sasa:106560573;	3p_ssa_miR_17_1	1579	23	-24.7	576
XM_014123581.1	plasmalemma vesicle-associated protein	plvap		integral component of membrane [GO:0016021]	integral component of membrane [GO:0016021]		436	sasa:106560573;	3p_ssa_miR_192a_1	1579	22	-22.2	426
XM_014123581.1	plasmalemma vesicle-associated protein	plvap		integral component of membrane [GO:0016021]	integral component of membrane [GO:0016021]		436	sasa:106560573;	3p_ssa_miR_192a_2	1579	22	-19.8	408
XM_014123581.1	plasmalemma vesicle-associated protein	plvap		integral component of membrane [GO:0016021]	integral component of membrane [GO:0016021]		436	sasa:106560573;	3p_ssa_miR_194a	1579	23	-28.5	591
XM_014123581.1	plasmalemma vesicle-associated protein	plvap		integral component of membrane [GO:0016021]	integral component of membrane [GO:0016021]		436	sasa:106560573;	3p_ssa_miR_2188	1579	22	-28.6	65
XM_014123581.1	plasmalemma vesicle-associated protein	plvap		integral component of membrane [GO:0016021]	integral component of membrane [GO:0016021]		436	sasa:106560573;	3p_ssa_miR_30a_2	1579	22	-29.2	850
XM_014123581.1	plasmalemma vesicle-associated protein	plvap		integral component of membrane [GO:0016021]	integral component of membrane [GO:0016021]		436	sasa:106560573;	3p_ssa_miR_30e_3	1579	22	-27.0	838
XM_014123581.1	plasmalemma vesicle-associated protein	plvap		integral component of membrane [GO:0016021]	integral component of membrane [GO:0016021]		436	sasa:106560573;	3p_ssa_miR_novel_15	1579	22	-21.6	1395
XM_014123581.1	plasmalemma vesicle-associated protein	plvap		integral component of membrane [GO:0016021]	integral component of membrane [GO:0016021]		436	sasa:106560573;	5p_sbsa_mir_205b	1579	22	-20.5	102
XM_014123581.1	plasmalemma vesicle-associated protein	plvap		integral component of membrane [GO:0016021]	integral component of membrane [GO:0016021]		436	sasa:106560573;	5p_ssa_miR_204	1579	22	-21.3	1176
XM_014123663.1	Claudin	cldn18		bicellular tight junction [GO:0005923]; integral component of membrane [GO:0016021]; plasma membrane [GO:0005886]	bicellular tight junction [GO:0005923]; integral component of membrane [GO:0016021]; plasma membrane [GO:0005886]; structural molecule activity [GO:0005198]	structural molecule activity [GO:0005198]	261	sasa:106560615;	5p_ssa_miR_202a	318	23	-21.6	161
XM_014123663.1	Claudin	cldn18		bicellular tight junction [GO:0005923]; integral component of membrane [GO:0016021]; plasma membrane [GO:0005886]	bicellular tight junction [GO:0005923]; integral component of membrane [GO:0016021]; plasma membrane [GO:0005886]; structural molecule activity [GO:0005198]	structural molecule activity [GO:0005198]	261	sasa:106560615;	5p_ssa_miR_202b	318	21	-23.3	165
XM_014123741.1	serine/threonine-protein kinase N2-like isoform X1	LOC106560658	signal transduction [GO:0007165]		ATP binding [GO:0005524]; GTP-Rho binding [GO:0017049]; protein serine/threonine kinase activity [GO:0004674]; signal transduction [GO:0007165]	ATP binding [GO:0005524]; GTP-Rho binding [GO:0017049]; protein serine/threonine kinase activity [GO:0004674]	980	sasa:106560658;	3p_ssa_miR_192a_1	1425	22	-22.7	731
XM_014123741.1	serine/threonine-protein kinase N2-like isoform X1	LOC106560658	signal transduction [GO:0007165]		ATP binding [GO:0005524]; GTP-Rho binding [GO:0017049]; protein serine/threonine kinase activity [GO:0004674]; signal transduction [GO:0007165]	ATP binding [GO:0005524]; GTP-Rho binding [GO:0017049]; protein serine/threonine kinase activity [GO:0004674]	980	sasa:106560658;	3p_ssa_miR_192a_2	1425	22	-22.1	731
XM_014123741.1	serine/threonine-protein kinase N2-like isoform X1	LOC106560658	signal transduction [GO:0007165]		ATP binding [GO:0005524]; GTP-Rho binding [GO:0017049]; protein serine/threonine kinase activity [GO:0004674]; signal transduction [GO:0007165]	ATP binding [GO:0005524]; GTP-Rho binding [GO:0017049]; protein serine/threonine kinase activity [GO:0004674]	980	sasa:106560658;	3p_ssa_miR_429ab	1425	21	-19.9	1201
XM_014123741.1	serine/threonine-protein kinase N2-like isoform X1	LOC106560658	signal transduction [GO:0007165]		ATP binding [GO:0005524]; GTP-Rho binding [GO:0017049]; protein serine/threonine kinase activity [GO:0004674]; signal transduction [GO:0007165]	ATP binding [GO:0005524]; GTP-Rho binding [GO:0017049]; protein serine/threonine kinase activity [GO:0004674]	980	sasa:106560658;	3p_ssa_miR_725	1425	22	-20.9	555
XM_014123741.1	serine/threonine-protein kinase N2-like isoform X1	LOC106560658	signal transduction [GO:0007165]		ATP binding [GO:0005524]; GTP-Rho binding [GO:0017049]; protein serine/threonine kinase activity [GO:0004674]; signal transduction [GO:0007165]	ATP binding [GO:0005524]; GTP-Rho binding [GO:0017049]; protein serine/threonine kinase activity [GO:0004674]	980	sasa:106560658;	5p_sbsa_mir_205b	1425	22	-22.0	1176
XM_014123741.1	serine/threonine-protein kinase N2-like isoform X1	LOC106560658	signal transduction [GO:0007165]		ATP binding [GO:0005524]; GTP-Rho binding [GO:0017049]; protein serine/threonine kinase activity [GO:0004674]; signal transduction [GO:0007165]	ATP binding [GO:0005524]; GTP-Rho binding [GO:0017049]; protein serine/threonine kinase activity [GO:0004674]	980	sasa:106560658;	5p_ssa_miR_133_4	1425	23	-24.5	23
XM_014123741.1	serine/threonine-protein kinase N2-like isoform X1	LOC106560658	signal transduction [GO:0007165]		ATP binding [GO:0005524]; GTP-Rho binding [GO:0017049]; protein serine/threonine kinase activity [GO:0004674]; signal transduction [GO:0007165]	ATP binding [GO:0005524]; GTP-Rho binding [GO:0017049]; protein serine/threonine kinase activity [GO:0004674]	980	sasa:106560658;	5p_ssa_miR_8162	1425	23	-20.2	231
XM_014123817.1	junctional adhesion molecule A-like	LOC106560694	cell adhesion [GO:0007155]	integral component of membrane [GO:0016021]	integral component of membrane [GO:0016021]; cell adhesion [GO:0007155]		292	sasa:106560694;	3p_ssa_miR_135a	836	21	-23.1	611
XM_014123817.1	junctional adhesion molecule A-like	LOC106560694	cell adhesion [GO:0007155]	integral component of membrane [GO:0016021]	integral component of membrane [GO:0016021]; cell adhesion [GO:0007155]		292	sasa:106560694;	5p_ssa_miR_29b_1	836	23	-18.2	177
XM_014123817.1	junctional adhesion molecule A-like	LOC106560694	cell adhesion [GO:0007155]	integral component of membrane [GO:0016021]	integral component of membrane [GO:0016021]; cell adhesion [GO:0007155]		292	sasa:106560694;	5p_ssa_mir_449ab	836	21	-25.0	261
XM_014123842.1	proline-rich protein 5-like isoform X1	prr5l					345	sasa:106560701;	3p_ssa_miR_106b	869	24	-21.5	372
XM_014123842.1	proline-rich protein 5-like isoform X1	prr5l					345	sasa:106560701;	3p_ssa_miR_17_1	869	23	-29.0	372
XM_014123919.1	la-related protein 1 isoform X1	larp1			RNA binding [GO:0003723]	RNA binding [GO:0003723]	1119	sasa:106560735;	3p_ssa_miR_29a	2681	20	-18.9	2222
XM_014123919.1	la-related protein 1 isoform X1	larp1			RNA binding [GO:0003723]	RNA binding [GO:0003723]	1119	sasa:106560735;	3p_ssa_miR_29b	2681	22	-20.6	2213
XM_014123919.1	la-related protein 1 isoform X1	larp1			RNA binding [GO:0003723]	RNA binding [GO:0003723]	1119	sasa:106560735;	3p_ssa_miR_429ab	2681	21	-18.4	1367
XM_014123919.1	la-related protein 1 isoform X1	larp1			RNA binding [GO:0003723]	RNA binding [GO:0003723]	1119	sasa:106560735;	5p_ssa_miR_132_1_2	2681	22	-21.2	1597
XM_014123919.1	la-related protein 1 isoform X1	larp1			RNA binding [GO:0003723]	RNA binding [GO:0003723]	1119	sasa:106560735;	5p_ssa_miR_204	2681	22	-22.7	1420
XM_014123919.1	la-related protein 1 isoform X1	larp1			RNA binding [GO:0003723]	RNA binding [GO:0003723]	1119	sasa:106560735;	5p_ssa_miR_92a_1_2	2681	23	-21.8	1068
XM_014123930.1	cytoplasmic polyadenylation element-binding protein 1-A-like	LOC106560740			mRNA 3'-UTR binding [GO:0003730]; translation regulator activity [GO:0045182]	mRNA 3'-UTR binding [GO:0003730]; translation regulator activity [GO:0045182]	688	sasa:106560740;	3p_ssa_let_7b	1209	22	-21.3	614
XM_014123930.1	cytoplasmic polyadenylation element-binding protein 1-A-like	LOC106560740			mRNA 3'-UTR binding [GO:0003730]; translation regulator activity [GO:0045182]	mRNA 3'-UTR binding [GO:0003730]; translation regulator activity [GO:0045182]	688	sasa:106560740;	3p_ssa_miR_146a_3	1209	22	-22.2	255
XM_014123930.1	cytoplasmic polyadenylation element-binding protein 1-A-like	LOC106560740			mRNA 3'-UTR binding [GO:0003730]; translation regulator activity [GO:0045182]	mRNA 3'-UTR binding [GO:0003730]; translation regulator activity [GO:0045182]	688	sasa:106560740;	3p_ssa_miR_30a_2	1209	22	-30.5	990
XM_014123930.1	cytoplasmic polyadenylation element-binding protein 1-A-like	LOC106560740			mRNA 3'-UTR binding [GO:0003730]; translation regulator activity [GO:0045182]	mRNA 3'-UTR binding [GO:0003730]; translation regulator activity [GO:0045182]	688	sasa:106560740;	3p_ssa_miR_30e_3	1209	22	-25.5	984
XM_014123930.1	cytoplasmic polyadenylation element-binding protein 1-A-like	LOC106560740			mRNA 3'-UTR binding [GO:0003730]; translation regulator activity [GO:0045182]	mRNA 3'-UTR binding [GO:0003730]; translation regulator activity [GO:0045182]	688	sasa:106560740;	3p_ssa_miR_451	1209	22	-18.3	1111
XM_014123930.1	cytoplasmic polyadenylation element-binding protein 1-A-like	LOC106560740			mRNA 3'-UTR binding [GO:0003730]; translation regulator activity [GO:0045182]	mRNA 3'-UTR binding [GO:0003730]; translation regulator activity [GO:0045182]	688	sasa:106560740;	5p_ssa_miR_8162	1209	23	-28.6	209
XM_014124014.1	synaptic vesicle glycoprotein 2C-like isoform X1	LOC106560774		integral component of membrane [GO:0016021]	integral component of membrane [GO:0016021]; transmembrane transporter activity [GO:0022857]	transmembrane transporter activity [GO:0022857]	551	sasa:106560774;	3p_ssa_miR_125b_1	1404	20	-24.7	794
XM_014124014.1	synaptic vesicle glycoprotein 2C-like isoform X1	LOC106560774		integral component of membrane [GO:0016021]	integral component of membrane [GO:0016021]; transmembrane transporter activity [GO:0022857]	transmembrane transporter activity [GO:0022857]	551	sasa:106560774;	3p_ssa_miR_2188	1404	22	-27.6	1036
XM_014124014.1	synaptic vesicle glycoprotein 2C-like isoform X1	LOC106560774		integral component of membrane [GO:0016021]	integral component of membrane [GO:0016021]; transmembrane transporter activity [GO:0022857]	transmembrane transporter activity [GO:0022857]	551	sasa:106560774;	5p_ssa_miR_20b	1404	22	-25.5	157
XM_014124014.1	synaptic vesicle glycoprotein 2C-like isoform X1	LOC106560774		integral component of membrane [GO:0016021]	integral component of membrane [GO:0016021]; transmembrane transporter activity [GO:0022857]	transmembrane transporter activity [GO:0022857]	551	sasa:106560774;	5p_ssa_miR_29c	1404	23	-22.5	1108
XM_014124014.1	synaptic vesicle glycoprotein 2C-like isoform X1	LOC106560774		integral component of membrane [GO:0016021]	integral component of membrane [GO:0016021]; transmembrane transporter activity [GO:0022857]	transmembrane transporter activity [GO:0022857]	551	sasa:106560774;	5p_ssa_miR_29c	1404	23	-22.0	1069
XM_014124034.1	RNA-binding protein with multiple splicing (RNA-binding protein with multiple splicing isoform X2)	RBPMS LOC106560779			RNA binding [GO:0003723]	RNA binding [GO:0003723]	200		3p_ssa_miR_144	1075	21	-18.6	966
XM_014124042.1	iron-responsive element-binding protein 2	ireb2	cellular iron ion homeostasis [GO:0006879]	cell [GO:0005623]; cytoplasm [GO:0005737]	cell [GO:0005623]; cytoplasm [GO:0005737]; 4 iron, 4 sulfur cluster binding [GO:0051539]; iron-responsive element binding [GO:0030350]; translation repressor activity [GO:0030371]; cellular iron ion homeostasis [GO:0006879]	4 iron, 4 sulfur cluster binding [GO:0051539]; iron-responsive element binding [GO:0030350]; translation repressor activity [GO:0030371]	967	sasa:100380628;	3p_ssa_miR_29a	2238	20	-21.2	1035
XM_014124042.1	iron-responsive element-binding protein 2	ireb2	cellular iron ion homeostasis [GO:0006879]	cell [GO:0005623]; cytoplasm [GO:0005737]	cell [GO:0005623]; cytoplasm [GO:0005737]; 4 iron, 4 sulfur cluster binding [GO:0051539]; iron-responsive element binding [GO:0030350]; translation repressor activity [GO:0030371]; cellular iron ion homeostasis [GO:0006879]	4 iron, 4 sulfur cluster binding [GO:0051539]; iron-responsive element binding [GO:0030350]; translation repressor activity [GO:0030371]	967	sasa:100380628;	3p_ssa_miR_29a	2238	20	-18.5	1074
XM_014124042.1	iron-responsive element-binding protein 2	ireb2	cellular iron ion homeostasis [GO:0006879]	cell [GO:0005623]; cytoplasm [GO:0005737]	cell [GO:0005623]; cytoplasm [GO:0005737]; 4 iron, 4 sulfur cluster binding [GO:0051539]; iron-responsive element binding [GO:0030350]; translation repressor activity [GO:0030371]; cellular iron ion homeostasis [GO:0006879]	4 iron, 4 sulfur cluster binding [GO:0051539]; iron-responsive element binding [GO:0030350]; translation repressor activity [GO:0030371]	967	sasa:100380628;	3p_ssa_miR_29b	2238	22	-22.8	1034
XM_014124042.1	iron-responsive element-binding protein 2	ireb2	cellular iron ion homeostasis [GO:0006879]	cell [GO:0005623]; cytoplasm [GO:0005737]	cell [GO:0005623]; cytoplasm [GO:0005737]; 4 iron, 4 sulfur cluster binding [GO:0051539]; iron-responsive element binding [GO:0030350]; translation repressor activity [GO:0030371]; cellular iron ion homeostasis [GO:0006879]	4 iron, 4 sulfur cluster binding [GO:0051539]; iron-responsive element binding [GO:0030350]; translation repressor activity [GO:0030371]	967	sasa:100380628;	3p_ssa_miR_29b	2238	22	-18.3	1079
XM_014124042.1	iron-responsive element-binding protein 2	ireb2	cellular iron ion homeostasis [GO:0006879]	cell [GO:0005623]; cytoplasm [GO:0005737]	cell [GO:0005623]; cytoplasm [GO:0005737]; 4 iron, 4 sulfur cluster binding [GO:0051539]; iron-responsive element binding [GO:0030350]; translation repressor activity [GO:0030371]; cellular iron ion homeostasis [GO:0006879]	4 iron, 4 sulfur cluster binding [GO:0051539]; iron-responsive element binding [GO:0030350]; translation repressor activity [GO:0030371]	967	sasa:100380628;	3p_ssa_miR_30e_3	2238	22	-24.8	161
XM_014124042.1	iron-responsive element-binding protein 2	ireb2	cellular iron ion homeostasis [GO:0006879]	cell [GO:0005623]; cytoplasm [GO:0005737]	cell [GO:0005623]; cytoplasm [GO:0005737]; 4 iron, 4 sulfur cluster binding [GO:0051539]; iron-responsive element binding [GO:0030350]; translation repressor activity [GO:0030371]; cellular iron ion homeostasis [GO:0006879]	4 iron, 4 sulfur cluster binding [GO:0051539]; iron-responsive element binding [GO:0030350]; translation repressor activity [GO:0030371]	967	sasa:100380628;	5p_ssa_miR_144	2238	25	-26.3	308
XM_014124042.1	iron-responsive element-binding protein 2	ireb2	cellular iron ion homeostasis [GO:0006879]	cell [GO:0005623]; cytoplasm [GO:0005737]	cell [GO:0005623]; cytoplasm [GO:0005737]; 4 iron, 4 sulfur cluster binding [GO:0051539]; iron-responsive element binding [GO:0030350]; translation repressor activity [GO:0030371]; cellular iron ion homeostasis [GO:0006879]	4 iron, 4 sulfur cluster binding [GO:0051539]; iron-responsive element binding [GO:0030350]; translation repressor activity [GO:0030371]	967	sasa:100380628;	5p_ssa_miR_192a	2238	21	-20.4	255
XM_014124042.1	iron-responsive element-binding protein 2	ireb2	cellular iron ion homeostasis [GO:0006879]	cell [GO:0005623]; cytoplasm [GO:0005737]	cell [GO:0005623]; cytoplasm [GO:0005737]; 4 iron, 4 sulfur cluster binding [GO:0051539]; iron-responsive element binding [GO:0030350]; translation repressor activity [GO:0030371]; cellular iron ion homeostasis [GO:0006879]	4 iron, 4 sulfur cluster binding [GO:0051539]; iron-responsive element binding [GO:0030350]; translation repressor activity [GO:0030371]	967	sasa:100380628;	5p_ssa_miR_200b	2238	22	-18.7	1107
XM_014124042.1	iron-responsive element-binding protein 2	ireb2	cellular iron ion homeostasis [GO:0006879]	cell [GO:0005623]; cytoplasm [GO:0005737]	cell [GO:0005623]; cytoplasm [GO:0005737]; 4 iron, 4 sulfur cluster binding [GO:0051539]; iron-responsive element binding [GO:0030350]; translation repressor activity [GO:0030371]; cellular iron ion homeostasis [GO:0006879]	4 iron, 4 sulfur cluster binding [GO:0051539]; iron-responsive element binding [GO:0030350]; translation repressor activity [GO:0030371]	967	sasa:100380628;	5p_ssa_miR_216a	2238	22	-24.9	144
XM_014124042.1	iron-responsive element-binding protein 2	ireb2	cellular iron ion homeostasis [GO:0006879]	cell [GO:0005623]; cytoplasm [GO:0005737]	cell [GO:0005623]; cytoplasm [GO:0005737]; 4 iron, 4 sulfur cluster binding [GO:0051539]; iron-responsive element binding [GO:0030350]; translation repressor activity [GO:0030371]; cellular iron ion homeostasis [GO:0006879]	4 iron, 4 sulfur cluster binding [GO:0051539]; iron-responsive element binding [GO:0030350]; translation repressor activity [GO:0030371]	967	sasa:100380628;	5p_ssa_miR_218a	2238	22	-19.9	1968
XM_014124042.1	iron-responsive element-binding protein 2	ireb2	cellular iron ion homeostasis [GO:0006879]	cell [GO:0005623]; cytoplasm [GO:0005737]	cell [GO:0005623]; cytoplasm [GO:0005737]; 4 iron, 4 sulfur cluster binding [GO:0051539]; iron-responsive element binding [GO:0030350]; translation repressor activity [GO:0030371]; cellular iron ion homeostasis [GO:0006879]	4 iron, 4 sulfur cluster binding [GO:0051539]; iron-responsive element binding [GO:0030350]; translation repressor activity [GO:0030371]	967	sasa:100380628;	5p_ssa_miR_430b	2238	23	-20.7	66
XM_014124135.1	Aminopeptidase (EC 3.4.11.-)	LOC106560810		integral component of membrane [GO:0016021]	integral component of membrane [GO:0016021]; aminopeptidase activity [GO:0004177]; metallopeptidase activity [GO:0008237]; zinc ion binding [GO:0008270]	aminopeptidase activity [GO:0004177]; metallopeptidase activity [GO:0008237]; zinc ion binding [GO:0008270]	967	sasa:106560810;	3p_ssa_miR_137a	478	23	-18.4	297
XM_014124135.1	Aminopeptidase (EC 3.4.11.-)	LOC106560810		integral component of membrane [GO:0016021]	integral component of membrane [GO:0016021]; aminopeptidase activity [GO:0004177]; metallopeptidase activity [GO:0008237]; zinc ion binding [GO:0008270]	aminopeptidase activity [GO:0004177]; metallopeptidase activity [GO:0008237]; zinc ion binding [GO:0008270]	967	sasa:106560810;	5p_ssa_miR_29c	478	23	-20.1	37
XM_014124135.1	Aminopeptidase (EC 3.4.11.-)	LOC106560810		integral component of membrane [GO:0016021]	integral component of membrane [GO:0016021]; aminopeptidase activity [GO:0004177]; metallopeptidase activity [GO:0008237]; zinc ion binding [GO:0008270]	aminopeptidase activity [GO:0004177]; metallopeptidase activity [GO:0008237]; zinc ion binding [GO:0008270]	967	sasa:106560810;	5p_ssa_miR_29c	478	23	-18.2	1
XM_014124143.1	Aspartate aminotransferase (EC 2.6.1.1)	AATM LOC106560816	biosynthetic process [GO:0009058]; cellular amino acid metabolic process [GO:0006520]		L-aspartate:2-oxoglutarate aminotransferase activity [GO:0004069]; pyridoxal phosphate binding [GO:0030170]; biosynthetic process [GO:0009058]; cellular amino acid metabolic process [GO:0006520]	L-aspartate:2-oxoglutarate aminotransferase activity [GO:0004069]; pyridoxal phosphate binding [GO:0030170]	427	sasa:106560816;	3p_ssa_miR_106b	1455	24	-27.0	1055
XM_014124143.1	Aspartate aminotransferase (EC 2.6.1.1)	AATM LOC106560816	biosynthetic process [GO:0009058]; cellular amino acid metabolic process [GO:0006520]		L-aspartate:2-oxoglutarate aminotransferase activity [GO:0004069]; pyridoxal phosphate binding [GO:0030170]; biosynthetic process [GO:0009058]; cellular amino acid metabolic process [GO:0006520]	L-aspartate:2-oxoglutarate aminotransferase activity [GO:0004069]; pyridoxal phosphate binding [GO:0030170]	427	sasa:106560816;	3p_ssa_miR_144	1455	21	-18.4	1344
XM_014124143.1	Aspartate aminotransferase (EC 2.6.1.1)	AATM LOC106560816	biosynthetic process [GO:0009058]; cellular amino acid metabolic process [GO:0006520]		L-aspartate:2-oxoglutarate aminotransferase activity [GO:0004069]; pyridoxal phosphate binding [GO:0030170]; biosynthetic process [GO:0009058]; cellular amino acid metabolic process [GO:0006520]	L-aspartate:2-oxoglutarate aminotransferase activity [GO:0004069]; pyridoxal phosphate binding [GO:0030170]	427	sasa:106560816;	3p_ssa_miR_17_1	1455	23	-20.2	1065
XM_014124143.1	Aspartate aminotransferase (EC 2.6.1.1)	AATM LOC106560816	biosynthetic process [GO:0009058]; cellular amino acid metabolic process [GO:0006520]		L-aspartate:2-oxoglutarate aminotransferase activity [GO:0004069]; pyridoxal phosphate binding [GO:0030170]; biosynthetic process [GO:0009058]; cellular amino acid metabolic process [GO:0006520]	L-aspartate:2-oxoglutarate aminotransferase activity [GO:0004069]; pyridoxal phosphate binding [GO:0030170]	427	sasa:106560816;	3p_ssa_miR_200b	1455	23	-18.0	1402
XM_014124143.1	Aspartate aminotransferase (EC 2.6.1.1)	AATM LOC106560816	biosynthetic process [GO:0009058]; cellular amino acid metabolic process [GO:0006520]		L-aspartate:2-oxoglutarate aminotransferase activity [GO:0004069]; pyridoxal phosphate binding [GO:0030170]; biosynthetic process [GO:0009058]; cellular amino acid metabolic process [GO:0006520]	L-aspartate:2-oxoglutarate aminotransferase activity [GO:0004069]; pyridoxal phosphate binding [GO:0030170]	427	sasa:106560816;	3p_ssa_miR_200c	1455	23	-21.4	1398
XM_014124143.1	Aspartate aminotransferase (EC 2.6.1.1)	AATM LOC106560816	biosynthetic process [GO:0009058]; cellular amino acid metabolic process [GO:0006520]		L-aspartate:2-oxoglutarate aminotransferase activity [GO:0004069]; pyridoxal phosphate binding [GO:0030170]; biosynthetic process [GO:0009058]; cellular amino acid metabolic process [GO:0006520]	L-aspartate:2-oxoglutarate aminotransferase activity [GO:0004069]; pyridoxal phosphate binding [GO:0030170]	427	sasa:106560816;	3p_ssa_miR_200d	1455	22	-21.4	1398
XM_014124143.1	Aspartate aminotransferase (EC 2.6.1.1)	AATM LOC106560816	biosynthetic process [GO:0009058]; cellular amino acid metabolic process [GO:0006520]		L-aspartate:2-oxoglutarate aminotransferase activity [GO:0004069]; pyridoxal phosphate binding [GO:0030170]; biosynthetic process [GO:0009058]; cellular amino acid metabolic process [GO:0006520]	L-aspartate:2-oxoglutarate aminotransferase activity [GO:0004069]; pyridoxal phosphate binding [GO:0030170]	427	sasa:106560816;	3p_ssa_miR_203b	1455	21	-24.0	949
XM_014124143.1	Aspartate aminotransferase (EC 2.6.1.1)	AATM LOC106560816	biosynthetic process [GO:0009058]; cellular amino acid metabolic process [GO:0006520]		L-aspartate:2-oxoglutarate aminotransferase activity [GO:0004069]; pyridoxal phosphate binding [GO:0030170]; biosynthetic process [GO:0009058]; cellular amino acid metabolic process [GO:0006520]	L-aspartate:2-oxoglutarate aminotransferase activity [GO:0004069]; pyridoxal phosphate binding [GO:0030170]	427	sasa:106560816;	5p_ssa_miR_430b	1455	23	-21.0	256
XM_014124192.1	leucine-rich repeat-containing protein 16B-like	LOC106560836	cell migration [GO:0016477]; maintenance of cell polarity [GO:0030011]		cell migration [GO:0016477]; maintenance of cell polarity [GO:0030011]		1642	sasa:106560836;	3p_ssa_miR_200ae	566	23	-19.5	483
XM_014124192.1	leucine-rich repeat-containing protein 16B-like	LOC106560836	cell migration [GO:0016477]; maintenance of cell polarity [GO:0030011]		cell migration [GO:0016477]; maintenance of cell polarity [GO:0030011]		1642	sasa:106560836;	3p_ssa_miR_200b	566	23	-19.4	208
XM_014124192.1	leucine-rich repeat-containing protein 16B-like	LOC106560836	cell migration [GO:0016477]; maintenance of cell polarity [GO:0030011]		cell migration [GO:0016477]; maintenance of cell polarity [GO:0030011]		1642	sasa:106560836;	3p_ssa_miR_200c	566	23	-21.0	208
XM_014124192.1	leucine-rich repeat-containing protein 16B-like	LOC106560836	cell migration [GO:0016477]; maintenance of cell polarity [GO:0030011]		cell migration [GO:0016477]; maintenance of cell polarity [GO:0030011]		1642	sasa:106560836;	3p_ssa_miR_200d	566	22	-21.0	208
XM_014124192.1	leucine-rich repeat-containing protein 16B-like	LOC106560836	cell migration [GO:0016477]; maintenance of cell polarity [GO:0030011]		cell migration [GO:0016477]; maintenance of cell polarity [GO:0030011]		1642	sasa:106560836;	3p_ssa_miR_429ab	566	21	-19.7	498
XM_014124192.1	leucine-rich repeat-containing protein 16B-like	LOC106560836	cell migration [GO:0016477]; maintenance of cell polarity [GO:0030011]		cell migration [GO:0016477]; maintenance of cell polarity [GO:0030011]		1642	sasa:106560836;	3p_ssa_miR_novel_15	566	22	-25.5	333
XM_014124192.1	leucine-rich repeat-containing protein 16B-like	LOC106560836	cell migration [GO:0016477]; maintenance of cell polarity [GO:0030011]		cell migration [GO:0016477]; maintenance of cell polarity [GO:0030011]		1642	sasa:106560836;	5p_ssa_miR_217	566	23	-24.4	481
XM_014124192.1	leucine-rich repeat-containing protein 16B-like	LOC106560836	cell migration [GO:0016477]; maintenance of cell polarity [GO:0030011]		cell migration [GO:0016477]; maintenance of cell polarity [GO:0030011]		1642	sasa:106560836;	5p_ssa_miR_29b_1	566	23	-19.6	520
XM_014124253.1	inorganic pyrophosphatase-like	LOC106560865	phosphate-containing compound metabolic process [GO:0006796]	cytoplasm [GO:0005737]	cytoplasm [GO:0005737]; inorganic diphosphatase activity [GO:0004427]; magnesium ion binding [GO:0000287]; phosphate-containing compound metabolic process [GO:0006796]	inorganic diphosphatase activity [GO:0004427]; magnesium ion binding [GO:0000287]	318	sasa:106560865;	3p_ssa_miR_125b_1	340	20	-21.6	36
XM_014124266.1	monocarboxylate transporter 2-like	LOC106560877	transmembrane transport [GO:0055085]	integral component of membrane [GO:0016021]	integral component of membrane [GO:0016021]; transmembrane transport [GO:0055085]		465	sasa:106560877;	3p_ssa_miR_30a_2	1252	22	-24.5	1036
XM_014124266.1	monocarboxylate transporter 2-like	LOC106560877	transmembrane transport [GO:0055085]	integral component of membrane [GO:0016021]	integral component of membrane [GO:0016021]; transmembrane transport [GO:0055085]		465	sasa:106560877;	3p_ssa_miR_8158	1252	23	-22.6	1098
XM_014124266.1	monocarboxylate transporter 2-like	LOC106560877	transmembrane transport [GO:0055085]	integral component of membrane [GO:0016021]	integral component of membrane [GO:0016021]; transmembrane transport [GO:0055085]		465	sasa:106560877;	5p_ssa_miR_204	1252	22	-29.0	146
XM_014124266.1	monocarboxylate transporter 2-like	LOC106560877	transmembrane transport [GO:0055085]	integral component of membrane [GO:0016021]	integral component of membrane [GO:0016021]; transmembrane transport [GO:0055085]		465	sasa:106560877;	5p_ssa_miR_217	1252	23	-18.9	357
XM_014124266.1	monocarboxylate transporter 2-like	LOC106560877	transmembrane transport [GO:0055085]	integral component of membrane [GO:0016021]	integral component of membrane [GO:0016021]; transmembrane transport [GO:0055085]		465	sasa:106560877;	5p_ssa_miR_301a	1252	22	-18.6	142
XM_014124266.1	monocarboxylate transporter 2-like	LOC106560877	transmembrane transport [GO:0055085]	integral component of membrane [GO:0016021]	integral component of membrane [GO:0016021]; transmembrane transport [GO:0055085]		465	sasa:106560877;	5p_ssa_miR_730a	1252	22	-18.3	104
XM_014124340.1	actin-binding protein anillin-like isoform X1	LOC106560912					985	sasa:106560912;	3p_ssa_miR_135a	1791	21	-26.4	835
XM_014124340.1	actin-binding protein anillin-like isoform X1	LOC106560912					985	sasa:106560912;	3p_ssa_miR_135a	1791	21	-22.1	1366
XM_014124340.1	actin-binding protein anillin-like isoform X1	LOC106560912					985	sasa:106560912;	3p_ssa_miR_144	1791	21	-18.5	521
XM_014124340.1	actin-binding protein anillin-like isoform X1	LOC106560912					985	sasa:106560912;	3p_ssa_miR_150	1791	23	-23.3	1279
XM_014124340.1	actin-binding protein anillin-like isoform X1	LOC106560912					985	sasa:106560912;	3p_ssa_miR_15b	1791	22	-19.8	368
XM_014124340.1	actin-binding protein anillin-like isoform X1	LOC106560912					985	sasa:106560912;	3p_ssa_miR_30e_3	1791	22	-26.5	1642
XM_014124340.1	actin-binding protein anillin-like isoform X1	LOC106560912					985	sasa:106560912;	5p_ssa_miR_204	1791	22	-21.9	1411
XM_014124340.1	actin-binding protein anillin-like isoform X1	LOC106560912					985	sasa:106560912;	5p_ssa_miR_20b	1791	22	-23.5	1415
XM_014124427.1	ankyrin repeat and SOCS box protein 15	asb15					383	sasa:106560956;	5p_ssa_miR_196a	346	22	-21.1	95
XM_014124427.1	ankyrin repeat and SOCS box protein 15	asb15					383	sasa:106560956;	5p_ssa_miR_196b	346	22	-21.1	95
XM_014124553.1	Ferritin	LOC106561011	cellular iron ion homeostasis [GO:0006879]; iron ion transport [GO:0006826]	cell [GO:0005623]	cell [GO:0005623]; ferric iron binding [GO:0008199]; cellular iron ion homeostasis [GO:0006879]; iron ion transport [GO:0006826]	ferric iron binding [GO:0008199]	205	sasa:106561011;	3p_ssa_miR_200c	634	23	-18.3	62
XM_014124553.1	Ferritin	LOC106561011	cellular iron ion homeostasis [GO:0006879]; iron ion transport [GO:0006826]	cell [GO:0005623]	cell [GO:0005623]; ferric iron binding [GO:0008199]; cellular iron ion homeostasis [GO:0006879]; iron ion transport [GO:0006826]	ferric iron binding [GO:0008199]	205	sasa:106561011;	3p_ssa_miR_200d	634	22	-18.3	62
XM_014124553.1	Ferritin	LOC106561011	cellular iron ion homeostasis [GO:0006879]; iron ion transport [GO:0006826]	cell [GO:0005623]	cell [GO:0005623]; ferric iron binding [GO:0008199]; cellular iron ion homeostasis [GO:0006879]; iron ion transport [GO:0006826]	ferric iron binding [GO:0008199]	205	sasa:106561011;	3p_ssa_miR_429ab	634	21	-18.8	328
XM_014124553.1	Ferritin	LOC106561011	cellular iron ion homeostasis [GO:0006879]; iron ion transport [GO:0006826]	cell [GO:0005623]	cell [GO:0005623]; ferric iron binding [GO:0008199]; cellular iron ion homeostasis [GO:0006879]; iron ion transport [GO:0006826]	ferric iron binding [GO:0008199]	205	sasa:106561011;	5p_ssa_miR_130d_2	634	22	-25.4	403
XM_014124553.1	Ferritin	LOC106561011	cellular iron ion homeostasis [GO:0006879]; iron ion transport [GO:0006826]	cell [GO:0005623]	cell [GO:0005623]; ferric iron binding [GO:0008199]; cellular iron ion homeostasis [GO:0006879]; iron ion transport [GO:0006826]	ferric iron binding [GO:0008199]	205	sasa:106561011;	5p_ssa_miR_29c	634	23	-23.9	566
XM_014124562.1	troponin I, fast skeletal muscle-like	LOC106561014		troponin complex [GO:0005861]	troponin complex [GO:0005861]		250	sasa:106561014;	3p_ssa_miR_125b_1	66	20	-20.8	3
XM_014124699.1	protein phosphatase 1 regulatory subunit 15A-like isoform X1	LOC106561078					534	sasa:106561078;	3p_ssa_miR_725	411	22	-19.4	219
XM_014124699.1	protein phosphatase 1 regulatory subunit 15A-like isoform X1	LOC106561078					534	sasa:106561078;	5p_ssa_miR_192a	411	21	-21.8	43
XM_014124718.1	creatine kinase U-type, mitochondrial-like	LOC106561094	phosphocreatine biosynthetic process [GO:0046314]		ATP binding [GO:0005524]; creatine kinase activity [GO:0004111]; phosphocreatine biosynthetic process [GO:0046314]	ATP binding [GO:0005524]; creatine kinase activity [GO:0004111]	414	sasa:106561094;	3p_ssa_miR_137a	674	23	-20.5	582
XM_014124718.1	creatine kinase U-type, mitochondrial-like	LOC106561094	phosphocreatine biosynthetic process [GO:0046314]		ATP binding [GO:0005524]; creatine kinase activity [GO:0004111]; phosphocreatine biosynthetic process [GO:0046314]	ATP binding [GO:0005524]; creatine kinase activity [GO:0004111]	414	sasa:106561094;	3p_ssa_miR_144	674	21	-20.0	569
XM_014124718.1	creatine kinase U-type, mitochondrial-like	LOC106561094	phosphocreatine biosynthetic process [GO:0046314]		ATP binding [GO:0005524]; creatine kinase activity [GO:0004111]; phosphocreatine biosynthetic process [GO:0046314]	ATP binding [GO:0005524]; creatine kinase activity [GO:0004111]	414	sasa:106561094;	3p_ssa_miR_30a_3_4	674	22	-31.1	137
XM_014124718.1	creatine kinase U-type, mitochondrial-like	LOC106561094	phosphocreatine biosynthetic process [GO:0046314]		ATP binding [GO:0005524]; creatine kinase activity [GO:0004111]; phosphocreatine biosynthetic process [GO:0046314]	ATP binding [GO:0005524]; creatine kinase activity [GO:0004111]	414	sasa:106561094;	5p_ssa_miR_194a	674	22	-18.5	253
XM_014124718.1	creatine kinase U-type, mitochondrial-like	LOC106561094	phosphocreatine biosynthetic process [GO:0046314]		ATP binding [GO:0005524]; creatine kinase activity [GO:0004111]; phosphocreatine biosynthetic process [GO:0046314]	ATP binding [GO:0005524]; creatine kinase activity [GO:0004111]	414	sasa:106561094;	5p_ssa_miR_92a_1_2	674	23	-18.0	1
XM_014124763.1	C-C motif chemokine	LOC106561115	immune response [GO:0006955]	extracellular space [GO:0005615]	extracellular space [GO:0005615]; chemokine activity [GO:0008009]; immune response [GO:0006955]	chemokine activity [GO:0008009]	101	sasa:106561115;	3p_ssa_miR_146a_3	427	22	-20.6	334
XM_014124763.1	C-C motif chemokine	LOC106561115	immune response [GO:0006955]	extracellular space [GO:0005615]	extracellular space [GO:0005615]; chemokine activity [GO:0008009]; immune response [GO:0006955]	chemokine activity [GO:0008009]	101	sasa:106561115;	5p_ssa_miR_301a	427	22	-20.4	4
XM_014124763.1	C-C motif chemokine	LOC106561115	immune response [GO:0006955]	extracellular space [GO:0005615]	extracellular space [GO:0005615]; chemokine activity [GO:0008009]; immune response [GO:0006955]	chemokine activity [GO:0008009]	101	sasa:106561115;	5p_ssa_miR_301b	427	22	-22.4	4
XM_014124816.1	S phase cyclin A-associated protein in the endoplasmic reticulum-like isoform X1	LOC106561156			nucleic acid binding [GO:0003676]; zinc ion binding [GO:0008270]	nucleic acid binding [GO:0003676]; zinc ion binding [GO:0008270]	1485	sasa:106561156;	3p_ssa_miR_144	751	21	-19.6	435
XM_014124866.1	E3 ubiquitin/ISG15 ligase TRIM25-like isoform X1	LOC106561188	inflammatory response [GO:0006954]; innate immune response [GO:0045087]; regulation of apoptotic process [GO:0042981]		ligase activity [GO:0016874]; zinc ion binding [GO:0008270]; inflammatory response [GO:0006954]; innate immune response [GO:0045087]; regulation of apoptotic process [GO:0042981]	ligase activity [GO:0016874]; zinc ion binding [GO:0008270]	642	sasa:106561188;	3p_ssa_miR_novel_15	531	22	-18.2	41
XM_014124952.1	arylsulfatase A	arsa			sulfuric ester hydrolase activity [GO:0008484]	sulfuric ester hydrolase activity [GO:0008484]	515	sasa:100195737;	3p_ssa_miR_144	917	21	-20.0	17
XM_014124952.1	arylsulfatase A	arsa			sulfuric ester hydrolase activity [GO:0008484]	sulfuric ester hydrolase activity [GO:0008484]	515	sasa:100195737;	3p_ssa_miR_200b	917	23	-20.3	703
XM_014124952.1	arylsulfatase A	arsa			sulfuric ester hydrolase activity [GO:0008484]	sulfuric ester hydrolase activity [GO:0008484]	515	sasa:100195737;	3p_ssa_miR_200c	917	23	-18.6	703
XM_014124952.1	arylsulfatase A	arsa			sulfuric ester hydrolase activity [GO:0008484]	sulfuric ester hydrolase activity [GO:0008484]	515	sasa:100195737;	3p_ssa_miR_200d	917	22	-18.6	703
XM_014124952.1	arylsulfatase A	arsa			sulfuric ester hydrolase activity [GO:0008484]	sulfuric ester hydrolase activity [GO:0008484]	515	sasa:100195737;	3p_ssa_miR_429ab	917	21	-21.5	609
XM_014124952.1	arylsulfatase A	arsa			sulfuric ester hydrolase activity [GO:0008484]	sulfuric ester hydrolase activity [GO:0008484]	515	sasa:100195737;	5p_ssa_miR_novel_2	917	24	-21.0	825
XM_014124985.1	ADM2	adm2		extracellular region [GO:0005576]	extracellular region [GO:0005576]; hormone activity [GO:0005179]	hormone activity [GO:0005179]	177	sasa:106561247;	3p_ssa_miR_135a	824	21	-22.3	283
XM_014124985.1	ADM2	adm2		extracellular region [GO:0005576]	extracellular region [GO:0005576]; hormone activity [GO:0005179]	hormone activity [GO:0005179]	177	sasa:106561247;	5p_ssa_miR_192a	824	21	-19.4	570
XM_014124985.1	ADM2	adm2		extracellular region [GO:0005576]	extracellular region [GO:0005576]; hormone activity [GO:0005179]	hormone activity [GO:0005179]	177	sasa:106561247;	5p_ssa_miR_20b	824	22	-20.3	604
XM_014125106.1	V(D)J recombination-activating protein 1 (EC 2.3.2.27) (EC 3.1.-.-)	rag1	B cell differentiation [GO:0030183]; histone monoubiquitination [GO:0010390]; T cell differentiation in thymus [GO:0033077]; V(D)J recombination [GO:0033151]	nucleus [GO:0005634]	nucleus [GO:0005634]; endonuclease activity [GO:0004519]; histone binding [GO:0042393]; protein homodimerization activity [GO:0042803]; sequence-specific DNA binding [GO:0043565]; ubiquitin protein ligase activity [GO:0061630]; zinc ion binding [GO:0008270]; B cell differentiation [GO:0030183]; histone monoubiquitination [GO:0010390]; T cell differentiation in thymus [GO:0033077]; V(D)J recombina…	endonuclease activity [GO:0004519]; histone binding [GO:0042393]; protein homodimerization activity [GO:0042803]; sequence-specific DNA binding [GO:0043565]; ubiquitin protein ligase activity [GO:0061630]; zinc ion binding [GO:0008270]	1101	sasa:106561304;	3p_ssa_miR_144	1774	21	-22.2	82
XM_014125106.1	V(D)J recombination-activating protein 1 (EC 2.3.2.27) (EC 3.1.-.-)	rag1	B cell differentiation [GO:0030183]; histone monoubiquitination [GO:0010390]; T cell differentiation in thymus [GO:0033077]; V(D)J recombination [GO:0033151]	nucleus [GO:0005634]	nucleus [GO:0005634]; endonuclease activity [GO:0004519]; histone binding [GO:0042393]; protein homodimerization activity [GO:0042803]; sequence-specific DNA binding [GO:0043565]; ubiquitin protein ligase activity [GO:0061630]; zinc ion binding [GO:0008270]; B cell differentiation [GO:0030183]; histone monoubiquitination [GO:0010390]; T cell differentiation in thymus [GO:0033077]; V(D)J recombina…	endonuclease activity [GO:0004519]; histone binding [GO:0042393]; protein homodimerization activity [GO:0042803]; sequence-specific DNA binding [GO:0043565]; ubiquitin protein ligase activity [GO:0061630]; zinc ion binding [GO:0008270]	1101	sasa:106561304;	3p_ssa_miR_15b	1774	22	-22.3	545
XM_014125106.1	V(D)J recombination-activating protein 1 (EC 2.3.2.27) (EC 3.1.-.-)	rag1	B cell differentiation [GO:0030183]; histone monoubiquitination [GO:0010390]; T cell differentiation in thymus [GO:0033077]; V(D)J recombination [GO:0033151]	nucleus [GO:0005634]	nucleus [GO:0005634]; endonuclease activity [GO:0004519]; histone binding [GO:0042393]; protein homodimerization activity [GO:0042803]; sequence-specific DNA binding [GO:0043565]; ubiquitin protein ligase activity [GO:0061630]; zinc ion binding [GO:0008270]; B cell differentiation [GO:0030183]; histone monoubiquitination [GO:0010390]; T cell differentiation in thymus [GO:0033077]; V(D)J recombina…	endonuclease activity [GO:0004519]; histone binding [GO:0042393]; protein homodimerization activity [GO:0042803]; sequence-specific DNA binding [GO:0043565]; ubiquitin protein ligase activity [GO:0061630]; zinc ion binding [GO:0008270]	1101	sasa:106561304;	3p_ssa_miR_200b	1774	23	-19.8	146
XM_014125106.1	V(D)J recombination-activating protein 1 (EC 2.3.2.27) (EC 3.1.-.-)	rag1	B cell differentiation [GO:0030183]; histone monoubiquitination [GO:0010390]; T cell differentiation in thymus [GO:0033077]; V(D)J recombination [GO:0033151]	nucleus [GO:0005634]	nucleus [GO:0005634]; endonuclease activity [GO:0004519]; histone binding [GO:0042393]; protein homodimerization activity [GO:0042803]; sequence-specific DNA binding [GO:0043565]; ubiquitin protein ligase activity [GO:0061630]; zinc ion binding [GO:0008270]; B cell differentiation [GO:0030183]; histone monoubiquitination [GO:0010390]; T cell differentiation in thymus [GO:0033077]; V(D)J recombina…	endonuclease activity [GO:0004519]; histone binding [GO:0042393]; protein homodimerization activity [GO:0042803]; sequence-specific DNA binding [GO:0043565]; ubiquitin protein ligase activity [GO:0061630]; zinc ion binding [GO:0008270]	1101	sasa:106561304;	3p_ssa_miR_200c	1774	23	-19.2	147
XM_014125106.1	V(D)J recombination-activating protein 1 (EC 2.3.2.27) (EC 3.1.-.-)	rag1	B cell differentiation [GO:0030183]; histone monoubiquitination [GO:0010390]; T cell differentiation in thymus [GO:0033077]; V(D)J recombination [GO:0033151]	nucleus [GO:0005634]	nucleus [GO:0005634]; endonuclease activity [GO:0004519]; histone binding [GO:0042393]; protein homodimerization activity [GO:0042803]; sequence-specific DNA binding [GO:0043565]; ubiquitin protein ligase activity [GO:0061630]; zinc ion binding [GO:0008270]; B cell differentiation [GO:0030183]; histone monoubiquitination [GO:0010390]; T cell differentiation in thymus [GO:0033077]; V(D)J recombina…	endonuclease activity [GO:0004519]; histone binding [GO:0042393]; protein homodimerization activity [GO:0042803]; sequence-specific DNA binding [GO:0043565]; ubiquitin protein ligase activity [GO:0061630]; zinc ion binding [GO:0008270]	1101	sasa:106561304;	3p_ssa_miR_200d	1774	22	-19.1	147
XM_014125106.1	V(D)J recombination-activating protein 1 (EC 2.3.2.27) (EC 3.1.-.-)	rag1	B cell differentiation [GO:0030183]; histone monoubiquitination [GO:0010390]; T cell differentiation in thymus [GO:0033077]; V(D)J recombination [GO:0033151]	nucleus [GO:0005634]	nucleus [GO:0005634]; endonuclease activity [GO:0004519]; histone binding [GO:0042393]; protein homodimerization activity [GO:0042803]; sequence-specific DNA binding [GO:0043565]; ubiquitin protein ligase activity [GO:0061630]; zinc ion binding [GO:0008270]; B cell differentiation [GO:0030183]; histone monoubiquitination [GO:0010390]; T cell differentiation in thymus [GO:0033077]; V(D)J recombina…	endonuclease activity [GO:0004519]; histone binding [GO:0042393]; protein homodimerization activity [GO:0042803]; sequence-specific DNA binding [GO:0043565]; ubiquitin protein ligase activity [GO:0061630]; zinc ion binding [GO:0008270]	1101	sasa:106561304;	5p_ssa_miR_217	1774	23	-19.2	972
XM_014125106.1	V(D)J recombination-activating protein 1 (EC 2.3.2.27) (EC 3.1.-.-)	rag1	B cell differentiation [GO:0030183]; histone monoubiquitination [GO:0010390]; T cell differentiation in thymus [GO:0033077]; V(D)J recombination [GO:0033151]	nucleus [GO:0005634]	nucleus [GO:0005634]; endonuclease activity [GO:0004519]; histone binding [GO:0042393]; protein homodimerization activity [GO:0042803]; sequence-specific DNA binding [GO:0043565]; ubiquitin protein ligase activity [GO:0061630]; zinc ion binding [GO:0008270]; B cell differentiation [GO:0030183]; histone monoubiquitination [GO:0010390]; T cell differentiation in thymus [GO:0033077]; V(D)J recombina…	endonuclease activity [GO:0004519]; histone binding [GO:0042393]; protein homodimerization activity [GO:0042803]; sequence-specific DNA binding [GO:0043565]; ubiquitin protein ligase activity [GO:0061630]; zinc ion binding [GO:0008270]	1101	sasa:106561304;	5p_ssa_miR_29b_1	1774	23	-19.6	98
XM_014125106.1	V(D)J recombination-activating protein 1 (EC 2.3.2.27) (EC 3.1.-.-)	rag1	B cell differentiation [GO:0030183]; histone monoubiquitination [GO:0010390]; T cell differentiation in thymus [GO:0033077]; V(D)J recombination [GO:0033151]	nucleus [GO:0005634]	nucleus [GO:0005634]; endonuclease activity [GO:0004519]; histone binding [GO:0042393]; protein homodimerization activity [GO:0042803]; sequence-specific DNA binding [GO:0043565]; ubiquitin protein ligase activity [GO:0061630]; zinc ion binding [GO:0008270]; B cell differentiation [GO:0030183]; histone monoubiquitination [GO:0010390]; T cell differentiation in thymus [GO:0033077]; V(D)J recombina…	endonuclease activity [GO:0004519]; histone binding [GO:0042393]; protein homodimerization activity [GO:0042803]; sequence-specific DNA binding [GO:0043565]; ubiquitin protein ligase activity [GO:0061630]; zinc ion binding [GO:0008270]	1101	sasa:106561304;	5p_ssa_miR_novel_12	1774	22	-31.0	1078
XM_014125109.1	V(D)J recombination-activating protein 2	rag2	DNA recombination [GO:0006310]	nucleus [GO:0005634]	nucleus [GO:0005634]; DNA binding [GO:0003677]; DNA recombination [GO:0006310]	DNA binding [GO:0003677]	533	sasa:106561305;	5p_ssa_miR_217	269	23	-18.6	2
XM_014125355.1	transcription termination factor 2, mitochondrial	mterf2	regulation of transcription, DNA-templated [GO:0006355]		double-stranded DNA binding [GO:0003690]; regulation of transcription, DNA-templated [GO:0006355]	double-stranded DNA binding [GO:0003690]	381	sasa:106561409;	3p_ssa_miR_100a_2	412	23	-25.1	87
XM_014125355.1	transcription termination factor 2, mitochondrial	mterf2	regulation of transcription, DNA-templated [GO:0006355]		double-stranded DNA binding [GO:0003690]; regulation of transcription, DNA-templated [GO:0006355]	double-stranded DNA binding [GO:0003690]	381	sasa:106561409;	3p_ssa_miR_30e_3	412	22	-26.9	116
XM_014125407.1	endoplasmic reticulum metallopeptidase 1 isoform X1	ermp1		integral component of membrane [GO:0016021]	integral component of membrane [GO:0016021]		874	sasa:106561439;	3p_ssa_let_7b	1656	22	-18.5	1167
XM_014125407.1	endoplasmic reticulum metallopeptidase 1 isoform X1	ermp1		integral component of membrane [GO:0016021]	integral component of membrane [GO:0016021]		874	sasa:106561439;	3p_ssa_miR_100a_2	1656	23	-24.2	832
XM_014125407.1	endoplasmic reticulum metallopeptidase 1 isoform X1	ermp1		integral component of membrane [GO:0016021]	integral component of membrane [GO:0016021]		874	sasa:106561439;	3p_ssa_miR_29a	1656	20	-20.3	1351
XM_014125407.1	endoplasmic reticulum metallopeptidase 1 isoform X1	ermp1		integral component of membrane [GO:0016021]	integral component of membrane [GO:0016021]		874	sasa:106561439;	3p_ssa_miR_29b	1656	22	-20.7	1348
XM_014125407.1	endoplasmic reticulum metallopeptidase 1 isoform X1	ermp1		integral component of membrane [GO:0016021]	integral component of membrane [GO:0016021]		874	sasa:106561439;	5p_sbsa_mir_205b	1656	22	-22.4	1068
XM_014125407.1	endoplasmic reticulum metallopeptidase 1 isoform X1	ermp1		integral component of membrane [GO:0016021]	integral component of membrane [GO:0016021]		874	sasa:106561439;	5p_ssa_miR_204	1656	22	-20.7	455
XM_014125407.1	endoplasmic reticulum metallopeptidase 1 isoform X1	ermp1		integral component of membrane [GO:0016021]	integral component of membrane [GO:0016021]		874	sasa:106561439;	5p_ssa_miR_216a	1656	22	-22.8	874
XM_014125407.1	endoplasmic reticulum metallopeptidase 1 isoform X1	ermp1		integral component of membrane [GO:0016021]	integral component of membrane [GO:0016021]		874	sasa:106561439;	5p_ssa_miR_218a	1656	22	-18.2	344
XM_014125407.1	endoplasmic reticulum metallopeptidase 1 isoform X1	ermp1		integral component of membrane [GO:0016021]	integral component of membrane [GO:0016021]		874	sasa:106561439;	5p_ssa_miR_novel_2	1656	24	-20.4	623
XM_014125412.1	cyclic nucleotide-gated cation channel beta-1-like isoform X1	LOC106561447	visual perception [GO:0007601]	integral component of membrane [GO:0016021]	integral component of membrane [GO:0016021]; intracellular cyclic nucleotide activated cation channel activity [GO:0005221]; visual perception [GO:0007601]	intracellular cyclic nucleotide activated cation channel activity [GO:0005221]	842	sasa:106561447;	3p_ssa_miR_106b	283	24	-21.8	65
XM_014125412.1	cyclic nucleotide-gated cation channel beta-1-like isoform X1	LOC106561447	visual perception [GO:0007601]	integral component of membrane [GO:0016021]	integral component of membrane [GO:0016021]; intracellular cyclic nucleotide activated cation channel activity [GO:0005221]; visual perception [GO:0007601]	intracellular cyclic nucleotide activated cation channel activity [GO:0005221]	842	sasa:106561447;	3p_ssa_miR_17_1	283	23	-26.1	64
XM_014125441.1	uncharacterized protein LOC106561457	LOC106561457					617	sasa:106561457;	5p_ssa_miR_216a	497	22	-20.7	235
XM_014125470.1	tripartite motif-containing protein 47-like	LOC106561474			zinc ion binding [GO:0008270]	zinc ion binding [GO:0008270]	231	sasa:106561474;	3p_ssa_miR_17_1	571	23	-29.3	137
XM_014125470.1	tripartite motif-containing protein 47-like	LOC106561474			zinc ion binding [GO:0008270]	zinc ion binding [GO:0008270]	231	sasa:106561474;	3p_ssa_miR_192a_1	571	22	-20.5	486
XM_014125470.1	tripartite motif-containing protein 47-like	LOC106561474			zinc ion binding [GO:0008270]	zinc ion binding [GO:0008270]	231	sasa:106561474;	3p_ssa_miR_192a_2	571	22	-23.6	498
XM_014125470.1	tripartite motif-containing protein 47-like	LOC106561474			zinc ion binding [GO:0008270]	zinc ion binding [GO:0008270]	231	sasa:106561474;	3p_ssa_miR_30a_2	571	22	-34.8	1
XM_014125470.1	tripartite motif-containing protein 47-like	LOC106561474			zinc ion binding [GO:0008270]	zinc ion binding [GO:0008270]	231	sasa:106561474;	3p_ssa_miR_30e_3	571	22	-23.7	407
XM_014125470.1	tripartite motif-containing protein 47-like	LOC106561474			zinc ion binding [GO:0008270]	zinc ion binding [GO:0008270]	231	sasa:106561474;	5p_ssa_miR_20b	571	22	-23.8	431
XM_014125491.1	Tyrosine-protein kinase (EC 2.7.10.2)	jak2	intracellular signal transduction [GO:0035556]	cytoskeleton [GO:0005856]; membrane [GO:0016020]	cytoskeleton [GO:0005856]; membrane [GO:0016020]; ATP binding [GO:0005524]; non-membrane spanning protein tyrosine kinase activity [GO:0004715]; intracellular signal transduction [GO:0035556]	ATP binding [GO:0005524]; non-membrane spanning protein tyrosine kinase activity [GO:0004715]	1168	sasa:106561486;	3p_ssa_miR_125b_1	710	20	-22.2	574
XM_014125491.1	Tyrosine-protein kinase (EC 2.7.10.2)	jak2	intracellular signal transduction [GO:0035556]	cytoskeleton [GO:0005856]; membrane [GO:0016020]	cytoskeleton [GO:0005856]; membrane [GO:0016020]; ATP binding [GO:0005524]; non-membrane spanning protein tyrosine kinase activity [GO:0004715]; intracellular signal transduction [GO:0035556]	ATP binding [GO:0005524]; non-membrane spanning protein tyrosine kinase activity [GO:0004715]	1168	sasa:106561486;	5p_ssa_miR_132_1_2	710	22	-24.5	50
XM_014125491.1	Tyrosine-protein kinase (EC 2.7.10.2)	jak2	intracellular signal transduction [GO:0035556]	cytoskeleton [GO:0005856]; membrane [GO:0016020]	cytoskeleton [GO:0005856]; membrane [GO:0016020]; ATP binding [GO:0005524]; non-membrane spanning protein tyrosine kinase activity [GO:0004715]; intracellular signal transduction [GO:0035556]	ATP binding [GO:0005524]; non-membrane spanning protein tyrosine kinase activity [GO:0004715]	1168	sasa:106561486;	5p_ssa_miR_194a	710	22	-22.5	283
XM_014125491.1	Tyrosine-protein kinase (EC 2.7.10.2)	jak2	intracellular signal transduction [GO:0035556]	cytoskeleton [GO:0005856]; membrane [GO:0016020]	cytoskeleton [GO:0005856]; membrane [GO:0016020]; ATP binding [GO:0005524]; non-membrane spanning protein tyrosine kinase activity [GO:0004715]; intracellular signal transduction [GO:0035556]	ATP binding [GO:0005524]; non-membrane spanning protein tyrosine kinase activity [GO:0004715]	1168	sasa:106561486;	5p_ssa_miR_194b	710	22	-22.5	283
XM_014125491.1	Tyrosine-protein kinase (EC 2.7.10.2)	jak2	intracellular signal transduction [GO:0035556]	cytoskeleton [GO:0005856]; membrane [GO:0016020]	cytoskeleton [GO:0005856]; membrane [GO:0016020]; ATP binding [GO:0005524]; non-membrane spanning protein tyrosine kinase activity [GO:0004715]; intracellular signal transduction [GO:0035556]	ATP binding [GO:0005524]; non-membrane spanning protein tyrosine kinase activity [GO:0004715]	1168	sasa:106561486;	5p_ssa_miR_194c	710	22	-22.5	283
XM_014125536.1	GTP:AMP phosphotransferase AK3, mitochondrial (EC 2.7.4.10) (Adenylate kinase 3) (AK 3)	ak3 AK3	ADP biosynthetic process [GO:0006172]; AMP metabolic process [GO:0046033]; GTP metabolic process [GO:0046039]; ITP metabolic process [GO:0046041]	mitochondrial matrix [GO:0005759]	mitochondrial matrix [GO:0005759]; adenylate kinase activity [GO:0004017]; ATP binding [GO:0005524]; GTP binding [GO:0005525]; nucleoside triphosphate adenylate kinase activity [GO:0046899]; ADP biosynthetic process [GO:0006172]; AMP metabolic process [GO:0046033]; GTP metabolic process [GO:0046039]; ITP metabolic process [GO:0046041]	adenylate kinase activity [GO:0004017]; ATP binding [GO:0005524]; GTP binding [GO:0005525]; nucleoside triphosphate adenylate kinase activity [GO:0046899]	219	sasa:106561494;	3p_ssa_miR_30a_3_4	534	22	-29.8	9
XM_014125549.1	tripartite motif-containing protein 47-like	LOC106561503			zinc ion binding [GO:0008270]	zinc ion binding [GO:0008270]	275	sasa:106561503;	3p_ssa_miR_192a_1	1089	22	-28.7	2
XM_014125549.1	tripartite motif-containing protein 47-like	LOC106561503			zinc ion binding [GO:0008270]	zinc ion binding [GO:0008270]	275	sasa:106561503;	3p_ssa_miR_192a_2	1089	22	-25.9	2
XM_014125549.1	tripartite motif-containing protein 47-like	LOC106561503			zinc ion binding [GO:0008270]	zinc ion binding [GO:0008270]	275	sasa:106561503;	3p_ssa_miR_194a	1089	23	-20.5	669
XM_014125549.1	tripartite motif-containing protein 47-like	LOC106561503			zinc ion binding [GO:0008270]	zinc ion binding [GO:0008270]	275	sasa:106561503;	3p_ssa_miR_203a	1089	22	-18.5	294
XM_014125549.1	tripartite motif-containing protein 47-like	LOC106561503			zinc ion binding [GO:0008270]	zinc ion binding [GO:0008270]	275	sasa:106561503;	3p_ssa_miR_203b	1089	21	-18.3	294
XM_014125549.1	tripartite motif-containing protein 47-like	LOC106561503			zinc ion binding [GO:0008270]	zinc ion binding [GO:0008270]	275	sasa:106561503;	3p_ssa_miR_725	1089	22	-23.6	138
XM_014125549.1	tripartite motif-containing protein 47-like	LOC106561503			zinc ion binding [GO:0008270]	zinc ion binding [GO:0008270]	275	sasa:106561503;	5p_ssa_miR_222b	1089	22	-20.9	673
XM_014125549.1	tripartite motif-containing protein 47-like	LOC106561503			zinc ion binding [GO:0008270]	zinc ion binding [GO:0008270]	275	sasa:106561503;	5p_ssa_miR_29c	1089	23	-19.7	316
XM_014125560.1	transmembrane protein 168-like	LOC106561512		integral component of membrane [GO:0016021]	integral component of membrane [GO:0016021]		699	sasa:106561512;	3p_ssa_let_7b	1777	22	-18.7	1273
XM_014125560.1	transmembrane protein 168-like	LOC106561512		integral component of membrane [GO:0016021]	integral component of membrane [GO:0016021]		699	sasa:106561512;	3p_ssa_miR_135a	1777	21	-22.3	1318
XM_014125560.1	transmembrane protein 168-like	LOC106561512		integral component of membrane [GO:0016021]	integral component of membrane [GO:0016021]		699	sasa:106561512;	3p_ssa_miR_30a_2	1777	22	-29.9	762
XM_014125560.1	transmembrane protein 168-like	LOC106561512		integral component of membrane [GO:0016021]	integral component of membrane [GO:0016021]		699	sasa:106561512;	5p_sbsa_mir_205b	1777	22	-25.3	255
XM_014125560.1	transmembrane protein 168-like	LOC106561512		integral component of membrane [GO:0016021]	integral component of membrane [GO:0016021]		699	sasa:106561512;	5p_ssa_miR_194a	1777	22	-20.3	1169
XM_014125560.1	transmembrane protein 168-like	LOC106561512		integral component of membrane [GO:0016021]	integral component of membrane [GO:0016021]		699	sasa:106561512;	5p_ssa_miR_196a	1777	22	-21.2	1455
XM_014125560.1	transmembrane protein 168-like	LOC106561512		integral component of membrane [GO:0016021]	integral component of membrane [GO:0016021]		699	sasa:106561512;	5p_ssa_miR_196b	1777	22	-21.2	1455
XM_014125560.1	transmembrane protein 168-like	LOC106561512		integral component of membrane [GO:0016021]	integral component of membrane [GO:0016021]		699	sasa:106561512;	5p_ssa_miR_730a	1777	22	-21.4	180
XM_014125699.1	leucine-rich repeat and IQ domain-containing protein 1 isoform X1	lrriq1					1076	sasa:106561593;	3p_ssa_miR_150	881	23	-20.6	285
XM_014125699.1	leucine-rich repeat and IQ domain-containing protein 1 isoform X1	lrriq1					1076	sasa:106561593;	5p_ssa_miR_20b	881	22	-19.7	804
XM_014125712.1	Transporter	LOC106561596		integral component of plasma membrane [GO:0005887]	integral component of plasma membrane [GO:0005887]; neurotransmitter:sodium symporter activity [GO:0005328]	neurotransmitter:sodium symporter activity [GO:0005328]	736	sasa:106561596;	3p_ssa_miR_137a	1129	23	-20.6	314
XM_014125712.1	Transporter	LOC106561596		integral component of plasma membrane [GO:0005887]	integral component of plasma membrane [GO:0005887]; neurotransmitter:sodium symporter activity [GO:0005328]	neurotransmitter:sodium symporter activity [GO:0005328]	736	sasa:106561596;	3p_ssa_miR_144	1129	21	-22.7	189
XM_014125712.1	Transporter	LOC106561596		integral component of plasma membrane [GO:0005887]	integral component of plasma membrane [GO:0005887]; neurotransmitter:sodium symporter activity [GO:0005328]	neurotransmitter:sodium symporter activity [GO:0005328]	736	sasa:106561596;	3p_ssa_miR_429ab	1129	21	-18.6	294
XM_014125712.1	Transporter	LOC106561596		integral component of plasma membrane [GO:0005887]	integral component of plasma membrane [GO:0005887]; neurotransmitter:sodium symporter activity [GO:0005328]	neurotransmitter:sodium symporter activity [GO:0005328]	736	sasa:106561596;	5p_ssa_miR_92a_1_2	1129	23	-25.8	746
XM_014125712.1	Transporter	LOC106561596		integral component of plasma membrane [GO:0005887]	integral component of plasma membrane [GO:0005887]; neurotransmitter:sodium symporter activity [GO:0005328]	neurotransmitter:sodium symporter activity [GO:0005328]	736	sasa:106561596;	5p_ssa_miR_92a_1_2	1129	23	-18.2	522
XM_014125721.1	aurora kinase B-like	LOC106561604	histone H3-S28 phosphorylation [GO:0043988]; mitotic spindle assembly checkpoint [GO:0007094]; positive regulation of cytokinesis [GO:0032467]	chromosome passenger complex [GO:0032133]	chromosome passenger complex [GO:0032133]; ATP binding [GO:0005524]; protein serine/threonine kinase activity [GO:0004674]; histone H3-S28 phosphorylation [GO:0043988]; mitotic spindle assembly checkpoint [GO:0007094]; positive regulation of cytokinesis [GO:0032467]	ATP binding [GO:0005524]; protein serine/threonine kinase activity [GO:0004674]	334	sasa:106561604;	3p_ssa_miR_192a_1	936	22	-25.8	835
XM_014125721.1	aurora kinase B-like	LOC106561604	histone H3-S28 phosphorylation [GO:0043988]; mitotic spindle assembly checkpoint [GO:0007094]; positive regulation of cytokinesis [GO:0032467]	chromosome passenger complex [GO:0032133]	chromosome passenger complex [GO:0032133]; ATP binding [GO:0005524]; protein serine/threonine kinase activity [GO:0004674]; histone H3-S28 phosphorylation [GO:0043988]; mitotic spindle assembly checkpoint [GO:0007094]; positive regulation of cytokinesis [GO:0032467]	ATP binding [GO:0005524]; protein serine/threonine kinase activity [GO:0004674]	334	sasa:106561604;	3p_ssa_miR_192a_2	936	22	-25.8	835
XM_014125721.1	aurora kinase B-like	LOC106561604	histone H3-S28 phosphorylation [GO:0043988]; mitotic spindle assembly checkpoint [GO:0007094]; positive regulation of cytokinesis [GO:0032467]	chromosome passenger complex [GO:0032133]	chromosome passenger complex [GO:0032133]; ATP binding [GO:0005524]; protein serine/threonine kinase activity [GO:0004674]; histone H3-S28 phosphorylation [GO:0043988]; mitotic spindle assembly checkpoint [GO:0007094]; positive regulation of cytokinesis [GO:0032467]	ATP binding [GO:0005524]; protein serine/threonine kinase activity [GO:0004674]	334	sasa:106561604;	3p_ssa_miR_194a	936	23	-26.0	660
XM_014125721.1	aurora kinase B-like	LOC106561604	histone H3-S28 phosphorylation [GO:0043988]; mitotic spindle assembly checkpoint [GO:0007094]; positive regulation of cytokinesis [GO:0032467]	chromosome passenger complex [GO:0032133]	chromosome passenger complex [GO:0032133]; ATP binding [GO:0005524]; protein serine/threonine kinase activity [GO:0004674]; histone H3-S28 phosphorylation [GO:0043988]; mitotic spindle assembly checkpoint [GO:0007094]; positive regulation of cytokinesis [GO:0032467]	ATP binding [GO:0005524]; protein serine/threonine kinase activity [GO:0004674]	334	sasa:106561604;	3p_ssa_miR_200b	936	23	-22.4	654
XM_014125721.1	aurora kinase B-like	LOC106561604	histone H3-S28 phosphorylation [GO:0043988]; mitotic spindle assembly checkpoint [GO:0007094]; positive regulation of cytokinesis [GO:0032467]	chromosome passenger complex [GO:0032133]	chromosome passenger complex [GO:0032133]; ATP binding [GO:0005524]; protein serine/threonine kinase activity [GO:0004674]; histone H3-S28 phosphorylation [GO:0043988]; mitotic spindle assembly checkpoint [GO:0007094]; positive regulation of cytokinesis [GO:0032467]	ATP binding [GO:0005524]; protein serine/threonine kinase activity [GO:0004674]	334	sasa:106561604;	3p_ssa_miR_200c	936	23	-19.9	654
XM_014125721.1	aurora kinase B-like	LOC106561604	histone H3-S28 phosphorylation [GO:0043988]; mitotic spindle assembly checkpoint [GO:0007094]; positive regulation of cytokinesis [GO:0032467]	chromosome passenger complex [GO:0032133]	chromosome passenger complex [GO:0032133]; ATP binding [GO:0005524]; protein serine/threonine kinase activity [GO:0004674]; histone H3-S28 phosphorylation [GO:0043988]; mitotic spindle assembly checkpoint [GO:0007094]; positive regulation of cytokinesis [GO:0032467]	ATP binding [GO:0005524]; protein serine/threonine kinase activity [GO:0004674]	334	sasa:106561604;	3p_ssa_miR_200d	936	22	-19.9	654
XM_014125745.1	synembryn-A isoform X1	ric8a					606	sasa:106561620;	3p_ssa_miR_125b_1	724	20	-26.3	1
XM_014125745.1	synembryn-A isoform X1	ric8a					606	sasa:106561620;	3p_ssa_miR_200c	724	23	-18.0	83
XM_014125745.1	synembryn-A isoform X1	ric8a					606	sasa:106561620;	5p_ssa_miR_222b	724	22	-23.0	344
XM_014125765.1	spermatid perinuclear RNA-binding protein-like isoform X4	LOC106561621	spermatogenesis [GO:0007283]		RNA binding [GO:0003723]; spermatogenesis [GO:0007283]	RNA binding [GO:0003723]	754		3p_ssa_miR_15b	613	22	-18.2	542
XM_014125765.1	spermatid perinuclear RNA-binding protein-like isoform X4	LOC106561621	spermatogenesis [GO:0007283]		RNA binding [GO:0003723]; spermatogenesis [GO:0007283]	RNA binding [GO:0003723]	754		5p_ssa_miR_20b	613	22	-19.1	281
XM_014125765.1	spermatid perinuclear RNA-binding protein-like isoform X4	LOC106561621	spermatogenesis [GO:0007283]		RNA binding [GO:0003723]; spermatogenesis [GO:0007283]	RNA binding [GO:0003723]	754		5p_ssa_miR_29c	613	23	-19.9	356
XM_014125800.1	dynamin-1-like protein isoform X3	LOC106561645	mitochondrial fission [GO:0000266]; peroxisome fission [GO:0016559]		GTP binding [GO:0005525]; GTPase activity [GO:0003924]; mitochondrial fission [GO:0000266]; peroxisome fission [GO:0016559]	GTPase activity [GO:0003924]; GTP binding [GO:0005525]	704		3p_ssa_miR_106b	504	24	-19.4	68
XM_014125800.1	dynamin-1-like protein isoform X3	LOC106561645	mitochondrial fission [GO:0000266]; peroxisome fission [GO:0016559]		GTP binding [GO:0005525]; GTPase activity [GO:0003924]; mitochondrial fission [GO:0000266]; peroxisome fission [GO:0016559]	GTPase activity [GO:0003924]; GTP binding [GO:0005525]	704		3p_ssa_miR_125b_1	504	20	-23.9	56
XM_014125800.1	dynamin-1-like protein isoform X3	LOC106561645	mitochondrial fission [GO:0000266]; peroxisome fission [GO:0016559]		GTP binding [GO:0005525]; GTPase activity [GO:0003924]; mitochondrial fission [GO:0000266]; peroxisome fission [GO:0016559]	GTPase activity [GO:0003924]; GTP binding [GO:0005525]	704		3p_ssa_miR_125b_1	504	20	-19.6	342
XM_014125800.1	dynamin-1-like protein isoform X3	LOC106561645	mitochondrial fission [GO:0000266]; peroxisome fission [GO:0016559]		GTP binding [GO:0005525]; GTPase activity [GO:0003924]; mitochondrial fission [GO:0000266]; peroxisome fission [GO:0016559]	GTPase activity [GO:0003924]; GTP binding [GO:0005525]	704		3p_ssa_miR_17_1	504	23	-20.5	72
XM_014126022.1	protein regulator of cytokinesis 1-like isoform X2	LOC106561782	microtubule bundle formation [GO:0001578]; regulation of cytokinesis [GO:0032465]	cytoskeleton [GO:0005856]	cytoskeleton [GO:0005856]; microtubule binding [GO:0008017]; microtubule bundle formation [GO:0001578]; regulation of cytokinesis [GO:0032465]	microtubule binding [GO:0008017]	608		5p_ssa_miR_200b	517	22	-23.8	276
XM_014126059.1	Tetraspanin	LOC106561812		integral component of membrane [GO:0016021]	integral component of membrane [GO:0016021]		239	sasa:106561812;	3p_ssa_miR_146a_3	288	22	-21.8	17
XM_014126192.1	Glycine N-methyltransferase (EC 2.1.1.20)	gnmt	methylation [GO:0032259]		glycine N-methyltransferase activity [GO:0017174]; methylation [GO:0032259]	glycine N-methyltransferase activity [GO:0017174]	294	sasa:106561891;	3p_ssa_miR_100a_2	4096	23	-24.4	2326
XM_014126192.1	Glycine N-methyltransferase (EC 2.1.1.20)	gnmt	methylation [GO:0032259]		glycine N-methyltransferase activity [GO:0017174]; methylation [GO:0032259]	glycine N-methyltransferase activity [GO:0017174]	294	sasa:106561891;	3p_ssa_miR_135a	4096	21	-23.6	1223
XM_014126192.1	Glycine N-methyltransferase (EC 2.1.1.20)	gnmt	methylation [GO:0032259]		glycine N-methyltransferase activity [GO:0017174]; methylation [GO:0032259]	glycine N-methyltransferase activity [GO:0017174]	294	sasa:106561891;	3p_ssa_miR_194a	4096	23	-23.0	3144
XM_014126192.1	Glycine N-methyltransferase (EC 2.1.1.20)	gnmt	methylation [GO:0032259]		glycine N-methyltransferase activity [GO:0017174]; methylation [GO:0032259]	glycine N-methyltransferase activity [GO:0017174]	294	sasa:106561891;	3p_ssa_miR_2188	4096	22	-26.1	354
XM_014126192.1	Glycine N-methyltransferase (EC 2.1.1.20)	gnmt	methylation [GO:0032259]		glycine N-methyltransferase activity [GO:0017174]; methylation [GO:0032259]	glycine N-methyltransferase activity [GO:0017174]	294	sasa:106561891;	3p_ssa_miR_30a_2	4096	22	-26.7	1343
XM_014126192.1	Glycine N-methyltransferase (EC 2.1.1.20)	gnmt	methylation [GO:0032259]		glycine N-methyltransferase activity [GO:0017174]; methylation [GO:0032259]	glycine N-methyltransferase activity [GO:0017174]	294	sasa:106561891;	3p_ssa_miR_novel_15	4096	22	-18.1	1036
XM_014126192.1	Glycine N-methyltransferase (EC 2.1.1.20)	gnmt	methylation [GO:0032259]		glycine N-methyltransferase activity [GO:0017174]; methylation [GO:0032259]	glycine N-methyltransferase activity [GO:0017174]	294	sasa:106561891;	5p_ssa_miR_430b	4096	23	-18.4	3462
XM_014126192.1	Glycine N-methyltransferase (EC 2.1.1.20)	gnmt	methylation [GO:0032259]		glycine N-methyltransferase activity [GO:0017174]; methylation [GO:0032259]	glycine N-methyltransferase activity [GO:0017174]	294	sasa:106561891;	5p_ssa_miR_730a	4096	22	-18.0	1485
XM_014126288.1	oxidoreductase HTATIP2-like	LOC106561917					237	sasa:106561917;	3p_ssa_miR_192a_1	1080	22	-21.5	204
XM_014126288.1	oxidoreductase HTATIP2-like	LOC106561917					237	sasa:106561917;	3p_ssa_miR_192a_2	1080	22	-23.4	194
XM_014126288.1	oxidoreductase HTATIP2-like	LOC106561917					237	sasa:106561917;	3p_ssa_miR_203a	1080	22	-19.9	221
XM_014126288.1	oxidoreductase HTATIP2-like	LOC106561917					237	sasa:106561917;	3p_ssa_miR_29a	1080	20	-25.9	235
XM_014126288.1	oxidoreductase HTATIP2-like	LOC106561917					237	sasa:106561917;	3p_ssa_miR_29b	1080	22	-26.5	238
XM_014126288.1	oxidoreductase HTATIP2-like	LOC106561917					237	sasa:106561917;	3p_ssa_miR_451	1080	22	-18.0	910
XM_014126288.1	oxidoreductase HTATIP2-like	LOC106561917					237	sasa:106561917;	5p_sbsa_mir_205b	1080	22	-20.0	153
XM_014126288.1	oxidoreductase HTATIP2-like	LOC106561917					237	sasa:106561917;	5p_ssa_miR_430b	1080	23	-19.8	305
XM_014126288.1	oxidoreductase HTATIP2-like	LOC106561917					237	sasa:106561917;	5p_ssa_miR_novel_2	1080	24	-18.9	120
XM_014126336.1	Tetraspanin	LOC106561929		integral component of membrane [GO:0016021]	integral component of membrane [GO:0016021]		257	sasa:106561929;	3p_ssa_miR_1	1696	22	-18.3	1166
XM_014126336.1	Tetraspanin	LOC106561929		integral component of membrane [GO:0016021]	integral component of membrane [GO:0016021]		257	sasa:106561929;	3p_ssa_miR_30e_3	1696	22	-23.4	978
XM_014126336.1	Tetraspanin	LOC106561929		integral component of membrane [GO:0016021]	integral component of membrane [GO:0016021]		257	sasa:106561929;	5p_ssa_miR_130d_2	1696	22	-21.1	1
XM_014126336.1	Tetraspanin	LOC106561929		integral component of membrane [GO:0016021]	integral component of membrane [GO:0016021]		257	sasa:106561929;	5p_ssa_miR_204	1696	22	-19.5	18
XM_014126336.1	Tetraspanin	LOC106561929		integral component of membrane [GO:0016021]	integral component of membrane [GO:0016021]		257	sasa:106561929;	5p_ssa_miR_29b_1	1696	23	-21.7	758
XM_014126336.1	Tetraspanin	LOC106561929		integral component of membrane [GO:0016021]	integral component of membrane [GO:0016021]		257	sasa:106561929;	5p_ssa_miR_8162	1696	23	-23.1	989
XM_014126461.1	FAS-associated death domain protein-like	LOC106561969	regulation of apoptotic process [GO:0042981]; signal transduction [GO:0007165]		regulation of apoptotic process [GO:0042981]; signal transduction [GO:0007165]		195	sasa:106561969;	3p_ssa_miR_1	539	22	-18.1	113
XM_014126461.1	FAS-associated death domain protein-like	LOC106561969	regulation of apoptotic process [GO:0042981]; signal transduction [GO:0007165]		regulation of apoptotic process [GO:0042981]; signal transduction [GO:0007165]		195	sasa:106561969;	3p_ssa_miR_194a	539	23	-19.5	217
XM_014126479.1	uncharacterized protein KIAA0754-like	LOC106561979					539	sasa:106561979;	3p_ssa_miR_200b	576	23	-19.3	171
XM_014126479.1	uncharacterized protein KIAA0754-like	LOC106561979					539	sasa:106561979;	3p_ssa_miR_200c	576	23	-19.7	171
XM_014126479.1	uncharacterized protein KIAA0754-like	LOC106561979					539	sasa:106561979;	5p_ssa_miR_217	576	23	-20.6	164
XM_014126479.1	uncharacterized protein KIAA0754-like	LOC106561979					539	sasa:106561979;	5p_ssa_miR_727a	576	22	-20.6	538
XM_014126479.1	uncharacterized protein KIAA0754-like	LOC106561979					539	sasa:106561979;	5p_ssa_miR_8162	576	23	-26.7	148
XM_014126485.1	CKLF-like MARVEL transmembrane domain-containing protein 3	CKLF3 LOC106561983		integral component of membrane [GO:0016021]	integral component of membrane [GO:0016021]		173	sasa:106561983;	3p_ssa_let_7b	892	22	-19.6	754
XM_014126485.1	CKLF-like MARVEL transmembrane domain-containing protein 3	CKLF3 LOC106561983		integral component of membrane [GO:0016021]	integral component of membrane [GO:0016021]		173	sasa:106561983;	3p_ssa_miR_200ae	892	23	-20.2	173
XM_014126485.1	CKLF-like MARVEL transmembrane domain-containing protein 3	CKLF3 LOC106561983		integral component of membrane [GO:0016021]	integral component of membrane [GO:0016021]		173	sasa:106561983;	3p_ssa_miR_203a	892	22	-21.2	81
XM_014126485.1	CKLF-like MARVEL transmembrane domain-containing protein 3	CKLF3 LOC106561983		integral component of membrane [GO:0016021]	integral component of membrane [GO:0016021]		173	sasa:106561983;	3p_ssa_miR_203b	892	21	-20.3	81
XM_014126485.1	CKLF-like MARVEL transmembrane domain-containing protein 3	CKLF3 LOC106561983		integral component of membrane [GO:0016021]	integral component of membrane [GO:0016021]		173	sasa:106561983;	3p_ssa_miR_429ab	892	21	-18.0	163
XM_014126485.1	CKLF-like MARVEL transmembrane domain-containing protein 3	CKLF3 LOC106561983		integral component of membrane [GO:0016021]	integral component of membrane [GO:0016021]		173	sasa:106561983;	3p_ssa_miR_722	892	22	-24.4	676
XM_014126485.1	CKLF-like MARVEL transmembrane domain-containing protein 3	CKLF3 LOC106561983		integral component of membrane [GO:0016021]	integral component of membrane [GO:0016021]		173	sasa:106561983;	5p_ssa_miR_144	892	25	-27.8	459
XM_014126485.1	CKLF-like MARVEL transmembrane domain-containing protein 3	CKLF3 LOC106561983		integral component of membrane [GO:0016021]	integral component of membrane [GO:0016021]		173	sasa:106561983;	5p_ssa_miR_222b	892	22	-19.7	509
XM_014126485.1	CKLF-like MARVEL transmembrane domain-containing protein 3	CKLF3 LOC106561983		integral component of membrane [GO:0016021]	integral component of membrane [GO:0016021]		173	sasa:106561983;	5p_ssa_miR_727a	892	22	-20.8	521
XM_014126524.1	BCL2/adenovirus E1B 19 kDa protein-interacting protein 3-like	LOC106562007	positive regulation of apoptotic process [GO:0043065]	integral component of membrane [GO:0016021]; mitochondrial envelope [GO:0005740]	integral component of membrane [GO:0016021]; mitochondrial envelope [GO:0005740]; positive regulation of apoptotic process [GO:0043065]		185	sasa:106562007;	3p_ssa_miR_30a_2	794	22	-27.7	319
XM_014126524.1	BCL2/adenovirus E1B 19 kDa protein-interacting protein 3-like	LOC106562007	positive regulation of apoptotic process [GO:0043065]	integral component of membrane [GO:0016021]; mitochondrial envelope [GO:0005740]	integral component of membrane [GO:0016021]; mitochondrial envelope [GO:0005740]; positive regulation of apoptotic process [GO:0043065]		185	sasa:106562007;	5p_ssa_miR_20b	794	22	-20.6	683
XM_014126524.1	BCL2/adenovirus E1B 19 kDa protein-interacting protein 3-like	LOC106562007	positive regulation of apoptotic process [GO:0043065]	integral component of membrane [GO:0016021]; mitochondrial envelope [GO:0005740]	integral component of membrane [GO:0016021]; mitochondrial envelope [GO:0005740]; positive regulation of apoptotic process [GO:0043065]		185	sasa:106562007;	5p_ssa_miR_222b	794	22	-23.7	288
XM_014126533.1	Tumor protein p53-inducible Nuclear protein 2	T53I2 LOC100194714					163	sasa:100194714;	3p_ssa_miR_2188	792	22	-23.7	25
XM_014126533.1	Tumor protein p53-inducible Nuclear protein 2	T53I2 LOC100194714					163	sasa:100194714;	5p_ssa_miR_194b	792	22	-18.0	490
XM_014126533.1	Tumor protein p53-inducible Nuclear protein 2	T53I2 LOC100194714					163	sasa:100194714;	5p_ssa_miR_8162	792	23	-20.5	705
XM_014126599.1	G1/S-specific cyclin-D1-like	LOC106562055		nucleus [GO:0005634]	nucleus [GO:0005634]		292	sasa:106562055;	3p_ssa_miR_146a_3	3271	22	-19.8	392
XM_014126599.1	G1/S-specific cyclin-D1-like	LOC106562055		nucleus [GO:0005634]	nucleus [GO:0005634]		292	sasa:106562055;	3p_ssa_miR_146a_3	3271	22	-18.0	2644
XM_014126599.1	G1/S-specific cyclin-D1-like	LOC106562055		nucleus [GO:0005634]	nucleus [GO:0005634]		292	sasa:106562055;	3p_ssa_miR_150	3271	23	-23.5	1175
XM_014126599.1	G1/S-specific cyclin-D1-like	LOC106562055		nucleus [GO:0005634]	nucleus [GO:0005634]		292	sasa:106562055;	3p_ssa_miR_17_1	3271	23	-23.9	2510
XM_014126599.1	G1/S-specific cyclin-D1-like	LOC106562055		nucleus [GO:0005634]	nucleus [GO:0005634]		292	sasa:106562055;	3p_ssa_miR_2188	3271	22	-19.4	2409
XM_014126599.1	G1/S-specific cyclin-D1-like	LOC106562055		nucleus [GO:0005634]	nucleus [GO:0005634]		292	sasa:106562055;	3p_ssa_miR_29a	3271	20	-20.8	776
XM_014126599.1	G1/S-specific cyclin-D1-like	LOC106562055		nucleus [GO:0005634]	nucleus [GO:0005634]		292	sasa:106562055;	3p_ssa_miR_29a	3271	20	-19.3	1464
XM_014126599.1	G1/S-specific cyclin-D1-like	LOC106562055		nucleus [GO:0005634]	nucleus [GO:0005634]		292	sasa:106562055;	3p_ssa_miR_29b	3271	22	-20.6	1463
XM_014126599.1	G1/S-specific cyclin-D1-like	LOC106562055		nucleus [GO:0005634]	nucleus [GO:0005634]		292	sasa:106562055;	3p_ssa_miR_29b	3271	22	-20.1	776
XM_014126599.1	G1/S-specific cyclin-D1-like	LOC106562055		nucleus [GO:0005634]	nucleus [GO:0005634]		292	sasa:106562055;	3p_ssa_miR_30a_2	3271	22	-23.5	236
XM_014126599.1	G1/S-specific cyclin-D1-like	LOC106562055		nucleus [GO:0005634]	nucleus [GO:0005634]		292	sasa:106562055;	3p_ssa_miR_novel_15	3271	22	-19.9	1882
XM_014126599.1	G1/S-specific cyclin-D1-like	LOC106562055		nucleus [GO:0005634]	nucleus [GO:0005634]		292	sasa:106562055;	5p_ssa_miR_130d_2	3271	22	-23.4	1699
XM_014126599.1	G1/S-specific cyclin-D1-like	LOC106562055		nucleus [GO:0005634]	nucleus [GO:0005634]		292	sasa:106562055;	5p_ssa_miR_194a	3271	22	-18.8	132
XM_014126599.1	G1/S-specific cyclin-D1-like	LOC106562055		nucleus [GO:0005634]	nucleus [GO:0005634]		292	sasa:106562055;	5p_ssa_miR_204	3271	22	-25.2	1702
XM_014126599.1	G1/S-specific cyclin-D1-like	LOC106562055		nucleus [GO:0005634]	nucleus [GO:0005634]		292	sasa:106562055;	5p_ssa_miR_20b	3271	22	-18.0	1038
XM_014126599.1	G1/S-specific cyclin-D1-like	LOC106562055		nucleus [GO:0005634]	nucleus [GO:0005634]		292	sasa:106562055;	5p_ssa_miR_301a	3271	22	-19.9	3099
XM_014126599.1	G1/S-specific cyclin-D1-like	LOC106562055		nucleus [GO:0005634]	nucleus [GO:0005634]		292	sasa:106562055;	5p_ssa_miR_301b	3271	22	-21.0	3099
XM_014126599.1	G1/S-specific cyclin-D1-like	LOC106562055		nucleus [GO:0005634]	nucleus [GO:0005634]		292	sasa:106562055;	5p_ssa_miR_430b	3271	23	-23.0	1716
XM_014126599.1	G1/S-specific cyclin-D1-like	LOC106562055		nucleus [GO:0005634]	nucleus [GO:0005634]		292	sasa:106562055;	5p_ssa_miR_8162	3271	23	-20.1	1764
XM_014126675.1	myotubularin-related protein 13-like isoform X1	LOC106562098	regulation of GTPase activity [GO:0043087]		phosphatase regulator activity [GO:0019208]; regulation of GTPase activity [GO:0043087]	phosphatase regulator activity [GO:0019208]	1902	sasa:106562098;	3p_ssa_miR_125b_1	1290	20	-24.0	1126
XM_014126675.1	myotubularin-related protein 13-like isoform X1	LOC106562098	regulation of GTPase activity [GO:0043087]		phosphatase regulator activity [GO:0019208]; regulation of GTPase activity [GO:0043087]	phosphatase regulator activity [GO:0019208]	1902	sasa:106562098;	3p_ssa_miR_144	1290	21	-24.6	301
XM_014126675.1	myotubularin-related protein 13-like isoform X1	LOC106562098	regulation of GTPase activity [GO:0043087]		phosphatase regulator activity [GO:0019208]; regulation of GTPase activity [GO:0043087]	phosphatase regulator activity [GO:0019208]	1902	sasa:106562098;	3p_ssa_miR_192a_1	1290	22	-20.5	251
XM_014126675.1	myotubularin-related protein 13-like isoform X1	LOC106562098	regulation of GTPase activity [GO:0043087]		phosphatase regulator activity [GO:0019208]; regulation of GTPase activity [GO:0043087]	phosphatase regulator activity [GO:0019208]	1902	sasa:106562098;	3p_ssa_miR_192a_2	1290	22	-20.5	251
XM_014126675.1	myotubularin-related protein 13-like isoform X1	LOC106562098	regulation of GTPase activity [GO:0043087]		phosphatase regulator activity [GO:0019208]; regulation of GTPase activity [GO:0043087]	phosphatase regulator activity [GO:0019208]	1902	sasa:106562098;	3p_ssa_miR_200b	1290	23	-21.1	1121
XM_014126675.1	myotubularin-related protein 13-like isoform X1	LOC106562098	regulation of GTPase activity [GO:0043087]		phosphatase regulator activity [GO:0019208]; regulation of GTPase activity [GO:0043087]	phosphatase regulator activity [GO:0019208]	1902	sasa:106562098;	3p_ssa_miR_200c	1290	23	-24.0	1121
XM_014126675.1	myotubularin-related protein 13-like isoform X1	LOC106562098	regulation of GTPase activity [GO:0043087]		phosphatase regulator activity [GO:0019208]; regulation of GTPase activity [GO:0043087]	phosphatase regulator activity [GO:0019208]	1902	sasa:106562098;	3p_ssa_miR_200d	1290	22	-24.0	1121
XM_014126675.1	myotubularin-related protein 13-like isoform X1	LOC106562098	regulation of GTPase activity [GO:0043087]		phosphatase regulator activity [GO:0019208]; regulation of GTPase activity [GO:0043087]	phosphatase regulator activity [GO:0019208]	1902	sasa:106562098;	3p_ssa_miR_30e_3	1290	22	-22.4	1
XM_014126675.1	myotubularin-related protein 13-like isoform X1	LOC106562098	regulation of GTPase activity [GO:0043087]		phosphatase regulator activity [GO:0019208]; regulation of GTPase activity [GO:0043087]	phosphatase regulator activity [GO:0019208]	1902	sasa:106562098;	3p_ssa_miR_725	1290	22	-23.4	1021
XM_014126675.1	myotubularin-related protein 13-like isoform X1	LOC106562098	regulation of GTPase activity [GO:0043087]		phosphatase regulator activity [GO:0019208]; regulation of GTPase activity [GO:0043087]	phosphatase regulator activity [GO:0019208]	1902	sasa:106562098;	5p_ssa_miR_222b	1290	22	-24.1	1023
XM_014126675.1	myotubularin-related protein 13-like isoform X1	LOC106562098	regulation of GTPase activity [GO:0043087]		phosphatase regulator activity [GO:0019208]; regulation of GTPase activity [GO:0043087]	phosphatase regulator activity [GO:0019208]	1902	sasa:106562098;	5p_ssa_miR_730a	1290	22	-22.9	493
XM_014126758.1	neuronal acetylcholine receptor subunit alpha-5-like isoform X1	LOC106562132		cell junction [GO:0030054]; integral component of membrane [GO:0016021]; postsynaptic membrane [GO:0045211]	cell junction [GO:0030054]; integral component of membrane [GO:0016021]; postsynaptic membrane [GO:0045211]; acetylcholine-gated cation-selective channel activity [GO:0022848]; transmembrane signaling receptor activity [GO:0004888]	acetylcholine-gated cation-selective channel activity [GO:0022848]; transmembrane signaling receptor activity [GO:0004888]	487	sasa:106562132;	5p_ssa_miR_222b	226	22	-24.7	2
XM_014126758.1	neuronal acetylcholine receptor subunit alpha-5-like isoform X1	LOC106562132		cell junction [GO:0030054]; integral component of membrane [GO:0016021]; postsynaptic membrane [GO:0045211]	cell junction [GO:0030054]; integral component of membrane [GO:0016021]; postsynaptic membrane [GO:0045211]; acetylcholine-gated cation-selective channel activity [GO:0022848]; transmembrane signaling receptor activity [GO:0004888]	acetylcholine-gated cation-selective channel activity [GO:0022848]; transmembrane signaling receptor activity [GO:0004888]	487	sasa:106562132;	5p_ssa_miR_730a	226	22	-20.7	133
XM_014126769.1	G2/mitotic-specific cyclin-B1-like isoform X1	LOC106562137		nucleus [GO:0005634]	nucleus [GO:0005634]		427	sasa:106562137;	5p_ssa_miR_20b	67	22	-19.6	11
XM_014126882.1	Sulfotransferase (EC 2.8.2.-)	LOC106562189			sulfotransferase activity [GO:0008146]	sulfotransferase activity [GO:0008146]	294	sasa:106562189;	3p_ssa_miR_30a_2	182	22	-25.0	66
XM_014126908.1	E3 ubiquitin-protein ligase TRIM23-like isoform X1	LOC106562204			GTP binding [GO:0005525]; zinc ion binding [GO:0008270]	GTP binding [GO:0005525]; zinc ion binding [GO:0008270]	571	sasa:106562204;	3p_ssa_miR_144	1866	21	-20.4	702
XM_014126908.1	E3 ubiquitin-protein ligase TRIM23-like isoform X1	LOC106562204			GTP binding [GO:0005525]; zinc ion binding [GO:0008270]	GTP binding [GO:0005525]; zinc ion binding [GO:0008270]	571	sasa:106562204;	3p_ssa_miR_15b	1866	22	-23.5	1107
XM_014126908.1	E3 ubiquitin-protein ligase TRIM23-like isoform X1	LOC106562204			GTP binding [GO:0005525]; zinc ion binding [GO:0008270]	GTP binding [GO:0005525]; zinc ion binding [GO:0008270]	571	sasa:106562204;	3p_ssa_miR_2188	1866	22	-19.2	865
XM_014126908.1	E3 ubiquitin-protein ligase TRIM23-like isoform X1	LOC106562204			GTP binding [GO:0005525]; zinc ion binding [GO:0008270]	GTP binding [GO:0005525]; zinc ion binding [GO:0008270]	571	sasa:106562204;	3p_ssa_miR_725	1866	22	-22.6	1110
XM_014126908.1	E3 ubiquitin-protein ligase TRIM23-like isoform X1	LOC106562204			GTP binding [GO:0005525]; zinc ion binding [GO:0008270]	GTP binding [GO:0005525]; zinc ion binding [GO:0008270]	571	sasa:106562204;	3p_ssa_miR_725	1866	22	-19.9	1
XM_014126908.1	E3 ubiquitin-protein ligase TRIM23-like isoform X1	LOC106562204			GTP binding [GO:0005525]; zinc ion binding [GO:0008270]	GTP binding [GO:0005525]; zinc ion binding [GO:0008270]	571	sasa:106562204;	5p_ssa_miR_192a	1866	21	-23.8	899
XM_014126908.1	E3 ubiquitin-protein ligase TRIM23-like isoform X1	LOC106562204			GTP binding [GO:0005525]; zinc ion binding [GO:0008270]	GTP binding [GO:0005525]; zinc ion binding [GO:0008270]	571	sasa:106562204;	5p_ssa_miR_194a	1866	22	-22.0	1202
XM_014126908.1	E3 ubiquitin-protein ligase TRIM23-like isoform X1	LOC106562204			GTP binding [GO:0005525]; zinc ion binding [GO:0008270]	GTP binding [GO:0005525]; zinc ion binding [GO:0008270]	571	sasa:106562204;	5p_ssa_miR_194b	1866	22	-21.6	1201
XM_014126908.1	E3 ubiquitin-protein ligase TRIM23-like isoform X1	LOC106562204			GTP binding [GO:0005525]; zinc ion binding [GO:0008270]	GTP binding [GO:0005525]; zinc ion binding [GO:0008270]	571	sasa:106562204;	5p_ssa_miR_194c	1866	22	-20.1	1201
XM_014126908.1	E3 ubiquitin-protein ligase TRIM23-like isoform X1	LOC106562204			GTP binding [GO:0005525]; zinc ion binding [GO:0008270]	GTP binding [GO:0005525]; zinc ion binding [GO:0008270]	571	sasa:106562204;	5p_ssa_miR_196a	1866	22	-21.6	506
XM_014126908.1	E3 ubiquitin-protein ligase TRIM23-like isoform X1	LOC106562204			GTP binding [GO:0005525]; zinc ion binding [GO:0008270]	GTP binding [GO:0005525]; zinc ion binding [GO:0008270]	571	sasa:106562204;	5p_ssa_miR_196b	1866	22	-23.7	506
XM_014126908.1	E3 ubiquitin-protein ligase TRIM23-like isoform X1	LOC106562204			GTP binding [GO:0005525]; zinc ion binding [GO:0008270]	GTP binding [GO:0005525]; zinc ion binding [GO:0008270]	571	sasa:106562204;	5p_ssa_miR_301a	1866	22	-20.8	626
XM_014126908.1	E3 ubiquitin-protein ligase TRIM23-like isoform X1	LOC106562204			GTP binding [GO:0005525]; zinc ion binding [GO:0008270]	GTP binding [GO:0005525]; zinc ion binding [GO:0008270]	571	sasa:106562204;	5p_ssa_miR_301b	1866	22	-25.3	626
XM_014126908.1	E3 ubiquitin-protein ligase TRIM23-like isoform X1	LOC106562204			GTP binding [GO:0005525]; zinc ion binding [GO:0008270]	GTP binding [GO:0005525]; zinc ion binding [GO:0008270]	571	sasa:106562204;	5p_ssa_mir_449ab	1866	21	-26.1	1011
XM_014127000.1	Aspartate aminotransferase (EC 2.6.1.1)	AATM LOC106562243	biosynthetic process [GO:0009058]; cellular amino acid metabolic process [GO:0006520]		L-aspartate:2-oxoglutarate aminotransferase activity [GO:0004069]; pyridoxal phosphate binding [GO:0030170]; biosynthetic process [GO:0009058]; cellular amino acid metabolic process [GO:0006520]	L-aspartate:2-oxoglutarate aminotransferase activity [GO:0004069]; pyridoxal phosphate binding [GO:0030170]	428	sasa:106562243;	3p_ssa_miR_30e_3	508	22	-24.9	166
XM_014127000.1	Aspartate aminotransferase (EC 2.6.1.1)	AATM LOC106562243	biosynthetic process [GO:0009058]; cellular amino acid metabolic process [GO:0006520]		L-aspartate:2-oxoglutarate aminotransferase activity [GO:0004069]; pyridoxal phosphate binding [GO:0030170]; biosynthetic process [GO:0009058]; cellular amino acid metabolic process [GO:0006520]	L-aspartate:2-oxoglutarate aminotransferase activity [GO:0004069]; pyridoxal phosphate binding [GO:0030170]	428	sasa:106562243;	5p_ssa_miR_301a	508	22	-20.5	193
XM_014127000.1	Aspartate aminotransferase (EC 2.6.1.1)	AATM LOC106562243	biosynthetic process [GO:0009058]; cellular amino acid metabolic process [GO:0006520]		L-aspartate:2-oxoglutarate aminotransferase activity [GO:0004069]; pyridoxal phosphate binding [GO:0030170]; biosynthetic process [GO:0009058]; cellular amino acid metabolic process [GO:0006520]	L-aspartate:2-oxoglutarate aminotransferase activity [GO:0004069]; pyridoxal phosphate binding [GO:0030170]	428	sasa:106562243;	5p_ssa_miR_301b	508	22	-19.8	193
XM_014127000.1	Aspartate aminotransferase (EC 2.6.1.1)	AATM LOC106562243	biosynthetic process [GO:0009058]; cellular amino acid metabolic process [GO:0006520]		L-aspartate:2-oxoglutarate aminotransferase activity [GO:0004069]; pyridoxal phosphate binding [GO:0030170]; biosynthetic process [GO:0009058]; cellular amino acid metabolic process [GO:0006520]	L-aspartate:2-oxoglutarate aminotransferase activity [GO:0004069]; pyridoxal phosphate binding [GO:0030170]	428	sasa:106562243;	5p_ssa_miR_727a	508	22	-19.8	95
XM_014127070.1	LOW QUALITY PROTEIN: AFG3-like protein 1	LOC106562288		integral component of membrane [GO:0016021]	integral component of membrane [GO:0016021]; ATP binding [GO:0005524]; metalloendopeptidase activity [GO:0004222]; zinc ion binding [GO:0008270]	ATP binding [GO:0005524]; metalloendopeptidase activity [GO:0004222]; zinc ion binding [GO:0008270]	559	sasa:106562288;	3p_ssa_miR_203a	449	22	-19.3	272
XM_014127070.1	LOW QUALITY PROTEIN: AFG3-like protein 1	LOC106562288		integral component of membrane [GO:0016021]	integral component of membrane [GO:0016021]; ATP binding [GO:0005524]; metalloendopeptidase activity [GO:0004222]; zinc ion binding [GO:0008270]	ATP binding [GO:0005524]; metalloendopeptidase activity [GO:0004222]; zinc ion binding [GO:0008270]	559	sasa:106562288;	5p_ssa_miR_144	449	25	-19.3	196
XM_014127070.1	LOW QUALITY PROTEIN: AFG3-like protein 1	LOC106562288		integral component of membrane [GO:0016021]	integral component of membrane [GO:0016021]; ATP binding [GO:0005524]; metalloendopeptidase activity [GO:0004222]; zinc ion binding [GO:0008270]	ATP binding [GO:0005524]; metalloendopeptidase activity [GO:0004222]; zinc ion binding [GO:0008270]	559	sasa:106562288;	5p_ssa_miR_92a_1_2	449	23	-24.8	10
XM_014127070.1	LOW QUALITY PROTEIN: AFG3-like protein 1	LOC106562288		integral component of membrane [GO:0016021]	integral component of membrane [GO:0016021]; ATP binding [GO:0005524]; metalloendopeptidase activity [GO:0004222]; zinc ion binding [GO:0008270]	ATP binding [GO:0005524]; metalloendopeptidase activity [GO:0004222]; zinc ion binding [GO:0008270]	559	sasa:106562288;	5p_ssa_mir_449ab	449	21	-27.5	43
XM_014127233.1	Glucose-6-phosphate isomerase (EC 5.3.1.9)	LOC106587569 LOC106562377	gluconeogenesis [GO:0006094]; glycolytic process [GO:0006096]		glucose-6-phosphate isomerase activity [GO:0004347]; gluconeogenesis [GO:0006094]; glycolytic process [GO:0006096]	glucose-6-phosphate isomerase activity [GO:0004347]	553	sasa:106562377;sasa:106587569;	3p_ssa_miR_106b	605	24	-22.1	44
XM_014127233.1	Glucose-6-phosphate isomerase (EC 5.3.1.9)	LOC106587569 LOC106562377	gluconeogenesis [GO:0006094]; glycolytic process [GO:0006096]		glucose-6-phosphate isomerase activity [GO:0004347]; gluconeogenesis [GO:0006094]; glycolytic process [GO:0006096]	glucose-6-phosphate isomerase activity [GO:0004347]	553	sasa:106562377;sasa:106587569;	3p_ssa_miR_137a	605	23	-22.7	183
XM_014127233.1	Glucose-6-phosphate isomerase (EC 5.3.1.9)	LOC106587569 LOC106562377	gluconeogenesis [GO:0006094]; glycolytic process [GO:0006096]		glucose-6-phosphate isomerase activity [GO:0004347]; gluconeogenesis [GO:0006094]; glycolytic process [GO:0006096]	glucose-6-phosphate isomerase activity [GO:0004347]	553	sasa:106562377;sasa:106587569;	3p_ssa_miR_17_1	605	23	-23.5	42
XM_014127233.1	Glucose-6-phosphate isomerase (EC 5.3.1.9)	LOC106587569 LOC106562377	gluconeogenesis [GO:0006094]; glycolytic process [GO:0006096]		glucose-6-phosphate isomerase activity [GO:0004347]; gluconeogenesis [GO:0006094]; glycolytic process [GO:0006096]	glucose-6-phosphate isomerase activity [GO:0004347]	553	sasa:106562377;sasa:106587569;	3p_ssa_miR_194a	605	23	-20.8	531
XM_014127233.1	Glucose-6-phosphate isomerase (EC 5.3.1.9)	LOC106587569 LOC106562377	gluconeogenesis [GO:0006094]; glycolytic process [GO:0006096]		glucose-6-phosphate isomerase activity [GO:0004347]; gluconeogenesis [GO:0006094]; glycolytic process [GO:0006096]	glucose-6-phosphate isomerase activity [GO:0004347]	553	sasa:106562377;sasa:106587569;	5p_ssa_miR_20b	605	22	-21.6	91
XM_014127236.1	HEAT repeat-containing protein 3-like	LOC106562380					683	sasa:106562380;	3p_ssa_miR_144	704	21	-22.4	392
XM_014127236.1	HEAT repeat-containing protein 3-like	LOC106562380					683	sasa:106562380;	3p_ssa_miR_725	704	22	-19.5	166
XM_014127258.1	retinoblastoma-like protein 2	LOC106562395	regulation of cell cycle [GO:0051726]; regulation of cell division [GO:0051302]; regulation of transcription by RNA polymerase II [GO:0006357]	nucleus [GO:0005634]; transcription factor complex [GO:0005667]	nucleus [GO:0005634]; transcription factor complex [GO:0005667]; regulation of cell cycle [GO:0051726]; regulation of cell division [GO:0051302]; regulation of transcription by RNA polymerase II [GO:0006357]		474	sasa:106562395;	3p_ssa_miR_137a	349	23	-22.3	147
XM_014127388.1	deoxyuridine 5'-triphosphate nucleotidohydrolase, mitochondrial isoform X2	dut	dUMP biosynthetic process [GO:0006226]; dUTP catabolic process [GO:0046081]		dUTP diphosphatase activity [GO:0004170]; magnesium ion binding [GO:0000287]; dUMP biosynthetic process [GO:0006226]; dUTP catabolic process [GO:0046081]	dUTP diphosphatase activity [GO:0004170]; magnesium ion binding [GO:0000287]	185		3p_ssa_let_7b	99	22	-20.5	45
XM_014127388.1	deoxyuridine 5'-triphosphate nucleotidohydrolase, mitochondrial isoform X2	dut	dUMP biosynthetic process [GO:0006226]; dUTP catabolic process [GO:0046081]		dUTP diphosphatase activity [GO:0004170]; magnesium ion binding [GO:0000287]; dUMP biosynthetic process [GO:0006226]; dUTP catabolic process [GO:0046081]	dUTP diphosphatase activity [GO:0004170]; magnesium ion binding [GO:0000287]	185		5p_ssa_miR_194a	99	22	-18.5	22
XM_014127388.1	deoxyuridine 5'-triphosphate nucleotidohydrolase, mitochondrial isoform X2	dut	dUMP biosynthetic process [GO:0006226]; dUTP catabolic process [GO:0046081]		dUTP diphosphatase activity [GO:0004170]; magnesium ion binding [GO:0000287]; dUMP biosynthetic process [GO:0006226]; dUTP catabolic process [GO:0046081]	dUTP diphosphatase activity [GO:0004170]; magnesium ion binding [GO:0000287]	185		5p_ssa_miR_194c	99	22	-18.2	17
XM_014127420.1	NAD(P) transhydrogenase, mitochondrial-like	LOC106562504	proton transmembrane transport [GO:1902600]	integral component of membrane [GO:0016021]	integral component of membrane [GO:0016021]; NAD(P)+ transhydrogenase activity [GO:0008746]; proton transmembrane transport [GO:1902600]	NAD(P)+ transhydrogenase activity [GO:0008746]	1037	sasa:106562504;	3p_ssa_miR_30e_3	275	22	-29.9	13
XM_014127489.1	deoxyuridine 5'-triphosphate nucleotidohydrolase-like	LOC106562547	dUMP biosynthetic process [GO:0006226]; dUTP catabolic process [GO:0046081]		dUTP diphosphatase activity [GO:0004170]; magnesium ion binding [GO:0000287]; dUMP biosynthetic process [GO:0006226]; dUTP catabolic process [GO:0046081]	dUTP diphosphatase activity [GO:0004170]; magnesium ion binding [GO:0000287]	123	sasa:106562547;	3p_ssa_let_7b	99	22	-20.5	45
XM_014127489.1	deoxyuridine 5'-triphosphate nucleotidohydrolase-like	LOC106562547	dUMP biosynthetic process [GO:0006226]; dUTP catabolic process [GO:0046081]		dUTP diphosphatase activity [GO:0004170]; magnesium ion binding [GO:0000287]; dUMP biosynthetic process [GO:0006226]; dUTP catabolic process [GO:0046081]	dUTP diphosphatase activity [GO:0004170]; magnesium ion binding [GO:0000287]	123	sasa:106562547;	5p_ssa_miR_194a	99	22	-22.6	21
XM_014127489.1	deoxyuridine 5'-triphosphate nucleotidohydrolase-like	LOC106562547	dUMP biosynthetic process [GO:0006226]; dUTP catabolic process [GO:0046081]		dUTP diphosphatase activity [GO:0004170]; magnesium ion binding [GO:0000287]; dUMP biosynthetic process [GO:0006226]; dUTP catabolic process [GO:0046081]	dUTP diphosphatase activity [GO:0004170]; magnesium ion binding [GO:0000287]	123	sasa:106562547;	5p_ssa_miR_194b	99	22	-20.8	17
XM_014127489.1	deoxyuridine 5'-triphosphate nucleotidohydrolase-like	LOC106562547	dUMP biosynthetic process [GO:0006226]; dUTP catabolic process [GO:0046081]		dUTP diphosphatase activity [GO:0004170]; magnesium ion binding [GO:0000287]; dUMP biosynthetic process [GO:0006226]; dUTP catabolic process [GO:0046081]	dUTP diphosphatase activity [GO:0004170]; magnesium ion binding [GO:0000287]	123	sasa:106562547;	5p_ssa_miR_194c	99	22	-23.2	17
XM_014127581.1	ADAMTS-like protein 5	LOC106562621		extracellular region [GO:0005576]	extracellular region [GO:0005576]		559	sasa:106562621;	3p_ssa_miR_1	2092	22	-18.6	859
XM_014127581.1	ADAMTS-like protein 5	LOC106562621		extracellular region [GO:0005576]	extracellular region [GO:0005576]		559	sasa:106562621;	3p_ssa_miR_200b	2092	23	-26.7	518
XM_014127581.1	ADAMTS-like protein 5	LOC106562621		extracellular region [GO:0005576]	extracellular region [GO:0005576]		559	sasa:106562621;	3p_ssa_miR_200b	2092	23	-18.3	866
XM_014127581.1	ADAMTS-like protein 5	LOC106562621		extracellular region [GO:0005576]	extracellular region [GO:0005576]		559	sasa:106562621;	3p_ssa_miR_200c	2092	23	-25.7	512
XM_014127581.1	ADAMTS-like protein 5	LOC106562621		extracellular region [GO:0005576]	extracellular region [GO:0005576]		559	sasa:106562621;	3p_ssa_miR_200c	2092	23	-19.0	866
XM_014127581.1	ADAMTS-like protein 5	LOC106562621		extracellular region [GO:0005576]	extracellular region [GO:0005576]		559	sasa:106562621;	3p_ssa_miR_200d	2092	22	-25.7	512
XM_014127581.1	ADAMTS-like protein 5	LOC106562621		extracellular region [GO:0005576]	extracellular region [GO:0005576]		559	sasa:106562621;	3p_ssa_miR_200d	2092	22	-18.9	866
XM_014127581.1	ADAMTS-like protein 5	LOC106562621		extracellular region [GO:0005576]	extracellular region [GO:0005576]		559	sasa:106562621;	3p_ssa_miR_2188	2092	22	-22.2	183
XM_014127581.1	ADAMTS-like protein 5	LOC106562621		extracellular region [GO:0005576]	extracellular region [GO:0005576]		559	sasa:106562621;	3p_ssa_miR_30e_3	2092	22	-23.8	1450
XM_014127581.1	ADAMTS-like protein 5	LOC106562621		extracellular region [GO:0005576]	extracellular region [GO:0005576]		559	sasa:106562621;	5p_ssa_miR_196a	2092	22	-21.7	484
XM_014127581.1	ADAMTS-like protein 5	LOC106562621		extracellular region [GO:0005576]	extracellular region [GO:0005576]		559	sasa:106562621;	5p_ssa_miR_196b	2092	22	-23.1	477
XM_014127581.1	ADAMTS-like protein 5	LOC106562621		extracellular region [GO:0005576]	extracellular region [GO:0005576]		559	sasa:106562621;	5p_ssa_miR_20b	2092	22	-19.6	368
XM_014127581.1	ADAMTS-like protein 5	LOC106562621		extracellular region [GO:0005576]	extracellular region [GO:0005576]		559	sasa:106562621;	5p_ssa_miR_222b	2092	22	-22.7	68
XM_014127581.1	ADAMTS-like protein 5	LOC106562621		extracellular region [GO:0005576]	extracellular region [GO:0005576]		559	sasa:106562621;	5p_ssa_miR_430b	2092	23	-26.0	1302
XM_014127581.1	ADAMTS-like protein 5	LOC106562621		extracellular region [GO:0005576]	extracellular region [GO:0005576]		559	sasa:106562621;	5p_ssa_miR_730a	2092	22	-20.7	814
XM_014127581.1	ADAMTS-like protein 5	LOC106562621		extracellular region [GO:0005576]	extracellular region [GO:0005576]		559	sasa:106562621;	5p_ssa_mir_449ab	2092	21	-25.8	997
XM_014127615.1	Fumarylacetoacetase (EC 3.7.1.2) (Fumarylacetoacetate hydrolase)	fah	L-phenylalanine catabolic process [GO:0006559]; tyrosine catabolic process [GO:0006572]		fumarylacetoacetase activity [GO:0004334]; metal ion binding [GO:0046872]; L-phenylalanine catabolic process [GO:0006559]; tyrosine catabolic process [GO:0006572]	fumarylacetoacetase activity [GO:0004334]; metal ion binding [GO:0046872]	444	sasa:106562651;	3p_ssa_miR_200ae	286	23	-29.6	189
XM_014127615.1	Fumarylacetoacetase (EC 3.7.1.2) (Fumarylacetoacetate hydrolase)	fah	L-phenylalanine catabolic process [GO:0006559]; tyrosine catabolic process [GO:0006572]		fumarylacetoacetase activity [GO:0004334]; metal ion binding [GO:0046872]; L-phenylalanine catabolic process [GO:0006559]; tyrosine catabolic process [GO:0006572]	fumarylacetoacetase activity [GO:0004334]; metal ion binding [GO:0046872]	444	sasa:106562651;	3p_ssa_miR_429ab	286	21	-25.5	193
XM_014127663.1	zymogen granule membrane protein 16-like	LOC106562681					195	sasa:106562681;	3p_ssa_miR_192a_1	641	22	-23.5	153
XM_014127663.1	zymogen granule membrane protein 16-like	LOC106562681					195	sasa:106562681;	3p_ssa_miR_192a_2	641	22	-22.1	153
XM_014127681.1	cysteine--tRNA ligase, cytoplasmic-like	LOC106562698	tRNA aminoacylation for protein translation [GO:0006418]		aminoacyl-tRNA ligase activity [GO:0004812]; ATP binding [GO:0005524]; tRNA aminoacylation for protein translation [GO:0006418]	aminoacyl-tRNA ligase activity [GO:0004812]; ATP binding [GO:0005524]	453	sasa:106562698;	3p_ssa_miR_106b	1649	24	-24.4	1289
XM_014127681.1	cysteine--tRNA ligase, cytoplasmic-like	LOC106562698	tRNA aminoacylation for protein translation [GO:0006418]		aminoacyl-tRNA ligase activity [GO:0004812]; ATP binding [GO:0005524]; tRNA aminoacylation for protein translation [GO:0006418]	aminoacyl-tRNA ligase activity [GO:0004812]; ATP binding [GO:0005524]	453	sasa:106562698;	3p_ssa_miR_17_1	1649	23	-32.2	1292
XM_014127681.1	cysteine--tRNA ligase, cytoplasmic-like	LOC106562698	tRNA aminoacylation for protein translation [GO:0006418]		aminoacyl-tRNA ligase activity [GO:0004812]; ATP binding [GO:0005524]; tRNA aminoacylation for protein translation [GO:0006418]	aminoacyl-tRNA ligase activity [GO:0004812]; ATP binding [GO:0005524]	453	sasa:106562698;	3p_ssa_miR_194a	1649	23	-26.3	1294
XM_014127681.1	cysteine--tRNA ligase, cytoplasmic-like	LOC106562698	tRNA aminoacylation for protein translation [GO:0006418]		aminoacyl-tRNA ligase activity [GO:0004812]; ATP binding [GO:0005524]; tRNA aminoacylation for protein translation [GO:0006418]	aminoacyl-tRNA ligase activity [GO:0004812]; ATP binding [GO:0005524]	453	sasa:106562698;	3p_ssa_miR_30a_2	1649	22	-30.2	777
XM_014127681.1	cysteine--tRNA ligase, cytoplasmic-like	LOC106562698	tRNA aminoacylation for protein translation [GO:0006418]		aminoacyl-tRNA ligase activity [GO:0004812]; ATP binding [GO:0005524]; tRNA aminoacylation for protein translation [GO:0006418]	aminoacyl-tRNA ligase activity [GO:0004812]; ATP binding [GO:0005524]	453	sasa:106562698;	3p_ssa_miR_novel_15	1649	22	-24.5	690
XM_014127681.1	cysteine--tRNA ligase, cytoplasmic-like	LOC106562698	tRNA aminoacylation for protein translation [GO:0006418]		aminoacyl-tRNA ligase activity [GO:0004812]; ATP binding [GO:0005524]; tRNA aminoacylation for protein translation [GO:0006418]	aminoacyl-tRNA ligase activity [GO:0004812]; ATP binding [GO:0005524]	453	sasa:106562698;	5p_ssa_miR_204	1649	22	-21.8	1195
XM_014127681.1	cysteine--tRNA ligase, cytoplasmic-like	LOC106562698	tRNA aminoacylation for protein translation [GO:0006418]		aminoacyl-tRNA ligase activity [GO:0004812]; ATP binding [GO:0005524]; tRNA aminoacylation for protein translation [GO:0006418]	aminoacyl-tRNA ligase activity [GO:0004812]; ATP binding [GO:0005524]	453	sasa:106562698;	5p_ssa_miR_430b	1649	23	-21.5	1424
XM_014127770.1	Calmodulin-like protein 4	CALL4 call4 LOC106562770			calcium ion binding [GO:0005509]	calcium ion binding [GO:0005509]	153	sasa:100195847;sasa:106562770;	5p_ssa_miR_222b	315	22	-23.1	67
XM_014127770.1	Calmodulin-like protein 4	CALL4 call4 LOC106562770			calcium ion binding [GO:0005509]	calcium ion binding [GO:0005509]	153	sasa:100195847;sasa:106562770;	5p_ssa_miR_222b	315	22	-20.9	94
XM_014127770.1	Calmodulin-like protein 4	CALL4 call4 LOC106562770			calcium ion binding [GO:0005509]	calcium ion binding [GO:0005509]	153	sasa:100195847;sasa:106562770;	5p_ssa_miR_222b	315	22	-20.9	122
XM_014127770.1	Calmodulin-like protein 4	CALL4 call4 LOC106562770			calcium ion binding [GO:0005509]	calcium ion binding [GO:0005509]	153	sasa:100195847;sasa:106562770;	5p_ssa_miR_92a_1_2	315	23	-26.9	62
XM_014127770.1	Calmodulin-like protein 4	CALL4 call4 LOC106562770			calcium ion binding [GO:0005509]	calcium ion binding [GO:0005509]	153	sasa:100195847;sasa:106562770;	5p_ssa_miR_92a_1_2	315	23	-25.3	100
XM_014127770.1	Calmodulin-like protein 4	CALL4 call4 LOC106562770			calcium ion binding [GO:0005509]	calcium ion binding [GO:0005509]	153	sasa:100195847;sasa:106562770;	5p_ssa_miR_92a_1_2	315	23	-25.3	128
XM_014127806.1	A disintegrin and metalloproteinase with thrombospondin motifs 7-like	LOC106562791	integrin-mediated signaling pathway [GO:0007229]		metalloendopeptidase activity [GO:0004222]; integrin-mediated signaling pathway [GO:0007229]	metalloendopeptidase activity [GO:0004222]	1871	sasa:106562791;	3p_ssa_miR_2188	138	22	-19.4	66
XM_014127806.1	A disintegrin and metalloproteinase with thrombospondin motifs 7-like	LOC106562791	integrin-mediated signaling pathway [GO:0007229]		metalloendopeptidase activity [GO:0004222]; integrin-mediated signaling pathway [GO:0007229]	metalloendopeptidase activity [GO:0004222]	1871	sasa:106562791;	3p_ssa_miR_2188	138	22	-19.4	98
XM_014127862.1	spectrin alpha chain, non-erythrocytic 1-like isoform X1	LOC106562832			calcium ion binding [GO:0005509]	calcium ion binding [GO:0005509]	2509	sasa:106562832;	3p_ssa_miR_146a_3	263	22	-19.4	171
XM_014127934.1	alpha-N-acetylgalactosaminide alpha-2,6-sialyltransferase 6-like isoform X1	LOC106562874	protein glycosylation [GO:0006486]	Golgi apparatus [GO:0005794]; integral component of membrane [GO:0016021]	Golgi apparatus [GO:0005794]; integral component of membrane [GO:0016021]; sialyltransferase activity [GO:0008373]; protein glycosylation [GO:0006486]	sialyltransferase activity [GO:0008373]	338	sasa:106562874;	3p_ssa_miR_144	1177	21	-21.3	45
XM_014127934.1	alpha-N-acetylgalactosaminide alpha-2,6-sialyltransferase 6-like isoform X1	LOC106562874	protein glycosylation [GO:0006486]	Golgi apparatus [GO:0005794]; integral component of membrane [GO:0016021]	Golgi apparatus [GO:0005794]; integral component of membrane [GO:0016021]; sialyltransferase activity [GO:0008373]; protein glycosylation [GO:0006486]	sialyltransferase activity [GO:0008373]	338	sasa:106562874;	5p_ssa_miR_130d_2	1177	22	-22.7	1028
XM_014127943.1	scavenger receptor class B type I isoform X1	sr-bi		integral component of membrane [GO:0016021]	integral component of membrane [GO:0016021]		496		3p_ssa_miR_125b_1	3798	20	-25.6	249
XM_014127943.1	scavenger receptor class B type I isoform X1	sr-bi		integral component of membrane [GO:0016021]	integral component of membrane [GO:0016021]		496		3p_ssa_miR_135a	3798	21	-26.4	3544
XM_014127943.1	scavenger receptor class B type I isoform X1	sr-bi		integral component of membrane [GO:0016021]	integral component of membrane [GO:0016021]		496		3p_ssa_miR_429ab	3798	21	-19.7	1911
XM_014127943.1	scavenger receptor class B type I isoform X1	sr-bi		integral component of membrane [GO:0016021]	integral component of membrane [GO:0016021]		496		3p_ssa_miR_725	3798	22	-24.0	2705
XM_014127943.1	scavenger receptor class B type I isoform X1	sr-bi		integral component of membrane [GO:0016021]	integral component of membrane [GO:0016021]		496		5p_sbsa_mir_205b	3798	22	-18.3	1539
XM_014127943.1	scavenger receptor class B type I isoform X1	sr-bi		integral component of membrane [GO:0016021]	integral component of membrane [GO:0016021]		496		5p_ssa_miR_130d_2	3798	22	-18.1	1136
XM_014127943.1	scavenger receptor class B type I isoform X1	sr-bi		integral component of membrane [GO:0016021]	integral component of membrane [GO:0016021]		496		5p_ssa_miR_132_1_2	3798	22	-28.0	2993
XM_014127943.1	scavenger receptor class B type I isoform X1	sr-bi		integral component of membrane [GO:0016021]	integral component of membrane [GO:0016021]		496		5p_ssa_miR_146a	3798	23	-21.6	241
XM_014127943.1	scavenger receptor class B type I isoform X1	sr-bi		integral component of membrane [GO:0016021]	integral component of membrane [GO:0016021]		496		5p_ssa_miR_146b	3798	23	-21.6	241
XM_014127943.1	scavenger receptor class B type I isoform X1	sr-bi		integral component of membrane [GO:0016021]	integral component of membrane [GO:0016021]		496		5p_ssa_miR_196a	3798	22	-20.9	3355
XM_014127943.1	scavenger receptor class B type I isoform X1	sr-bi		integral component of membrane [GO:0016021]	integral component of membrane [GO:0016021]		496		5p_ssa_miR_196b	3798	22	-22.0	3355
XM_014127943.1	scavenger receptor class B type I isoform X1	sr-bi		integral component of membrane [GO:0016021]	integral component of membrane [GO:0016021]		496		5p_ssa_miR_204	3798	22	-25.9	1140
XM_014127943.1	scavenger receptor class B type I isoform X1	sr-bi		integral component of membrane [GO:0016021]	integral component of membrane [GO:0016021]		496		5p_ssa_miR_727a	3798	22	-19.9	1294
XM_014127943.1	scavenger receptor class B type I isoform X1	sr-bi		integral component of membrane [GO:0016021]	integral component of membrane [GO:0016021]		496		5p_ssa_miR_730a	3798	22	-24.4	796
XM_014127943.1	scavenger receptor class B type I isoform X1	sr-bi		integral component of membrane [GO:0016021]	integral component of membrane [GO:0016021]		496		5p_ssa_miR_730a	3798	22	-18.2	369
XM_014127943.1	scavenger receptor class B type I isoform X1	sr-bi		integral component of membrane [GO:0016021]	integral component of membrane [GO:0016021]		496		5p_ssa_miR_92a_1_2	3798	23	-20.3	841
XM_014127943.1	scavenger receptor class B type I isoform X1	sr-bi		integral component of membrane [GO:0016021]	integral component of membrane [GO:0016021]		496		5p_ssa_miR_novel_2	3798	24	-19.4	799
XM_014127943.1	scavenger receptor class B type I isoform X1	sr-bi		integral component of membrane [GO:0016021]	integral component of membrane [GO:0016021]		496		5p_ssa_mir_449ab	3798	21	-21.3	2598
XM_014127962.1	Serine/threonine-protein phosphatase (EC 3.1.3.16)	PP2AB LOC106562890 LOC106571349			phosphoprotein phosphatase activity [GO:0004721]	phosphoprotein phosphatase activity [GO:0004721]	309	sasa:106562890;sasa:106571349;	3p_ssa_miR_135a	797	21	-20.1	276
XM_014127962.1	Serine/threonine-protein phosphatase (EC 3.1.3.16)	PP2AB LOC106562890 LOC106571349			phosphoprotein phosphatase activity [GO:0004721]	phosphoprotein phosphatase activity [GO:0004721]	309	sasa:106562890;sasa:106571349;	3p_ssa_miR_144	797	21	-18.1	184
XM_014127962.1	Serine/threonine-protein phosphatase (EC 3.1.3.16)	PP2AB LOC106562890 LOC106571349			phosphoprotein phosphatase activity [GO:0004721]	phosphoprotein phosphatase activity [GO:0004721]	309	sasa:106562890;sasa:106571349;	3p_ssa_miR_2188	797	22	-21.8	251
XM_014127962.1	Serine/threonine-protein phosphatase (EC 3.1.3.16)	PP2AB LOC106562890 LOC106571349			phosphoprotein phosphatase activity [GO:0004721]	phosphoprotein phosphatase activity [GO:0004721]	309	sasa:106562890;sasa:106571349;	5p_ssa_miR_194a	797	22	-19.4	82
XM_014127962.1	Serine/threonine-protein phosphatase (EC 3.1.3.16)	PP2AB LOC106562890 LOC106571349			phosphoprotein phosphatase activity [GO:0004721]	phosphoprotein phosphatase activity [GO:0004721]	309	sasa:106562890;sasa:106571349;	5p_ssa_miR_194b	797	22	-20.5	75
XM_014127962.1	Serine/threonine-protein phosphatase (EC 3.1.3.16)	PP2AB LOC106562890 LOC106571349			phosphoprotein phosphatase activity [GO:0004721]	phosphoprotein phosphatase activity [GO:0004721]	309	sasa:106562890;sasa:106571349;	5p_ssa_miR_194c	797	22	-19.4	82
XM_014127962.1	Serine/threonine-protein phosphatase (EC 3.1.3.16)	PP2AB LOC106562890 LOC106571349			phosphoprotein phosphatase activity [GO:0004721]	phosphoprotein phosphatase activity [GO:0004721]	309	sasa:106562890;sasa:106571349;	5p_ssa_miR_727a	797	22	-27.5	18
XM_014127962.1	Serine/threonine-protein phosphatase (EC 3.1.3.16)	PP2AB LOC106562890 LOC106571349			phosphoprotein phosphatase activity [GO:0004721]	phosphoprotein phosphatase activity [GO:0004721]	309	sasa:106562890;sasa:106571349;	5p_ssa_mir_449ab	797	21	-29.6	312
XM_014128006.1	transcriptional activator protein Pur-beta	PURB LOC106562912	cell differentiation [GO:0030154]; cell population proliferation [GO:0008283]; negative regulation of transcription, DNA-templated [GO:0045892]		purine-rich negative regulatory element binding [GO:0032422]; RNA polymerase II regulatory region sequence-specific DNA binding [GO:0000977]; cell differentiation [GO:0030154]; cell population proliferation [GO:0008283]; negative regulation of transcription, DNA-templated [GO:0045892]	purine-rich negative regulatory element binding [GO:0032422]; RNA polymerase II regulatory region sequence-specific DNA binding [GO:0000977]	299	sasa:106562912;	3p_ssa_miR_144	1952	21	-20.5	726
XM_014128006.1	transcriptional activator protein Pur-beta	PURB LOC106562912	cell differentiation [GO:0030154]; cell population proliferation [GO:0008283]; negative regulation of transcription, DNA-templated [GO:0045892]		purine-rich negative regulatory element binding [GO:0032422]; RNA polymerase II regulatory region sequence-specific DNA binding [GO:0000977]; cell differentiation [GO:0030154]; cell population proliferation [GO:0008283]; negative regulation of transcription, DNA-templated [GO:0045892]	purine-rich negative regulatory element binding [GO:0032422]; RNA polymerase II regulatory region sequence-specific DNA binding [GO:0000977]	299	sasa:106562912;	3p_ssa_miR_2188	1952	22	-25.6	15
XM_014128006.1	transcriptional activator protein Pur-beta	PURB LOC106562912	cell differentiation [GO:0030154]; cell population proliferation [GO:0008283]; negative regulation of transcription, DNA-templated [GO:0045892]		purine-rich negative regulatory element binding [GO:0032422]; RNA polymerase II regulatory region sequence-specific DNA binding [GO:0000977]; cell differentiation [GO:0030154]; cell population proliferation [GO:0008283]; negative regulation of transcription, DNA-templated [GO:0045892]	purine-rich negative regulatory element binding [GO:0032422]; RNA polymerase II regulatory region sequence-specific DNA binding [GO:0000977]	299	sasa:106562912;	3p_ssa_miR_30a_2	1952	22	-21.7	1886
XM_014128006.1	transcriptional activator protein Pur-beta	PURB LOC106562912	cell differentiation [GO:0030154]; cell population proliferation [GO:0008283]; negative regulation of transcription, DNA-templated [GO:0045892]		purine-rich negative regulatory element binding [GO:0032422]; RNA polymerase II regulatory region sequence-specific DNA binding [GO:0000977]; cell differentiation [GO:0030154]; cell population proliferation [GO:0008283]; negative regulation of transcription, DNA-templated [GO:0045892]	purine-rich negative regulatory element binding [GO:0032422]; RNA polymerase II regulatory region sequence-specific DNA binding [GO:0000977]	299	sasa:106562912;	3p_ssa_miR_375	1952	22	-23.6	1365
XM_014128006.1	transcriptional activator protein Pur-beta	PURB LOC106562912	cell differentiation [GO:0030154]; cell population proliferation [GO:0008283]; negative regulation of transcription, DNA-templated [GO:0045892]		purine-rich negative regulatory element binding [GO:0032422]; RNA polymerase II regulatory region sequence-specific DNA binding [GO:0000977]; cell differentiation [GO:0030154]; cell population proliferation [GO:0008283]; negative regulation of transcription, DNA-templated [GO:0045892]	purine-rich negative regulatory element binding [GO:0032422]; RNA polymerase II regulatory region sequence-specific DNA binding [GO:0000977]	299	sasa:106562912;	5p_ssa_mir_449ab	1952	21	-25.9	1590
XM_014128021.1	zinc finger FYVE domain-containing protein 16-like isoform X3	LOC106562918			metal ion binding [GO:0046872]	metal ion binding [GO:0046872]	1458		3p_ssa_miR_30a_2	1309	22	-27.2	305
XM_014128021.1	zinc finger FYVE domain-containing protein 16-like isoform X3	LOC106562918			metal ion binding [GO:0046872]	metal ion binding [GO:0046872]	1458		5p_ssa_miR_730a	1309	22	-21.7	747
XM_014128021.1	zinc finger FYVE domain-containing protein 16-like isoform X3	LOC106562918			metal ion binding [GO:0046872]	metal ion binding [GO:0046872]	1458		5p_ssa_miR_novel_2	1309	24	-22.5	350
XM_014128076.1	torsin-1B-like	LOC106562947	cell adhesion [GO:0007155]; chaperone-mediated protein folding [GO:0061077]; chaperone-mediated protein transport [GO:0072321]; intermediate filament cytoskeleton organization [GO:0045104]; neuron projection development [GO:0031175]; nuclear envelope organization [GO:0006998]; synaptic vesicle transport [GO:0048489]	cell [GO:0005623]; endoplasmic reticulum lumen [GO:0005788]; nuclear envelope [GO:0005635]	cell [GO:0005623]; endoplasmic reticulum lumen [GO:0005788]; nuclear envelope [GO:0005635]; ATP binding [GO:0005524]; cytoskeletal protein binding [GO:0008092]; unfolded protein binding [GO:0051082]; cell adhesion [GO:0007155]; chaperone-mediated protein folding [GO:0061077]; chaperone-mediated protein transport [GO:0072321]; intermediate filament cytoskeleton organization [GO:0045104]; neuron pr…	ATP binding [GO:0005524]; cytoskeletal protein binding [GO:0008092]; unfolded protein binding [GO:0051082]	244	sasa:106562947;	3p_ssa_miR_2188	1444	22	-25.2	700
XM_014128076.1	torsin-1B-like	LOC106562947	cell adhesion [GO:0007155]; chaperone-mediated protein folding [GO:0061077]; chaperone-mediated protein transport [GO:0072321]; intermediate filament cytoskeleton organization [GO:0045104]; neuron projection development [GO:0031175]; nuclear envelope organization [GO:0006998]; synaptic vesicle transport [GO:0048489]	cell [GO:0005623]; endoplasmic reticulum lumen [GO:0005788]; nuclear envelope [GO:0005635]	cell [GO:0005623]; endoplasmic reticulum lumen [GO:0005788]; nuclear envelope [GO:0005635]; ATP binding [GO:0005524]; cytoskeletal protein binding [GO:0008092]; unfolded protein binding [GO:0051082]; cell adhesion [GO:0007155]; chaperone-mediated protein folding [GO:0061077]; chaperone-mediated protein transport [GO:0072321]; intermediate filament cytoskeleton organization [GO:0045104]; neuron pr…	ATP binding [GO:0005524]; cytoskeletal protein binding [GO:0008092]; unfolded protein binding [GO:0051082]	244	sasa:106562947;	3p_ssa_miR_30a_2	1444	22	-24.9	259
XM_014128076.1	torsin-1B-like	LOC106562947	cell adhesion [GO:0007155]; chaperone-mediated protein folding [GO:0061077]; chaperone-mediated protein transport [GO:0072321]; intermediate filament cytoskeleton organization [GO:0045104]; neuron projection development [GO:0031175]; nuclear envelope organization [GO:0006998]; synaptic vesicle transport [GO:0048489]	cell [GO:0005623]; endoplasmic reticulum lumen [GO:0005788]; nuclear envelope [GO:0005635]	cell [GO:0005623]; endoplasmic reticulum lumen [GO:0005788]; nuclear envelope [GO:0005635]; ATP binding [GO:0005524]; cytoskeletal protein binding [GO:0008092]; unfolded protein binding [GO:0051082]; cell adhesion [GO:0007155]; chaperone-mediated protein folding [GO:0061077]; chaperone-mediated protein transport [GO:0072321]; intermediate filament cytoskeleton organization [GO:0045104]; neuron pr…	ATP binding [GO:0005524]; cytoskeletal protein binding [GO:0008092]; unfolded protein binding [GO:0051082]	244	sasa:106562947;	3p_ssa_miR_725	1444	22	-24.5	226
XM_014128076.1	torsin-1B-like	LOC106562947	cell adhesion [GO:0007155]; chaperone-mediated protein folding [GO:0061077]; chaperone-mediated protein transport [GO:0072321]; intermediate filament cytoskeleton organization [GO:0045104]; neuron projection development [GO:0031175]; nuclear envelope organization [GO:0006998]; synaptic vesicle transport [GO:0048489]	cell [GO:0005623]; endoplasmic reticulum lumen [GO:0005788]; nuclear envelope [GO:0005635]	cell [GO:0005623]; endoplasmic reticulum lumen [GO:0005788]; nuclear envelope [GO:0005635]; ATP binding [GO:0005524]; cytoskeletal protein binding [GO:0008092]; unfolded protein binding [GO:0051082]; cell adhesion [GO:0007155]; chaperone-mediated protein folding [GO:0061077]; chaperone-mediated protein transport [GO:0072321]; intermediate filament cytoskeleton organization [GO:0045104]; neuron pr…	ATP binding [GO:0005524]; cytoskeletal protein binding [GO:0008092]; unfolded protein binding [GO:0051082]	244	sasa:106562947;	5p_ssa_miR_196b	1444	22	-18.9	1391
XM_014128076.1	torsin-1B-like	LOC106562947	cell adhesion [GO:0007155]; chaperone-mediated protein folding [GO:0061077]; chaperone-mediated protein transport [GO:0072321]; intermediate filament cytoskeleton organization [GO:0045104]; neuron projection development [GO:0031175]; nuclear envelope organization [GO:0006998]; synaptic vesicle transport [GO:0048489]	cell [GO:0005623]; endoplasmic reticulum lumen [GO:0005788]; nuclear envelope [GO:0005635]	cell [GO:0005623]; endoplasmic reticulum lumen [GO:0005788]; nuclear envelope [GO:0005635]; ATP binding [GO:0005524]; cytoskeletal protein binding [GO:0008092]; unfolded protein binding [GO:0051082]; cell adhesion [GO:0007155]; chaperone-mediated protein folding [GO:0061077]; chaperone-mediated protein transport [GO:0072321]; intermediate filament cytoskeleton organization [GO:0045104]; neuron pr…	ATP binding [GO:0005524]; cytoskeletal protein binding [GO:0008092]; unfolded protein binding [GO:0051082]	244	sasa:106562947;	5p_ssa_miR_204	1444	22	-23.5	219
XM_014128076.1	torsin-1B-like	LOC106562947	cell adhesion [GO:0007155]; chaperone-mediated protein folding [GO:0061077]; chaperone-mediated protein transport [GO:0072321]; intermediate filament cytoskeleton organization [GO:0045104]; neuron projection development [GO:0031175]; nuclear envelope organization [GO:0006998]; synaptic vesicle transport [GO:0048489]	cell [GO:0005623]; endoplasmic reticulum lumen [GO:0005788]; nuclear envelope [GO:0005635]	cell [GO:0005623]; endoplasmic reticulum lumen [GO:0005788]; nuclear envelope [GO:0005635]; ATP binding [GO:0005524]; cytoskeletal protein binding [GO:0008092]; unfolded protein binding [GO:0051082]; cell adhesion [GO:0007155]; chaperone-mediated protein folding [GO:0061077]; chaperone-mediated protein transport [GO:0072321]; intermediate filament cytoskeleton organization [GO:0045104]; neuron pr…	ATP binding [GO:0005524]; cytoskeletal protein binding [GO:0008092]; unfolded protein binding [GO:0051082]	244	sasa:106562947;	5p_ssa_miR_217	1444	23	-20.6	1240
XM_014128076.1	torsin-1B-like	LOC106562947	cell adhesion [GO:0007155]; chaperone-mediated protein folding [GO:0061077]; chaperone-mediated protein transport [GO:0072321]; intermediate filament cytoskeleton organization [GO:0045104]; neuron projection development [GO:0031175]; nuclear envelope organization [GO:0006998]; synaptic vesicle transport [GO:0048489]	cell [GO:0005623]; endoplasmic reticulum lumen [GO:0005788]; nuclear envelope [GO:0005635]	cell [GO:0005623]; endoplasmic reticulum lumen [GO:0005788]; nuclear envelope [GO:0005635]; ATP binding [GO:0005524]; cytoskeletal protein binding [GO:0008092]; unfolded protein binding [GO:0051082]; cell adhesion [GO:0007155]; chaperone-mediated protein folding [GO:0061077]; chaperone-mediated protein transport [GO:0072321]; intermediate filament cytoskeleton organization [GO:0045104]; neuron pr…	ATP binding [GO:0005524]; cytoskeletal protein binding [GO:0008092]; unfolded protein binding [GO:0051082]	244	sasa:106562947;	5p_ssa_miR_217	1444	23	-18.4	1365
XM_014128086.1	epidermal growth factor-like protein 7	LOC106562955			calcium ion binding [GO:0005509]	calcium ion binding [GO:0005509]	292	sasa:106562955;	3p_ssa_miR_125b_1	1491	20	-25.1	924
XM_014128086.1	epidermal growth factor-like protein 7	LOC106562955			calcium ion binding [GO:0005509]	calcium ion binding [GO:0005509]	292	sasa:106562955;	3p_ssa_miR_150	1491	23	-26.4	900
XM_014128086.1	epidermal growth factor-like protein 7	LOC106562955			calcium ion binding [GO:0005509]	calcium ion binding [GO:0005509]	292	sasa:106562955;	3p_ssa_miR_2188	1491	22	-20.0	442
XM_014128086.1	epidermal growth factor-like protein 7	LOC106562955			calcium ion binding [GO:0005509]	calcium ion binding [GO:0005509]	292	sasa:106562955;	3p_ssa_miR_30a_2	1491	22	-27.8	1193
XM_014128086.1	epidermal growth factor-like protein 7	LOC106562955			calcium ion binding [GO:0005509]	calcium ion binding [GO:0005509]	292	sasa:106562955;	3p_ssa_miR_30a_2	1491	22	-24.6	1097
XM_014128086.1	epidermal growth factor-like protein 7	LOC106562955			calcium ion binding [GO:0005509]	calcium ion binding [GO:0005509]	292	sasa:106562955;	3p_ssa_miR_30e_3	1491	22	-27.5	428
XM_014128086.1	epidermal growth factor-like protein 7	LOC106562955			calcium ion binding [GO:0005509]	calcium ion binding [GO:0005509]	292	sasa:106562955;	5p_ssa_miR_133_4	1491	23	-25.7	126
XM_014128086.1	epidermal growth factor-like protein 7	LOC106562955			calcium ion binding [GO:0005509]	calcium ion binding [GO:0005509]	292	sasa:106562955;	5p_ssa_miR_196a	1491	22	-20.3	1156
XM_014128086.1	epidermal growth factor-like protein 7	LOC106562955			calcium ion binding [GO:0005509]	calcium ion binding [GO:0005509]	292	sasa:106562955;	5p_ssa_miR_196b	1491	22	-18.5	1156
XM_014128185.1	substance-P receptor-like	LOC106563014		integral component of membrane [GO:0016021]; plasma membrane [GO:0005886]	integral component of membrane [GO:0016021]; plasma membrane [GO:0005886]; tachykinin receptor activity [GO:0004995]	tachykinin receptor activity [GO:0004995]	425	sasa:106563014;	3p_ssa_miR_203b	768	21	-20.5	18
XM_014128203.1	phosphatidylinositol 3-kinase regulatory subunit alpha-like isoform X1	LOC106563018	signal transduction [GO:0007165]		kinase activity [GO:0016301]; signal transduction [GO:0007165]	kinase activity [GO:0016301]	728	sasa:106563018;	3p_ssa_miR_100a_2	2909	23	-20.8	861
XM_014128203.1	phosphatidylinositol 3-kinase regulatory subunit alpha-like isoform X1	LOC106563018	signal transduction [GO:0007165]		kinase activity [GO:0016301]; signal transduction [GO:0007165]	kinase activity [GO:0016301]	728	sasa:106563018;	3p_ssa_miR_135a	2909	21	-21.5	1921
XM_014128203.1	phosphatidylinositol 3-kinase regulatory subunit alpha-like isoform X1	LOC106563018	signal transduction [GO:0007165]		kinase activity [GO:0016301]; signal transduction [GO:0007165]	kinase activity [GO:0016301]	728	sasa:106563018;	3p_ssa_miR_203a	2909	22	-21.5	1497
XM_014128203.1	phosphatidylinositol 3-kinase regulatory subunit alpha-like isoform X1	LOC106563018	signal transduction [GO:0007165]		kinase activity [GO:0016301]; signal transduction [GO:0007165]	kinase activity [GO:0016301]	728	sasa:106563018;	3p_ssa_miR_203a	2909	22	-19.6	167
XM_014128203.1	phosphatidylinositol 3-kinase regulatory subunit alpha-like isoform X1	LOC106563018	signal transduction [GO:0007165]		kinase activity [GO:0016301]; signal transduction [GO:0007165]	kinase activity [GO:0016301]	728	sasa:106563018;	3p_ssa_miR_203b	2909	21	-21.4	167
XM_014128203.1	phosphatidylinositol 3-kinase regulatory subunit alpha-like isoform X1	LOC106563018	signal transduction [GO:0007165]		kinase activity [GO:0016301]; signal transduction [GO:0007165]	kinase activity [GO:0016301]	728	sasa:106563018;	3p_ssa_miR_29a	2909	20	-20.7	310
XM_014128203.1	phosphatidylinositol 3-kinase regulatory subunit alpha-like isoform X1	LOC106563018	signal transduction [GO:0007165]		kinase activity [GO:0016301]; signal transduction [GO:0007165]	kinase activity [GO:0016301]	728	sasa:106563018;	3p_ssa_miR_29b	2909	22	-24.4	316
XM_014128203.1	phosphatidylinositol 3-kinase regulatory subunit alpha-like isoform X1	LOC106563018	signal transduction [GO:0007165]		kinase activity [GO:0016301]; signal transduction [GO:0007165]	kinase activity [GO:0016301]	728	sasa:106563018;	5p_ssa_miR_133_4	2909	23	-24.8	329
XM_014128203.1	phosphatidylinositol 3-kinase regulatory subunit alpha-like isoform X1	LOC106563018	signal transduction [GO:0007165]		kinase activity [GO:0016301]; signal transduction [GO:0007165]	kinase activity [GO:0016301]	728	sasa:106563018;	5p_ssa_miR_194a	2909	22	-21.7	1556
XM_014128203.1	phosphatidylinositol 3-kinase regulatory subunit alpha-like isoform X1	LOC106563018	signal transduction [GO:0007165]		kinase activity [GO:0016301]; signal transduction [GO:0007165]	kinase activity [GO:0016301]	728	sasa:106563018;	5p_ssa_miR_194b	2909	22	-21.7	1556
XM_014128203.1	phosphatidylinositol 3-kinase regulatory subunit alpha-like isoform X1	LOC106563018	signal transduction [GO:0007165]		kinase activity [GO:0016301]; signal transduction [GO:0007165]	kinase activity [GO:0016301]	728	sasa:106563018;	5p_ssa_miR_194c	2909	22	-21.7	1556
XM_014128203.1	phosphatidylinositol 3-kinase regulatory subunit alpha-like isoform X1	LOC106563018	signal transduction [GO:0007165]		kinase activity [GO:0016301]; signal transduction [GO:0007165]	kinase activity [GO:0016301]	728	sasa:106563018;	5p_ssa_miR_20b	2909	22	-18.7	576
XM_014128445.1	sphingomyelin phosphodiesterase 4-like isoform X1	LOC106563165		integral component of membrane [GO:0016021]	integral component of membrane [GO:0016021]; sphingomyelin phosphodiesterase D activity [GO:0050290]	sphingomyelin phosphodiesterase D activity [GO:0050290]	835	sasa:106563165;	5p_ssa_miR_204	549	22	-23.5	487
XM_014128485.1	poly [ADP-ribose] polymerase 14-like	LOC106563178					701	sasa:106563178;	3p_ssa_miR_30e_3	1150	22	-28.7	941
XM_014128548.1	solute carrier family 2, facilitated glucose transporter member 11-like	LOC106563204	carbohydrate transport [GO:0008643]	integral component of membrane [GO:0016021]	integral component of membrane [GO:0016021]; transmembrane transporter activity [GO:0022857]; carbohydrate transport [GO:0008643]	transmembrane transporter activity [GO:0022857]	503	sasa:106563204;	5p_ssa_miR_29c	610	23	-20.5	534
XM_014128633.1	Carboxylic ester hydrolase (EC 3.1.1.-)	LOC106563237	lipid metabolic process [GO:0006629]		hydrolase activity, acting on ester bonds [GO:0016788]; lipid metabolic process [GO:0006629]	hydrolase activity, acting on ester bonds [GO:0016788]	555	sasa:106563237;	5p_ssa_miR_222b	112	22	-19.3	4
XM_014128696.1	transforming growth factor beta receptor type 3-like	LOC106563265		integral component of membrane [GO:0016021]	integral component of membrane [GO:0016021]		575	sasa:106563265;	5p_ssa_miR_218a	1036	22	-20.2	745
XM_014128697.1	BMP/retinoic acid-inducible neural-specific protein 1	LOC106563266	negative regulation of mitotic cell cycle [GO:0045930]; positive regulation of neuron differentiation [GO:0045666]		negative regulation of mitotic cell cycle [GO:0045930]; positive regulation of neuron differentiation [GO:0045666]		761	sasa:106563266;	3p_ssa_miR_150	2338	23	-22.9	535
XM_014128697.1	BMP/retinoic acid-inducible neural-specific protein 1	LOC106563266	negative regulation of mitotic cell cycle [GO:0045930]; positive regulation of neuron differentiation [GO:0045666]		negative regulation of mitotic cell cycle [GO:0045930]; positive regulation of neuron differentiation [GO:0045666]		761	sasa:106563266;	3p_ssa_miR_722	2338	22	-18.1	2265
XM_014128697.1	BMP/retinoic acid-inducible neural-specific protein 1	LOC106563266	negative regulation of mitotic cell cycle [GO:0045930]; positive regulation of neuron differentiation [GO:0045666]		negative regulation of mitotic cell cycle [GO:0045930]; positive regulation of neuron differentiation [GO:0045666]		761	sasa:106563266;	5p_ssa_miR_196a	2338	22	-20.5	1532
XM_014128697.1	BMP/retinoic acid-inducible neural-specific protein 1	LOC106563266	negative regulation of mitotic cell cycle [GO:0045930]; positive regulation of neuron differentiation [GO:0045666]		negative regulation of mitotic cell cycle [GO:0045930]; positive regulation of neuron differentiation [GO:0045666]		761	sasa:106563266;	5p_ssa_miR_196b	2338	22	-22.3	1532
XM_014128697.1	BMP/retinoic acid-inducible neural-specific protein 1	LOC106563266	negative regulation of mitotic cell cycle [GO:0045930]; positive regulation of neuron differentiation [GO:0045666]		negative regulation of mitotic cell cycle [GO:0045930]; positive regulation of neuron differentiation [GO:0045666]		761	sasa:106563266;	5p_ssa_miR_20b	2338	22	-20.9	609
XM_014128697.1	BMP/retinoic acid-inducible neural-specific protein 1	LOC106563266	negative regulation of mitotic cell cycle [GO:0045930]; positive regulation of neuron differentiation [GO:0045666]		negative regulation of mitotic cell cycle [GO:0045930]; positive regulation of neuron differentiation [GO:0045666]		761	sasa:106563266;	5p_ssa_miR_29b_1	2338	23	-19.1	1389
XM_014128697.1	BMP/retinoic acid-inducible neural-specific protein 1	LOC106563266	negative regulation of mitotic cell cycle [GO:0045930]; positive regulation of neuron differentiation [GO:0045666]		negative regulation of mitotic cell cycle [GO:0045930]; positive regulation of neuron differentiation [GO:0045666]		761	sasa:106563266;	5p_ssa_miR_novel_2	2338	24	-18.6	1271
XM_014128748.1	exportin-7-like	LOC106563280	intracellular protein transport [GO:0006886]; nuclear transport [GO:0051169]	nucleus [GO:0005634]	nucleus [GO:0005634]; Ran GTPase binding [GO:0008536]; intracellular protein transport [GO:0006886]; nuclear transport [GO:0051169]	Ran GTPase binding [GO:0008536]	1042	sasa:106563280;	3p_ssa_let_7b	1363	22	-22.6	507
XM_014128748.1	exportin-7-like	LOC106563280	intracellular protein transport [GO:0006886]; nuclear transport [GO:0051169]	nucleus [GO:0005634]	nucleus [GO:0005634]; Ran GTPase binding [GO:0008536]; intracellular protein transport [GO:0006886]; nuclear transport [GO:0051169]	Ran GTPase binding [GO:0008536]	1042	sasa:106563280;	3p_ssa_miR_106b	1363	24	-22.8	817
XM_014128748.1	exportin-7-like	LOC106563280	intracellular protein transport [GO:0006886]; nuclear transport [GO:0051169]	nucleus [GO:0005634]	nucleus [GO:0005634]; Ran GTPase binding [GO:0008536]; intracellular protein transport [GO:0006886]; nuclear transport [GO:0051169]	Ran GTPase binding [GO:0008536]	1042	sasa:106563280;	3p_ssa_miR_17_1	1363	23	-26.7	819
XM_014128748.1	exportin-7-like	LOC106563280	intracellular protein transport [GO:0006886]; nuclear transport [GO:0051169]	nucleus [GO:0005634]	nucleus [GO:0005634]; Ran GTPase binding [GO:0008536]; intracellular protein transport [GO:0006886]; nuclear transport [GO:0051169]	Ran GTPase binding [GO:0008536]	1042	sasa:106563280;	3p_ssa_miR_203b	1363	21	-22.8	519
XM_014128748.1	exportin-7-like	LOC106563280	intracellular protein transport [GO:0006886]; nuclear transport [GO:0051169]	nucleus [GO:0005634]	nucleus [GO:0005634]; Ran GTPase binding [GO:0008536]; intracellular protein transport [GO:0006886]; nuclear transport [GO:0051169]	Ran GTPase binding [GO:0008536]	1042	sasa:106563280;	3p_ssa_miR_2188	1363	22	-20.3	14
XM_014128748.1	exportin-7-like	LOC106563280	intracellular protein transport [GO:0006886]; nuclear transport [GO:0051169]	nucleus [GO:0005634]	nucleus [GO:0005634]; Ran GTPase binding [GO:0008536]; intracellular protein transport [GO:0006886]; nuclear transport [GO:0051169]	Ran GTPase binding [GO:0008536]	1042	sasa:106563280;	5p_ssa_miR_130d_2	1363	22	-24.0	261
XM_014128748.1	exportin-7-like	LOC106563280	intracellular protein transport [GO:0006886]; nuclear transport [GO:0051169]	nucleus [GO:0005634]	nucleus [GO:0005634]; Ran GTPase binding [GO:0008536]; intracellular protein transport [GO:0006886]; nuclear transport [GO:0051169]	Ran GTPase binding [GO:0008536]	1042	sasa:106563280;	5p_ssa_miR_146a	1363	23	-18.4	287
XM_014128748.1	exportin-7-like	LOC106563280	intracellular protein transport [GO:0006886]; nuclear transport [GO:0051169]	nucleus [GO:0005634]	nucleus [GO:0005634]; Ran GTPase binding [GO:0008536]; intracellular protein transport [GO:0006886]; nuclear transport [GO:0051169]	Ran GTPase binding [GO:0008536]	1042	sasa:106563280;	5p_ssa_miR_146b	1363	23	-18.4	287
XM_014128755.1	T-box transcription factor TBX3-like isoform X1	LOC106563287		nucleus [GO:0005634]	nucleus [GO:0005634]; DNA binding [GO:0003677]; DNA-binding transcription factor activity [GO:0003700]	DNA binding [GO:0003677]; DNA-binding transcription factor activity [GO:0003700]	723	sasa:106563287;	5p_sbsa_mir_205b	1469	22	-18.4	1328
XM_014128755.1	T-box transcription factor TBX3-like isoform X1	LOC106563287		nucleus [GO:0005634]	nucleus [GO:0005634]; DNA binding [GO:0003677]; DNA-binding transcription factor activity [GO:0003700]	DNA binding [GO:0003677]; DNA-binding transcription factor activity [GO:0003700]	723	sasa:106563287;	5p_ssa_miR_20b	1469	22	-19.5	108
XM_014128755.1	T-box transcription factor TBX3-like isoform X1	LOC106563287		nucleus [GO:0005634]	nucleus [GO:0005634]; DNA binding [GO:0003677]; DNA-binding transcription factor activity [GO:0003700]	DNA binding [GO:0003677]; DNA-binding transcription factor activity [GO:0003700]	723	sasa:106563287;	5p_ssa_miR_20b	1469	22	-18.9	741
XM_014128755.1	T-box transcription factor TBX3-like isoform X1	LOC106563287		nucleus [GO:0005634]	nucleus [GO:0005634]; DNA binding [GO:0003677]; DNA-binding transcription factor activity [GO:0003700]	DNA binding [GO:0003677]; DNA-binding transcription factor activity [GO:0003700]	723	sasa:106563287;	5p_ssa_miR_217	1469	23	-18.4	1440
XM_014128755.1	T-box transcription factor TBX3-like isoform X1	LOC106563287		nucleus [GO:0005634]	nucleus [GO:0005634]; DNA binding [GO:0003677]; DNA-binding transcription factor activity [GO:0003700]	DNA binding [GO:0003677]; DNA-binding transcription factor activity [GO:0003700]	723	sasa:106563287;	5p_ssa_miR_727a	1469	22	-18.9	801
XM_014128836.1	intracellular hyaluronan-binding protein 4-like isoform X1	LOC106563325			RNA binding [GO:0003723]	RNA binding [GO:0003723]	370	sasa:106563325;	3p_ssa_miR_125b_1	232	20	-28.2	31
XM_014128876.1	extensin-like	LOC106563373		integral component of membrane [GO:0016021]	integral component of membrane [GO:0016021]		251	sasa:106563373;	5p_ssa_miR_204	277	22	-20.6	140
XM_014128896.1	period circadian protein homolog 1-like isoform X1	LOC106563389					1485	sasa:106563389;	3p_ssa_miR_15b	1031	22	-18.0	947
XM_014128896.1	period circadian protein homolog 1-like isoform X1	LOC106563389					1485	sasa:106563389;	3p_ssa_miR_725	1031	22	-18.8	834
XM_014128896.1	period circadian protein homolog 1-like isoform X1	LOC106563389					1485	sasa:106563389;	5p_ssa_miR_301b	1031	22	-18.2	88
XM_014129063.1	Stress-induced-phosphoprotein 1 (stress-induced-phosphoprotein 1-like)	STIP1 LOC106563457					543	sasa:106563457;	3p_ssa_miR_106b	1149	24	-21.7	802
XM_014129063.1	Stress-induced-phosphoprotein 1 (stress-induced-phosphoprotein 1-like)	STIP1 LOC106563457					543	sasa:106563457;	3p_ssa_miR_17_1	1149	23	-23.9	802
XM_014129063.1	Stress-induced-phosphoprotein 1 (stress-induced-phosphoprotein 1-like)	STIP1 LOC106563457					543	sasa:106563457;	3p_ssa_miR_30a_2	1149	22	-21.2	929
XM_014129063.1	Stress-induced-phosphoprotein 1 (stress-induced-phosphoprotein 1-like)	STIP1 LOC106563457					543	sasa:106563457;	3p_ssa_miR_722	1149	22	-20.4	1099
XM_014129063.1	Stress-induced-phosphoprotein 1 (stress-induced-phosphoprotein 1-like)	STIP1 LOC106563457					543	sasa:106563457;	5p_ssa_miR_301a	1149	22	-18.4	1056
XM_014129063.1	Stress-induced-phosphoprotein 1 (stress-induced-phosphoprotein 1-like)	STIP1 LOC106563457					543	sasa:106563457;	5p_ssa_miR_301b	1149	22	-18.4	1056
XM_014129148.1	Pyruvate carboxylase (EC 6.4.1.1)	LOC106563498	gluconeogenesis [GO:0006094]; pyruvate metabolic process [GO:0006090]		ATP binding [GO:0005524]; biotin binding [GO:0009374]; metal ion binding [GO:0046872]; pyruvate carboxylase activity [GO:0004736]; gluconeogenesis [GO:0006094]; pyruvate metabolic process [GO:0006090]	ATP binding [GO:0005524]; biotin binding [GO:0009374]; metal ion binding [GO:0046872]; pyruvate carboxylase activity [GO:0004736]	1181	sasa:106563498;	3p_ssa_miR_194a	1960	23	-22.5	193
XM_014129148.1	Pyruvate carboxylase (EC 6.4.1.1)	LOC106563498	gluconeogenesis [GO:0006094]; pyruvate metabolic process [GO:0006090]		ATP binding [GO:0005524]; biotin binding [GO:0009374]; metal ion binding [GO:0046872]; pyruvate carboxylase activity [GO:0004736]; gluconeogenesis [GO:0006094]; pyruvate metabolic process [GO:0006090]	ATP binding [GO:0005524]; biotin binding [GO:0009374]; metal ion binding [GO:0046872]; pyruvate carboxylase activity [GO:0004736]	1181	sasa:106563498;	3p_ssa_miR_200ae	1960	23	-20.3	1354
XM_014129148.1	Pyruvate carboxylase (EC 6.4.1.1)	LOC106563498	gluconeogenesis [GO:0006094]; pyruvate metabolic process [GO:0006090]		ATP binding [GO:0005524]; biotin binding [GO:0009374]; metal ion binding [GO:0046872]; pyruvate carboxylase activity [GO:0004736]; gluconeogenesis [GO:0006094]; pyruvate metabolic process [GO:0006090]	ATP binding [GO:0005524]; biotin binding [GO:0009374]; metal ion binding [GO:0046872]; pyruvate carboxylase activity [GO:0004736]	1181	sasa:106563498;	3p_ssa_miR_429ab	1960	21	-23.4	1351
XM_014129148.1	Pyruvate carboxylase (EC 6.4.1.1)	LOC106563498	gluconeogenesis [GO:0006094]; pyruvate metabolic process [GO:0006090]		ATP binding [GO:0005524]; biotin binding [GO:0009374]; metal ion binding [GO:0046872]; pyruvate carboxylase activity [GO:0004736]; gluconeogenesis [GO:0006094]; pyruvate metabolic process [GO:0006090]	ATP binding [GO:0005524]; biotin binding [GO:0009374]; metal ion binding [GO:0046872]; pyruvate carboxylase activity [GO:0004736]	1181	sasa:106563498;	5p_ssa_miR_202a	1960	23	-19.7	1548
XM_014129148.1	Pyruvate carboxylase (EC 6.4.1.1)	LOC106563498	gluconeogenesis [GO:0006094]; pyruvate metabolic process [GO:0006090]		ATP binding [GO:0005524]; biotin binding [GO:0009374]; metal ion binding [GO:0046872]; pyruvate carboxylase activity [GO:0004736]; gluconeogenesis [GO:0006094]; pyruvate metabolic process [GO:0006090]	ATP binding [GO:0005524]; biotin binding [GO:0009374]; metal ion binding [GO:0046872]; pyruvate carboxylase activity [GO:0004736]	1181	sasa:106563498;	5p_ssa_miR_202a	1960	23	-18.9	1685
XM_014129148.1	Pyruvate carboxylase (EC 6.4.1.1)	LOC106563498	gluconeogenesis [GO:0006094]; pyruvate metabolic process [GO:0006090]		ATP binding [GO:0005524]; biotin binding [GO:0009374]; metal ion binding [GO:0046872]; pyruvate carboxylase activity [GO:0004736]; gluconeogenesis [GO:0006094]; pyruvate metabolic process [GO:0006090]	ATP binding [GO:0005524]; biotin binding [GO:0009374]; metal ion binding [GO:0046872]; pyruvate carboxylase activity [GO:0004736]	1181	sasa:106563498;	5p_ssa_miR_202b	1960	21	-19.7	1548
XM_014129148.1	Pyruvate carboxylase (EC 6.4.1.1)	LOC106563498	gluconeogenesis [GO:0006094]; pyruvate metabolic process [GO:0006090]		ATP binding [GO:0005524]; biotin binding [GO:0009374]; metal ion binding [GO:0046872]; pyruvate carboxylase activity [GO:0004736]; gluconeogenesis [GO:0006094]; pyruvate metabolic process [GO:0006090]	ATP binding [GO:0005524]; biotin binding [GO:0009374]; metal ion binding [GO:0046872]; pyruvate carboxylase activity [GO:0004736]	1181	sasa:106563498;	5p_ssa_miR_202b	1960	21	-18.6	1690
XM_014129148.1	Pyruvate carboxylase (EC 6.4.1.1)	LOC106563498	gluconeogenesis [GO:0006094]; pyruvate metabolic process [GO:0006090]		ATP binding [GO:0005524]; biotin binding [GO:0009374]; metal ion binding [GO:0046872]; pyruvate carboxylase activity [GO:0004736]; gluconeogenesis [GO:0006094]; pyruvate metabolic process [GO:0006090]	ATP binding [GO:0005524]; biotin binding [GO:0009374]; metal ion binding [GO:0046872]; pyruvate carboxylase activity [GO:0004736]	1181	sasa:106563498;	5p_ssa_miR_204	1960	22	-22.5	1376
XM_014129148.1	Pyruvate carboxylase (EC 6.4.1.1)	LOC106563498	gluconeogenesis [GO:0006094]; pyruvate metabolic process [GO:0006090]		ATP binding [GO:0005524]; biotin binding [GO:0009374]; metal ion binding [GO:0046872]; pyruvate carboxylase activity [GO:0004736]; gluconeogenesis [GO:0006094]; pyruvate metabolic process [GO:0006090]	ATP binding [GO:0005524]; biotin binding [GO:0009374]; metal ion binding [GO:0046872]; pyruvate carboxylase activity [GO:0004736]	1181	sasa:106563498;	5p_ssa_miR_216a	1960	22	-21.8	1179
XM_014129148.1	Pyruvate carboxylase (EC 6.4.1.1)	LOC106563498	gluconeogenesis [GO:0006094]; pyruvate metabolic process [GO:0006090]		ATP binding [GO:0005524]; biotin binding [GO:0009374]; metal ion binding [GO:0046872]; pyruvate carboxylase activity [GO:0004736]; gluconeogenesis [GO:0006094]; pyruvate metabolic process [GO:0006090]	ATP binding [GO:0005524]; biotin binding [GO:0009374]; metal ion binding [GO:0046872]; pyruvate carboxylase activity [GO:0004736]	1181	sasa:106563498;	5p_ssa_miR_217	1960	23	-20.0	1348
XM_014129148.1	Pyruvate carboxylase (EC 6.4.1.1)	LOC106563498	gluconeogenesis [GO:0006094]; pyruvate metabolic process [GO:0006090]		ATP binding [GO:0005524]; biotin binding [GO:0009374]; metal ion binding [GO:0046872]; pyruvate carboxylase activity [GO:0004736]; gluconeogenesis [GO:0006094]; pyruvate metabolic process [GO:0006090]	ATP binding [GO:0005524]; biotin binding [GO:0009374]; metal ion binding [GO:0046872]; pyruvate carboxylase activity [GO:0004736]	1181	sasa:106563498;	5p_ssa_miR_218a	1960	22	-18.8	775
XM_014129148.1	Pyruvate carboxylase (EC 6.4.1.1)	LOC106563498	gluconeogenesis [GO:0006094]; pyruvate metabolic process [GO:0006090]		ATP binding [GO:0005524]; biotin binding [GO:0009374]; metal ion binding [GO:0046872]; pyruvate carboxylase activity [GO:0004736]; gluconeogenesis [GO:0006094]; pyruvate metabolic process [GO:0006090]	ATP binding [GO:0005524]; biotin binding [GO:0009374]; metal ion binding [GO:0046872]; pyruvate carboxylase activity [GO:0004736]	1181	sasa:106563498;	5p_ssa_miR_218a	1960	22	-18.5	223
XM_014129148.1	Pyruvate carboxylase (EC 6.4.1.1)	LOC106563498	gluconeogenesis [GO:0006094]; pyruvate metabolic process [GO:0006090]		ATP binding [GO:0005524]; biotin binding [GO:0009374]; metal ion binding [GO:0046872]; pyruvate carboxylase activity [GO:0004736]; gluconeogenesis [GO:0006094]; pyruvate metabolic process [GO:0006090]	ATP binding [GO:0005524]; biotin binding [GO:0009374]; metal ion binding [GO:0046872]; pyruvate carboxylase activity [GO:0004736]	1181	sasa:106563498;	5p_ssa_miR_92a_1_2	1960	23	-21.1	712
XM_014129165.1	AMME syndrome candidate gene 1 protein-like	LOC106563512					324	sasa:106563512;	3p_ssa_miR_144	904	21	-18.8	68
XM_014129165.1	AMME syndrome candidate gene 1 protein-like	LOC106563512					324	sasa:106563512;	3p_ssa_miR_30a_2	904	22	-26.6	117
XM_014129165.1	AMME syndrome candidate gene 1 protein-like	LOC106563512					324	sasa:106563512;	3p_ssa_miR_722	904	22	-18.9	833
XM_014129196.1	Transcription factor PU.1 (transcription factor PU.1-like isoform X1)	SPI1 LOC106563523		nucleus [GO:0005634]	nucleus [GO:0005634]; DNA-binding transcription factor activity [GO:0003700]; sequence-specific DNA binding [GO:0043565]	DNA-binding transcription factor activity [GO:0003700]; sequence-specific DNA binding [GO:0043565]	269	sasa:106563523;	3p_ssa_miR_1	2216	22	-22.0	225
XM_014129196.1	Transcription factor PU.1 (transcription factor PU.1-like isoform X1)	SPI1 LOC106563523		nucleus [GO:0005634]	nucleus [GO:0005634]; DNA-binding transcription factor activity [GO:0003700]; sequence-specific DNA binding [GO:0043565]	DNA-binding transcription factor activity [GO:0003700]; sequence-specific DNA binding [GO:0043565]	269	sasa:106563523;	3p_ssa_miR_100a_2	2216	23	-25.1	1279
XM_014129196.1	Transcription factor PU.1 (transcription factor PU.1-like isoform X1)	SPI1 LOC106563523		nucleus [GO:0005634]	nucleus [GO:0005634]; DNA-binding transcription factor activity [GO:0003700]; sequence-specific DNA binding [GO:0043565]	DNA-binding transcription factor activity [GO:0003700]; sequence-specific DNA binding [GO:0043565]	269	sasa:106563523;	3p_ssa_miR_100a_2	2216	23	-22.1	610
XM_014129196.1	Transcription factor PU.1 (transcription factor PU.1-like isoform X1)	SPI1 LOC106563523		nucleus [GO:0005634]	nucleus [GO:0005634]; DNA-binding transcription factor activity [GO:0003700]; sequence-specific DNA binding [GO:0043565]	DNA-binding transcription factor activity [GO:0003700]; sequence-specific DNA binding [GO:0043565]	269	sasa:106563523;	3p_ssa_miR_192a_1	2216	22	-21.5	2155
XM_014129196.1	Transcription factor PU.1 (transcription factor PU.1-like isoform X1)	SPI1 LOC106563523		nucleus [GO:0005634]	nucleus [GO:0005634]; DNA-binding transcription factor activity [GO:0003700]; sequence-specific DNA binding [GO:0043565]	DNA-binding transcription factor activity [GO:0003700]; sequence-specific DNA binding [GO:0043565]	269	sasa:106563523;	3p_ssa_miR_192a_2	2216	22	-19.2	2155
XM_014129196.1	Transcription factor PU.1 (transcription factor PU.1-like isoform X1)	SPI1 LOC106563523		nucleus [GO:0005634]	nucleus [GO:0005634]; DNA-binding transcription factor activity [GO:0003700]; sequence-specific DNA binding [GO:0043565]	DNA-binding transcription factor activity [GO:0003700]; sequence-specific DNA binding [GO:0043565]	269	sasa:106563523;	3p_ssa_miR_725	2216	22	-18.6	1581
XM_014129196.1	Transcription factor PU.1 (transcription factor PU.1-like isoform X1)	SPI1 LOC106563523		nucleus [GO:0005634]	nucleus [GO:0005634]; DNA-binding transcription factor activity [GO:0003700]; sequence-specific DNA binding [GO:0043565]	DNA-binding transcription factor activity [GO:0003700]; sequence-specific DNA binding [GO:0043565]	269	sasa:106563523;	3p_ssa_miR_novel_15	2216	22	-22.0	917
XM_014129196.1	Transcription factor PU.1 (transcription factor PU.1-like isoform X1)	SPI1 LOC106563523		nucleus [GO:0005634]	nucleus [GO:0005634]; DNA-binding transcription factor activity [GO:0003700]; sequence-specific DNA binding [GO:0043565]	DNA-binding transcription factor activity [GO:0003700]; sequence-specific DNA binding [GO:0043565]	269	sasa:106563523;	5p_ssa_miR_218a	2216	22	-24.0	836
XM_014129196.1	Transcription factor PU.1 (transcription factor PU.1-like isoform X1)	SPI1 LOC106563523		nucleus [GO:0005634]	nucleus [GO:0005634]; DNA-binding transcription factor activity [GO:0003700]; sequence-specific DNA binding [GO:0043565]	DNA-binding transcription factor activity [GO:0003700]; sequence-specific DNA binding [GO:0043565]	269	sasa:106563523;	5p_ssa_miR_222b	2216	22	-26.0	1581
XM_014129196.1	Transcription factor PU.1 (transcription factor PU.1-like isoform X1)	SPI1 LOC106563523		nucleus [GO:0005634]	nucleus [GO:0005634]; DNA-binding transcription factor activity [GO:0003700]; sequence-specific DNA binding [GO:0043565]	DNA-binding transcription factor activity [GO:0003700]; sequence-specific DNA binding [GO:0043565]	269	sasa:106563523;	5p_ssa_miR_301a	2216	22	-19.3	139
XM_014129196.1	Transcription factor PU.1 (transcription factor PU.1-like isoform X1)	SPI1 LOC106563523		nucleus [GO:0005634]	nucleus [GO:0005634]; DNA-binding transcription factor activity [GO:0003700]; sequence-specific DNA binding [GO:0043565]	DNA-binding transcription factor activity [GO:0003700]; sequence-specific DNA binding [GO:0043565]	269	sasa:106563523;	5p_ssa_miR_301b	2216	22	-21.7	154
XM_014129206.1	Anoctamin	LOC106563530		integral component of membrane [GO:0016021]	integral component of membrane [GO:0016021]; protein dimerization activity [GO:0046983]	protein dimerization activity [GO:0046983]	928	sasa:106563530;	3p_ssa_let_7b	2784	22	-18.0	2184
XM_014129206.1	Anoctamin	LOC106563530		integral component of membrane [GO:0016021]	integral component of membrane [GO:0016021]; protein dimerization activity [GO:0046983]	protein dimerization activity [GO:0046983]	928	sasa:106563530;	3p_ssa_miR_106b	2784	24	-20.0	1212
XM_014129206.1	Anoctamin	LOC106563530		integral component of membrane [GO:0016021]	integral component of membrane [GO:0016021]; protein dimerization activity [GO:0046983]	protein dimerization activity [GO:0046983]	928	sasa:106563530;	3p_ssa_miR_17_1	2784	23	-24.8	1208
XM_014129206.1	Anoctamin	LOC106563530		integral component of membrane [GO:0016021]	integral component of membrane [GO:0016021]; protein dimerization activity [GO:0046983]	protein dimerization activity [GO:0046983]	928	sasa:106563530;	3p_ssa_miR_194a	2784	23	-24.8	64
XM_014129206.1	Anoctamin	LOC106563530		integral component of membrane [GO:0016021]	integral component of membrane [GO:0016021]; protein dimerization activity [GO:0046983]	protein dimerization activity [GO:0046983]	928	sasa:106563530;	3p_ssa_miR_200b	2784	23	-23.1	352
XM_014129206.1	Anoctamin	LOC106563530		integral component of membrane [GO:0016021]	integral component of membrane [GO:0016021]; protein dimerization activity [GO:0046983]	protein dimerization activity [GO:0046983]	928	sasa:106563530;	3p_ssa_miR_200c	2784	23	-22.6	358
XM_014129206.1	Anoctamin	LOC106563530		integral component of membrane [GO:0016021]	integral component of membrane [GO:0016021]; protein dimerization activity [GO:0046983]	protein dimerization activity [GO:0046983]	928	sasa:106563530;	3p_ssa_miR_200d	2784	22	-22.6	358
XM_014129206.1	Anoctamin	LOC106563530		integral component of membrane [GO:0016021]	integral component of membrane [GO:0016021]; protein dimerization activity [GO:0046983]	protein dimerization activity [GO:0046983]	928	sasa:106563530;	5p_ssa_miR_20b	2784	22	-25.1	1228
XM_014129206.1	Anoctamin	LOC106563530		integral component of membrane [GO:0016021]	integral component of membrane [GO:0016021]; protein dimerization activity [GO:0046983]	protein dimerization activity [GO:0046983]	928	sasa:106563530;	5p_ssa_miR_217	2784	23	-21.5	2233
XM_014129206.1	Anoctamin	LOC106563530		integral component of membrane [GO:0016021]	integral component of membrane [GO:0016021]; protein dimerization activity [GO:0046983]	protein dimerization activity [GO:0046983]	928	sasa:106563530;	5p_ssa_miR_29b_1	2784	23	-18.4	1590
XM_014129307.1	zinc finger Y-chromosomal protein 1-like	LOC106563591	regulation of transcription, DNA-templated [GO:0006355]	nucleus [GO:0005634]	nucleus [GO:0005634]; DNA binding [GO:0003677]; metal ion binding [GO:0046872]; regulation of transcription, DNA-templated [GO:0006355]	DNA binding [GO:0003677]; metal ion binding [GO:0046872]	740	sasa:106563591;	3p_ssa_miR_100a_2	1572	23	-20.4	1009
XM_014129307.1	zinc finger Y-chromosomal protein 1-like	LOC106563591	regulation of transcription, DNA-templated [GO:0006355]	nucleus [GO:0005634]	nucleus [GO:0005634]; DNA binding [GO:0003677]; metal ion binding [GO:0046872]; regulation of transcription, DNA-templated [GO:0006355]	DNA binding [GO:0003677]; metal ion binding [GO:0046872]	740	sasa:106563591;	3p_ssa_miR_125b_1	1572	20	-25.8	457
XM_014129307.1	zinc finger Y-chromosomal protein 1-like	LOC106563591	regulation of transcription, DNA-templated [GO:0006355]	nucleus [GO:0005634]	nucleus [GO:0005634]; DNA binding [GO:0003677]; metal ion binding [GO:0046872]; regulation of transcription, DNA-templated [GO:0006355]	DNA binding [GO:0003677]; metal ion binding [GO:0046872]	740	sasa:106563591;	3p_ssa_miR_194a	1572	23	-26.2	469
XM_014129307.1	zinc finger Y-chromosomal protein 1-like	LOC106563591	regulation of transcription, DNA-templated [GO:0006355]	nucleus [GO:0005634]	nucleus [GO:0005634]; DNA binding [GO:0003677]; metal ion binding [GO:0046872]; regulation of transcription, DNA-templated [GO:0006355]	DNA binding [GO:0003677]; metal ion binding [GO:0046872]	740	sasa:106563591;	3p_ssa_miR_200ae	1572	23	-19.1	257
XM_014129307.1	zinc finger Y-chromosomal protein 1-like	LOC106563591	regulation of transcription, DNA-templated [GO:0006355]	nucleus [GO:0005634]	nucleus [GO:0005634]; DNA binding [GO:0003677]; metal ion binding [GO:0046872]; regulation of transcription, DNA-templated [GO:0006355]	DNA binding [GO:0003677]; metal ion binding [GO:0046872]	740	sasa:106563591;	3p_ssa_miR_30a_2	1572	22	-21.6	1214
XM_014129307.1	zinc finger Y-chromosomal protein 1-like	LOC106563591	regulation of transcription, DNA-templated [GO:0006355]	nucleus [GO:0005634]	nucleus [GO:0005634]; DNA binding [GO:0003677]; metal ion binding [GO:0046872]; regulation of transcription, DNA-templated [GO:0006355]	DNA binding [GO:0003677]; metal ion binding [GO:0046872]	740	sasa:106563591;	3p_ssa_miR_429ab	1572	21	-21.9	253
XM_014129307.1	zinc finger Y-chromosomal protein 1-like	LOC106563591	regulation of transcription, DNA-templated [GO:0006355]	nucleus [GO:0005634]	nucleus [GO:0005634]; DNA binding [GO:0003677]; metal ion binding [GO:0046872]; regulation of transcription, DNA-templated [GO:0006355]	DNA binding [GO:0003677]; metal ion binding [GO:0046872]	740	sasa:106563591;	5p_ssa_miR_20b	1572	22	-24.5	229
XM_014129307.1	zinc finger Y-chromosomal protein 1-like	LOC106563591	regulation of transcription, DNA-templated [GO:0006355]	nucleus [GO:0005634]	nucleus [GO:0005634]; DNA binding [GO:0003677]; metal ion binding [GO:0046872]; regulation of transcription, DNA-templated [GO:0006355]	DNA binding [GO:0003677]; metal ion binding [GO:0046872]	740	sasa:106563591;	5p_ssa_miR_217	1572	23	-23.5	537
XM_014129307.1	zinc finger Y-chromosomal protein 1-like	LOC106563591	regulation of transcription, DNA-templated [GO:0006355]	nucleus [GO:0005634]	nucleus [GO:0005634]; DNA binding [GO:0003677]; metal ion binding [GO:0046872]; regulation of transcription, DNA-templated [GO:0006355]	DNA binding [GO:0003677]; metal ion binding [GO:0046872]	740	sasa:106563591;	5p_ssa_miR_222b	1572	22	-20.9	482
XM_014129307.1	zinc finger Y-chromosomal protein 1-like	LOC106563591	regulation of transcription, DNA-templated [GO:0006355]	nucleus [GO:0005634]	nucleus [GO:0005634]; DNA binding [GO:0003677]; metal ion binding [GO:0046872]; regulation of transcription, DNA-templated [GO:0006355]	DNA binding [GO:0003677]; metal ion binding [GO:0046872]	740	sasa:106563591;	5p_ssa_miR_8162	1572	23	-21.4	595
XM_014129307.1	zinc finger Y-chromosomal protein 1-like	LOC106563591	regulation of transcription, DNA-templated [GO:0006355]	nucleus [GO:0005634]	nucleus [GO:0005634]; DNA binding [GO:0003677]; metal ion binding [GO:0046872]; regulation of transcription, DNA-templated [GO:0006355]	DNA binding [GO:0003677]; metal ion binding [GO:0046872]	740	sasa:106563591;	5p_ssa_mir_449ab	1572	21	-21.4	4
XM_014129342.1	probetacellulin-like	LOC106563612		integral component of membrane [GO:0016021]	integral component of membrane [GO:0016021]		188	sasa:106563612;	3p_ssa_miR_1	1341	22	-21.1	896
XM_014129342.1	probetacellulin-like	LOC106563612		integral component of membrane [GO:0016021]	integral component of membrane [GO:0016021]		188	sasa:106563612;	3p_ssa_miR_194a	1341	23	-24.7	1202
XM_014129342.1	probetacellulin-like	LOC106563612		integral component of membrane [GO:0016021]	integral component of membrane [GO:0016021]		188	sasa:106563612;	5p_ssa_miR_222b	1341	22	-22.3	384
XM_014129342.1	probetacellulin-like	LOC106563612		integral component of membrane [GO:0016021]	integral component of membrane [GO:0016021]		188	sasa:106563612;	5p_ssa_mir_449ab	1341	21	-27.0	126
XM_014129374.1	endothelial cell-specific chemotaxis regulator-like	LOC106563624		integral component of membrane [GO:0016021]	integral component of membrane [GO:0016021]		277	sasa:106563624;	3p_ssa_miR_2188	235	22	-19.6	100
XM_014129398.1	putative defense protein Hdd11	LOC106563640					198	sasa:106563640;	3p_ssa_miR_146a_3	337	22	-19.5	98
XM_014129398.1	putative defense protein Hdd11	LOC106563640					198	sasa:106563640;	3p_ssa_miR_451	337	22	-18.6	223
XM_014129468.1	G-protein coupled receptor 12-like	LOC106563678		integral component of membrane [GO:0016021]	integral component of membrane [GO:0016021]; G protein-coupled receptor activity [GO:0004930]	G protein-coupled receptor activity [GO:0004930]	338	sasa:106563678;	3p_ssa_let_7b	2928	22	-22.4	1835
XM_014129468.1	G-protein coupled receptor 12-like	LOC106563678		integral component of membrane [GO:0016021]	integral component of membrane [GO:0016021]; G protein-coupled receptor activity [GO:0004930]	G protein-coupled receptor activity [GO:0004930]	338	sasa:106563678;	3p_ssa_miR_125a_1	2928	22	-22.4	2683
[truncated: 7,759 more rows]
