# Supplementary material for: Characterization of Differentially Expressed miRNAs and Their Predicted Target Transcripts during Smoltification and Adaptation to Seawater in Head Kidney of Atlantic Salmon
Source: Genes (Basel). 2020 Sep 8;11(9):1059. doi: 10.3390/genes11091059 (PMC7565298; doi:10.3390/genes11091059)
Supplement: Supplementary file 1 [file genes-11-01059-s001.zip › Supplemental Table S9.xlsx]

## Sheet: Sheet1
	Supplemental Table S9. DE genes that are both negatively correlated in expression and predicted targets of DE miRNAs in cluter I (1-6) and cluster III (7-42)
	No.	Protein names and gene symbols1	Gene ontology terms (Enriched GO's in bold)2	DE miRNA3	Target gene accession4
	1	Gap junction protein (Gap junction alpha-1 protein) (cxa1)	[GO:0005922] connexin complex [GO:0016021] integral component of membrane [GO:0022857] transmembrane transporter activity [GO:0007267] cell-cell signaling [GO:0007507] heart development [GO:0006950] Response to stress [GO:0006954] Inflammatory response [GO:0043269] Regulation of ion transport [GO:0010817] Regulation of hormone levels [GO:0051094] Positive regulation of developmental process [GO:0…	ssa-miR-30e-3-3p	XM_014144390.1
				ssa-let-7b-3p
				ssa-miR-194a-3p
	2	Apolipoprotein A-I-binding protein (yjeF N-terminal domain-containing protein 3-like) (apoa1bp)	[GO:0005576] extracellular region [GO:0005739] mitochondrion [GO:0046872] metal ion binding [GO:0052856] NADHX epimerase activity [GO:0052857] NADPHX epimerase activity [GO:0000166] nucleotide binding in other species (Zebrafish)	ssa-miR-novel-15-3p	XM_014148772.1
	3	Steroidogenic acute regulatory protein, mitochondrial (star) (START domain-containing protein 1), paralog 1 (star), paralog 1	[GO:0005739] mitochondrion [GO:0015485] cholesterol binding [GO:0120020] cholesterol transfer activity [GO:0008203] cholesterol transfer activity [GO:0006694] steroid biosynthetic process [GO:0006950] Response to stress [GO:0010817] Regulation of hormone levels [GO:0051094] Positive regulation of developmental process [GO:0005886] Plasma membrane [GO:0010646] regulation of cell communication	ssa-miR-30e-3-3p	XM_014161841.1
	4	Steroidogenic acute regulatory protein, mitochondrial (star) (START domain-containing protein 1), paralog 2 (star), paralog 2	[GO:0005739] mitochondrion [GO:0015485] cholesterol binding [GO:0120020] cholesterol transfer activity [GO:0008203] cholesterol transfer activity [GO:0006694] steroid biosynthetic process [GO:0006950] Response to stress [GO:0010817] Regulation of hormone levels [GO:0051094] Positive regulation of developmental process [GO:0005886] Plasma membrane [GO:0010646] regulation of cell communication	ssa-miR-205b-5p	XM_014171084.1
	5	adrenodoxin-like isoform X1 (Ferredoxin-1-like protein) (fdx1l)	[GO:0051537] 2 iron, 2 sulfur cluster binding [GO:0009055] electron transfer activity [GO:0034651] cortisol biosynthetic process [GO:0006694] Steroid biosynthetic process [GO:0005739] Mitochondrion [GO:0010817] Regulation of hormone levels	ssa-miR-722-3p	XM_014197043.1
	6	trypsin inhibitor ClTI-1-like (Pancreatic secretory trypsin inhibitor/Serine protease inhibitor Kazal-type 1) (spink1)	[GO:0004867] serine-type endopeptidase inhibitor activity [GO:0043269] Regulation of ion transport [GO:0010646] regulation of cell communication	ssa-miR-196a-5p	XM_014212575.1
				ssa-miR-196b-5p
	7	Aspartoacylase (Aminocyclase) 3 (Aspartoacylase-2) (aspartoacylase 3) (EC 3.5.1.15) (acy2)	[GO:0019807] aspartoacylase activity [GO:0016788] hydrolase activity, acting on ester bonds [GO:0046872] metal ion binding [GO:0051094] Positive regulation of developmental process	ssa-miR-204-5p	NM_001139630.1
	8	Sodium-dependent phosphate transport protein 2A (npt2a)	[GO:0016021] integral component of membrane [GO:0005886] plasma membrane [GO:0015321] sodium-dependent phosphate transmembrane transporter activity [GO:0043269] Regulation of ion transport [GO:0006811] Ion transport	ssa-miR-29c-5p	NM_001140086.1
	9	Calcyphosin-like protein (calcyphosine-like) (calcyphosine-like isoform X1) (capsl)	[GO:0005509] calcium ion binding	ssa-miR-132-1-2-5p	NM_001141577.1
	10	Multidrug and toxin extrusion protein (s47a1)	[GO:0016021] integral component of membrane [GO:0015297] antiporter activity [GO:0042910] xenobiotic transmembrane transporter activity [GO:0005886] Plasma membrane [GO:0006811] Ion transport	ssa-miR-146b-5p	NM_001141764.1
	11	CDP-diacylglycerol--serine O-phosphatidyltransferase (ptdss1)	[GO:0016021] integral component of membrane [GO:0016780] phosphotransferase activity, for other substituted phosphate groups [GO:0008654] phospholipid biosynthetic process	ssa-miR-17-1-3p	NM_001146675.1
	12	Phosphoethanolamine N-methyltransferase 3 (pnmt)	[GO:0008168] methyltransferase activity [GO:0032259] methylation Involved in the pathways of; [sasa00564] Glycerophospholipid metabolism	ssa-miR-146a-5p	NM_001173879.1
				ssa-miR-146b-5p
	13	Aquaporin 8b (Aquaporin-8) (aqp8)	[GO:1990794] basolateral part of cell [GO:0031526] brush border membrane [GO:0016021] integral component of membrane [GO:0005886] plasma membrane [GO:0015254] glycerol channel activity [GO:0015265] urea channel activity [GO:0015250] water channel activity [GO:0005739] Mitochondrion	ssa-miR-217-5p	NM_001173915.1
	14	selenoprotein L (sell)	[GO:0055114] oxidation-reduction process [GO:0005886] Plasma membrane [GO:0002275] Myeloid cell activation involved in immune response [GO:0016192] vesicle-mediated transport	ssa-miR-725-3p	NM_001193454.1
	15	Insulin-like growth factor binding protein 5 paralog B1 (insulin-like growth factor binding protein 5 paralog B1 precursor) (igfbp5)	[GO:0005576] extracellular region [GO:0005520] insulin-like growth factor binding [GO:0045926] Negative regulation of growth [GO:0010646] regulation of cell communication	ssa-miR-217-5p	NM_001279142.1
	16	Aminopeptidase (EC 3.4.11.-) (trhde.2)	[GO:0016021] integral component of membrane [GO:0004177] aminopeptidase activity [GO:0008237] metallopeptidase activity [GO:0008270] zinc ion binding Involved in the pathway of; [sasa00480] Glutathione metabolism	ssa-miR-137a-3p	XM_014124135.1
				ssa-miR-29c-5p
	17	monocarboxylate transporter 2-like (slc16a7)	[GO:0016021] integral component of membrane [GO:0055085] transmembrane transport [GO:0005886] Plasma membrane [GO:0006811] Ion transport	ssa-miR-217-5p	XM_014124266.1
				ssa-miR-8158-3p
				ssa-miR-204-5p
	18	nidogen-1-like (nid1)	[GO:0005509] calcium ion binding [GO:0007160] cell-matrix adhesion [GO:0005886] Plasma membrane	ssa-miR-146b-5p	XM_014131267.1
	19	type-1 angiotensin II receptor-associated protein isoform X3 (agtrap)	[GO:0016021] integral component of membrane [GO:0038166] angiotensin-activated signaling pathway [GO:0006950] Response to stress [GO:0001666] Response to hypoxia [GO:0005886] Plasma membrane	ssa-miR-17-1-3p	XM_014133582.1
	20	PTB domain-containing engulfment adapter protein 1 (PTB domain-containing engulfment adapter protein 1-like isoform X2) (gulp1)	[GO:0005737] cytoplasm [GO:0006915] apoptotic process [GO:0006909] phagocytosis in other species (zebrafish) [GO:0016192] vesicle-mediated transport	ssa-miR-17-1-3p	XM_014136501.1
	21	lipoprotein lipase-like (lpl)	[GO:0005576] extracellular region [GO:0004465] lipoprotein lipase activity [GO:0046872] metal ion binding [GO:0006629] lipid metabolic process [GO:0005886] Plasma membrane [GO:0006950] Response to stress [GO:0051094] Positive regulation of developmental process [GO:0010646] regulation of cell communication Involved in the pathways of; [sasa00561] Glycerolipid metabolism [sasa03320] PPAR signaling…	ssa-miR-137a-3p	XM_014141182.1
	22	Solute carrier organic anion transporter family member (slco1a2)	[GO:0016021] integral component of membrane [GO:0005886] plasma membrane [GO:0006811] ion transport [GO:0055085] transmembrane transport	ssa-miR-146a-3-3p	XM_014145978.1
				ssa-miR-218a-5p
	23	6-phosphofructo-2-kinase/fructose-2, 6-bisphosphatase isoform X1 (pfkfb1)	[GO:0003873] 6-phosphofructo-2-kinase activity [GO:0005524] ATP binding [GO:0006003] fructose 2,6-bisphosphate metabolic process [GO:0006000] fructose metabolic process [GO:0006950] Response to stress	ssa-miR-725-3p	XM_014146957.1
	24	nuclear receptor-interacting protein 2-like (nrip2)	[GO:0004190] aspartic-type endopeptidase activity	ssa-miR-217-5p	XM_014153377.1
				ssa-miR-725-3p
				ssa-miR-202a-5p
				ssa-miR-146a-5p
				ssa-miR-204-5p
				ssa-miR-146b-5p
	25	GDNF family receptor alpha-1-like isoform X1 (gfra1)	[GO:0038023] signaling receptor activity [GO:0005886] Plasma membrane	ssa-miR-218a-5p	XM_014154880.1
				ssa-miR-727a-5p
	26	Cysteine dioxygenase (EC 1.13.11.20) (cdo1)	[GO:0017172] cysteine dioxygenase activity [GO:0005506] iron ion binding [GO:0042412] taurine biosynthetic process [GO:0005886] Plasma membrane [GO:0006950] Response to stress [GO:0006954] Inflammatory response Involved in the pathways of; [sasa00270] Cysteine and methionine metabolism [sasa00430] Taurine and hypotaurine metabolism	ssa-miR-216a-5p	XM_014160955.1
	27	Claudin-3 (claudin-3-like) (cld3)	[GO:0005923] bicellular tight junction [GO:0016021] integral component of membrane [GO:0005886] plasma membrane [GO:0005198] structural molecule activity [GO:0006950] Response to stress [GO:0001666] Response to hypoxia Involved in the pathway of; [sasa04530] Tight junction	ssa-miR-29b-3p	XM_014162770.1
				ssa-miR-29a-3p
	28	Transporter (Sodium- and chloride-dependent GABA transporter 2) (gat2)	[GO:0016021] integral component of membrane [GO:0005328] neurotransmitter:sodium symporter activity [GO:0005886] Plasma membrane [GO:0006811] Ion transport	ssa-miR-218a-5p	XM_014163327.1
	29	neprilysin-like isoform X1 (epn)	[GO:0016021] integral component of membrane [GO:0004222] metalloendopeptidase activity [GO:0010817] Regulation of hormone levels [GO:0051094] Positive regulation of developmental process [GO:0005886] Plasma membrane [GO:0002275] Myeloid cell activation involved in immune response [GO:0010646] regulation of cell communication [GO:0016192] vesicle-mediated transport	ssa-miR-137a-3p	XM_014163552.1
				ssa-miR-29b-3p
				ssa-miR-29a-3p
	30	integrin alpha-6-like isoform X1 (itga6)	[GO:0008305] integrin complex [GO:0007155] cell adhesion [GO:0007229] integrin-mediated signaling pathway [GO:0005886] Plasma membrane [GO:0051094] Positive regulation of developmental process [GO:0010646] regulation of cell communication Involved in the pathway of; Focal adhesion (sasa04510) ECM-receptor interaction (sasa04512) Regulation of actin cytoskeleton (sasa04810)	ssa-miR-204-5p	XM_014164045.1
	31	selenoprotein P (sepp1)	[GO:0008430] selenium binding [GO:0006950] Response to stress [GO:0016192] vesicle-mediated transport	ssa-miR-204-5p	XM_014171135.1
	32	growth factor receptor-bound protein 14-like isoform X1 (grb14)	[GO:0005070] SH3/SH2 adaptor activity [GO:0007165] signal transduction [GO:0005886] Plasma membrane [GO:0010646] regulation of cell communication	ssa-miR-204-5p	XM_014173169.1
				ssa-miR-218a-5p
				ssa-miR-17-1-3p
	33	solute carrier family 15 member 2-like isoform X1 (slc15a2)	[GO:0016021] integral component of membrane [GO:0022857] transmembrane transporter activity [GO:0006857] oligopeptide transport [GO:0005886] Plasma membrane [GO:0006811] Ion transport	ssa-miR-217-5p	XM_014173652.1
	34	Wilms tumor protein homolog isoform X1 (wt1)	[GO:0005634] nucleus [GO:0003676] nucleic acid binding [GO:0006355] regulation of transcription, DNA-templated [GO:0051094] Positive regulation of developmental process [GO:0045926] Negative regulation of growth	ssa-miR-29c-5p	XM_014176479.1
				ssa-miR-727a-5p
	35	Guanylate cyclase (EC 4.6.1.2) (Retinal guanylyl cyclase 2) (gucy2f)	[GO:0016021] integral component of membrane [GO:0005524] ATP binding [GO:0004383] guanylate cyclase activity [GO:0004672] protein kinase activity [GO:0035556] intracellular signal transduction [GO:0005886] Plasma membrane [GO:0010646] regulation of cell communication	ssa-miR-217-5p	XM_014177182.1
				ssa-miR-725-3p
	36	CDGSH iron sulfur domain-containing protein 1 (CDGSH iron-sulfur domain-containing protein 1-like) (cisd1)	[GO:0016021] integral component of membrane [GO:0043231] intracellular membrane-bounded organelle [GO:0051537] 2 iron, 2 sulfur cluster binding [GO:0005739] Mitochondrion	ssa-miR-725-3p	XM_014198987.1
	37	Regulator of microtubule dynamics protein 2-like isoform X1 (rmdn2)	[GO:0016021] integral component of membrane	ssa-miR-216a-5p	XM_014199869.1
	38	serine protease 23-like (prss23)	[GO:0004252] serine-type endopeptidase activity	ssa-miR-29b-3p	XM_014205460.1
				ssa-miR-29a-3p
	39	N-acyl-aromatic-L-amino acid amidohydrolase (Carboxylate-forming) B-like (acy3)	[GO:0016811] hydrolase activity, acting on carbon-nitrogen (but not peptide) bonds, in linear amides [GO:0016788] hydrolase activity, acting on ester bonds [GO:0046872] metal ion binding [GO:0005886] Plasma membrane	ssa-miR-204-5p	XM_014209015.1
	40	kunitz-type protease inhibitor 2-like (spint2)	[GO:0016021] integral component of membrane [GO:0004867] serine-type endopeptidase inhibitor activity [GO:0005886] Plasma membrane	ssa-miR-217-5p	XM_014214079.1
				ssa-miR-17-1-3p
	41	Uncharacterized protein LOC106610933	Unknown/uncertain function	ssa-miR-150-3p	XM_014210618.1
	42	Uncharacterized protein KIAA0754-like	Unknown/uncertain function	ssa-miR-217-5p	XM_014126479.1
				ssa-miR-727a-5p
